# Supplementary material for: Special endurance coefficients enable the evaluation of running performance
Source: Sci Rep. 2025 Jun 20;15:20184. doi: 10.1038/s41598-025-06009-6 (PMC12181339; doi:10.1038/s41598-025-06009-6)
Supplement: Supplementary file 7 — Supplementary Information 7. [file 41598_2025_6009_MOESM7_ESM.xlsx]

## Sheet: 100-200
name	first name	age	sec 100m	placement 100m	sec 200m	placement 200m	KsA value	year
Haas	Christian	22	10.25	1	20.8	3	0.985577	1980
Skamrahl	Erwinn	22	10.52	3	20.9	5	1.0067	1980
Sattler	Bernd	22	10.52	4	20.95	6	1.0043	1980
Thiel	Udo	26	10.3	6	21.03	7	0.979553	1980
Mutschler	Herbert	20	10.3	7	20.9	9	0.985646	1980
Heer	Fritz	21	10.56	8	21.19	12	0.996697	1980
Weisenseel	Karl-Heinz	26	10.58	9	20.79	2	1.0178	1980
Kistner	Rolf	18	10.58	10	21.49	27	0.984644	1980
Heckmann	Rainer	25	10.59	12	21.1	16	1.00379	1980
Luxenburger	Richard	22	10.6	13	21.19	11	1.00047	1980
Klein	Peter	21	10.61	14	21	13	1.01048	1980
Fackler	Thomas	23	10.61	15	20.9	10	1.01531	1980
Schlotterbeck	Daniel	22	10.4	17	21.2	25	0.981132	1980
Fegert	Uwe	23	10.67	25	21.54	30	0.990715	1980
Geuyen	Thomas	21	10.71	28	21.52	29	0.995353	1980
Schmid	Harald	23	10.74	30	20.69	1	1.03818	1980
* Washington	Lester	25	10.43	3	20.41	1	1.02205	1980
* Washington	Edwards	23	10.4	24	21	14	0.990476	1980
Haas	Christian	23	10.23	1	21.19	12	0.96555	1981
Kistner	Rolf	19	10.39	2	20.98	5	0.990467	1981
Froboese	Ingo	24	10.4	3	21.08	8	0.986717	1981
Luxenburger	Richard	23	10.45	5	21.15	9	0.98818	1981
Zaske	Werner	20	10.52	10	21.39	24	0.983637	1981
Geuyen	Andreas	24	10.3	11	21.1	19	0.976303	1981
Hofmeister	Franz-Peter	30	10.3	13	21	15	0.980952	1981
Weisenseel	Karlheinz	27	10.3	14	20.93	2	0.984233	1981
Skamrahl	Erwin	23	10.57	18	20.61	1	1.02572	1981
Weber	Hartmut	21	10.4	24	20.96	4	0.992366	1981
Rizzi	Andreas	22	10.4	27	21.36	22	0.973783	1981
Piasetzki	Achim	21	10.4	30	20.99	6	0.990948	1981
* Washington	Lester	26	10.43	4	20.78	2	1.00385	1981
Hass	Christian	24	10.27	1	21.14	14	0.971618	1982
Luxenburger	Richard	24	10.34	2	21.05	11	0.982423	1982
Heckmann	Rainer	27	10.42	3	21.21	16	0.982555	1982
Heer	Fritz	23	10.45	5	20.87	8	1.00144	1982
Klein	Peter	23	10.49	7	20.84	5	1.00672	1982
Zaske	Werner	21	10.49	8	21.38	27	0.981291	1982
Skamrahl	Erwin	24	10.49	9	20.47	1	1.02491	1982
Schidtmeier	Michael	23	10.5	10	21.11	13	0.994789	1982
Zirkelbach	Christian	21	10.5	11	21.17	15	0.99197	1982
Froboese	Ingo	25	10.52	12	21.37	25	0.984558	1982
Weber	Hartmut	22	10.52	13	20.75	2	1.01398	1982
Kistner	Rolf	20	10.3	14	21.03	9	0.979553	1982
Geuyen	Thomas	23	10.3	15	20.6	6	1	1982
Piasetzki	Achim	21	10.3	16	20.85	7	0.98801	1982
Weisenseel	Karlheinz	28	10.55	17	20.82	4	1.01345	1982
Lübke	Ralf	17	10.58	19	21.04	10	1.0057	1982
Sattler	Bernd	24	10.59	20	21	18	1.00857	1982
Sewald	Gerhard	21	10.61	21	21.45	30	0.989277	1982
Schlotterbeck	Daniel	24	10.62	22	21.1	23	1.00664	1982
Evers	Jürgen	17	10.54	26	21.24	17	0.992467	1982
Mager	Hermann	25	10.4	27	21.2	29	0.981132	1982
Haas	Christian	25	10.16	1	20.46	3	0.993157	1983
Evers	Jürgen	18	10.31	2	20.37	1	1.01227	1983
Heer	Fritz	24	10.34	3	20.89	8	0.989947	1983
Rizzi	Andreas	24	10.35	4	20.7	5	1	1983
Koffler	Jürgen	23	10.39	5	21.27	22	0.976963	1983
Skamrahl	Erwin	25	10.47	8	20.44	2	1.02446	1983
Sattler	Bernd	25	10.47	9	21.03	11	0.99572	1983
Bastians	Werner	26	10.48	10	21.27	21	0.985425	1983
Sewald	Gerhard	22	10.49	11	21.2	19	0.989623	1983
Zaske	Werner	22	10.5	12	21.29	23	0.986379	1983
Conrad	Matthias	20	10.52	13	21.37	28	0.984558	1983
Zirkelbach	Matthias	22	10.53	14	21.4	29	0.984112	3983
Lübke	Ralf	18	10.53	15	20.5	4	1.02732	1983
Kistner	Rolf	21	10.54	16	20.87	6	1.01006	1983
Geuyen	Thomas	24	10.3	17	20.7	9	0.995169	1983
Schmidtmeier	Michael	24	10.57	19	21.37	27	0.989237	1983
Fegert	Uwe	27	10.4	23	20.9	14	0.995215	1983
Weber	Hartmut	23	10.4	30	20.9	15	0.995215	1983
Schoch	Jürgen	21	10.4	30	21.1	25	0.985782	1983
Haas	Christian	26	10.2	1	20.61	2	0.989811	1984
Luxenburger	Richard	26	10.33	2	21.02	8	0.982873	1984
Bastians	Wernr	27	10.36	3	20.8	9	0.996154	1984
Lübke	Ralf	19	10.42	4	20.51	1	1.01609	1984
Klein	Peter	25	10.43	5	21.44	29	0.972948	1984
Evers	Jürgen	19	10.44	6	21.02	7	0.99334	1984
Kistner	Rolf	22	10.6	8	20.94	5	1.01242	1984
Koffler	Jürgen	24	10.5	10	21.21	11	0.990099	1984
Pilgram	Frank	19	10.3	13	21	12	0.980952	1984
Piasetzki	Achim	23	10.55	16	20.93	4	1.00812	1984
Heer	Fritz	25	10.56	17	21.42	26	0.985994	1984
Westhagemann	Volker	20	10.58	18	21	14	1.00762	1984
Klameth	Markus	20	10.62	21	21.1	22	1.00664	1984
Müller	Jörg	18	10.64	24	21.44	30	0.992537	1984
Friedrichs	Michael	24	10.4	28	21.1	20	0.985782	1984
* Evans	Titus	22	10.4	30	21.12	9	0.984848	1984
Haas	Christian	27	10.2	1	20.55	2	0.992701	1985
Sewald	Gerhard	24	10.28	2	20.66	3	0.99516	1985
Heer	Fritz	26	10.29	3	21.07	11	0.976744	1985
Zaske	Werner	24	10.35	4	20.98	8	0.986654	1985
Westhagemann	Volker	21	10.38	6	20.9	6	0.993301	1985
Dobeleit	Norbert	21	10.44	8	20.84	5	1.00192	1985
Schweisfurth	Dirk	20	10.47	9	21.02	10	0.996194	1985
Pilgram	Frank	20	10.49	10	21.34	25	0.98313	1985
Lübke	Ralf	20	10.51	11	20.38	1	1.0314	1985
Klein	Peter	26	10.51	12	21.12	13	0.995265	1985
Klameth	Markus	21	10.3	15	21.25	19	0.969412	1985
Skamrahl	Erwin	27	10.61	18	20.74	4	1.02314	1985
Evers	Jürgen	20	10.61	19	21.11	12	1.00521	1985
Just	Klaus	21	10.63	21	20.7	7	1.02705	1985
Keth	Karl-Heinz	25	10.4	15	21.24	16	0.979284	1985
Schweisfurth	Dirk	21	10.25	1	20.99	13	0.976656	1986
Haas	Christian	28	10.27	2	20.58	2	0.998056	1986
Evers	Jürgen	21	10.32	3	20.58	3	1.00292	1986
Klein	Peter	27	10.43	5	20.88	8	0.999042	1986
Geuyen	Thomas	27	10.2	6	20.6	6	0.990291	1986
Knötgen	Andreas	22	10.45	8	21.19	19	0.986314	1986
Westhagemann	Volker	22	10.46	9	20.85	7	1.00336	1986
Heer	Fritz	27	10.49	11	21.18	24	0.990557	1986
Lübke	Ralf	21	10.5	12	20.5	1	1.02439	1986
Dobeleit	Norbert	22	10.51	13	20.89	9	1.00622	1986
Zaske	Werner	25	10.53	16	21.22	20	0.99246	1986
Speck	Stefan	24	10.3	17	21.18	18	0.972616	1986
Dally	Carsten	21	10.3	18	20.7	10	0.995169	1986
Kistner	Rolf	24	10.56	21	20.79	5	1.01587	1986
Skamrahl	Erwin	28	10.58	23	20.78	4	1.01829	1986
Haas	Christian	29	10.24	1	20.57	2	0.995625	1987
Heer	Fritz	28	10.36	3	21.07	13	0.983389	1987
Schweisfurth	Dirk	22	10.36	4	20.9	8	0.991388	1987
Westhagemann	Volker	23	10.37	5	20.4	3	1.01667	1987
Klein	Peter	28	10.39	6	20.66	4	1.00581	1987
Dobeleit	Norbert	23	10.42	7	20.43	1	1.02007	1987
Evers	Jürgen	22	10.42	8	20.88	7	0.998084	1987
Schütz	Stefan	19	10.49	10	21.43	26	0.979001	1987
Knötgen	Andreas	23	10.53	13	21.38	22	0.985033	1987
Bastians	Werner	30	10.55	14	21.44	28	0.984142	1987
Kelm	Bernhard	20	10.61	20	21.42	25	0.990663	1987
Schwab	Michael	18	10.62	21	21.41	23	0.99206	1987
Lübke	Ralf	22	10.63	22	21.18	17	1.00378	1987
Skamrahl	Erwin	29	10.63	23	20.72	6	1.02606	1987
Schmidt	Oliver	19	10.63	25	21.28	18	0.99906	1987
Weber	Thomas	25	10.4	27	21.37	21	0.973327	1987
Sinnhuber	Björn	19	10.65	30	21.04	11	1.01236	1987
Schweifurth	Dirk	23	10.43	4	21.06	8	0.990503	1988
Haas	Christian	30	10.44	5	20.97	5	0.995708	1988
Schütz	Stefan	20	10.45	6	21.01	7	0.994764	1988
Cruciger	Florian	30	10.49	12	21.42	29	0.979458	1988
Skamrahl	Erwin	30	10.51	17	20.83	3	1.00912	1988
Klein	Peter	29	10.53	19	20.84	4	1.01056	1988
Westhagemann	Volker	24	10.54	20	21.1	9	0.999052	1988
Wischerhoff	Johannes	20	10.3	21	21	15	0.980952	1988
Stöwe	Hermann	21	10.3	22	21.2	30	0.971698	1988
Sewald	Gerhard	27	10.48	10	20.98	6	0.999047	1988
Dobeleit	Norbert	24	10.48	9	20.79	2	1.00818	1988
Haupt	Wolfgang	26	10.29	2	20.93	2	0.983278	1989
Westhagemann	Volker	25	10.38	3	21.09	6	0.984353	1989
Zawatzki	Arnold	23	10.44	4	21.06	5	0.991453	1989
Schweisfurth	Dirk	24	10.51	6	21.3	17	0.986854	1989
Dobeleit	Norbert	25	10.3	11	21.25	14	0.969412	1989
Kobor	Frank	22	10.56	14	21.3	18	0.991549	1989
Zügel	Andreas	25	10.57	16	21.09	8	1.00237	1989
Dally	Carsten	24	10.57	17	21.3	19	0.992488	1989
Skamrahl	Erwin	31	10.57	18	21.01	4	1.00619	1989
Klein	Peter	30	10.58	20	21.13	10	1.00142	1989
Ühlein	Holger	23	10.59	21	21.29	16	0.994833	1989
Itt	Edgar	22	10.64	26	20.81	1	1.02259	1989
Schweisfurth	Dirk	25	10.2	2	20.94	4	0.974212	1990
Konieczny	Christian	18	10.45	3	21.07	8	0.991932	1990
Klein	Peter	31	10.47	4	20.79	1	1.00722	1990
Haupt	Wolfgang	27	10.47	5	21.05	7	0.994774	1990
Westhagemann	Volker	26	10.49	7	20.97	5	1.00048	1990
Kluth	Guido	19	10.55	10	21.34	21	0.988754	1990
Pfeiler	Marlo	19	10.57	11	21.29	18	0.992954	1990
Schütz	Stefan	22	10.58	13	21.34	20	0.991565	1990
Schwab	Michael	22	10.6	15	20.97	6	1.01097	1990
Dobeleit	Norbert	26	10.6	17	20.91	3	1.01387	1990
Kutscher	Michael	21	10.61	20	21.37	28	0.992981	1990
Haupt	Wolfgang	28	10.24	1	20.89	5	0.980373	1991
Bringmann	Steffen	27	10.38	3	21.03	9	0.987161	1991
Konieczny	Christian	19	10.4	4	20.73	2	1.00338	1991
Schulte	Dietmar	26	10.43	5	21.34	24	0.977507	1991
Kluth	Guido	20	10.44	7	21.26	20	0.982126	1991
Huke	Michael	22	10.47	11	20.69	1	1.01208	1991
Schütz	Stefan	23	10.48	12	20.98	7	0.999047	1991
Aust	Gerald	19	10.55	16	21.16	14	0.997164	1991
Skupin-Alfa	Marcus	20	10.55	17	20.88	4	1.01054	1991
Klein	Peter	32	10.57	20	20.96	7	1.00859	1991
Schwab	Michael	23	10.59	24	21.17	15	1.00047	1991
Wischerhoff	Johannes	23	10.61	29	21.28	21	0.99718	1991
Schwabe	Steffen	27	10.44	6	21.15	12	0.987234	1991
Blume	Marc	19	10.37	2	21.29	22	0.974166	1992
Kluth	Guido	21	10.4	3	21.22	17	0.980207	1992
Haupt	Wolfgang	29	10.41	4	21.09	9	0.987198	1992
Konieczny	Christian	21	10.43	7	20.99	7	0.993807	1992
Zawitzki	Arnold	24	10.45	8	21.31	24	0.98076	1992
Huke	Michael	23	10.45	9	21.1	10	0.990521	1992
Kock	Michael	21	10.46	10	20.98	6	0.99714	1992
Sinnhuber	Björn	24	10.47	12	21.22	16	0.986805	1992
Peters	Stefan	23	10.48	14	21.18	14	0.989613	1992
Emmelmann	Frank	21	10.5	16	21.02	8	0.999049	1992
Lack	Alexander	20	10.51	18	20.72	2	1.01448	1992
Schütz	Stefan	24	10.53	21	20.97	5	1.00429	1992
Schmidt	Oliver	24	10.56	24	21.26	18	0.993415	1992
Kurnicki	Robert	28	10.57	26	20.68	1	1.02224	1992
Aust	Gerald	20	10.57	27	21.34	29	0.990628	1992
Heinze	Sören	20	10.57	29	21.3	23	0.992488	1992
Kurnicki	Robert	28	10.38	4	20.46	1	1.01466	1993
Konieczny	Christian	21	10.37	5	21.11	8	0.982473	1993
Huke	Michael	24	10.38	6	20.62	2	1.00679	1993
Lack	Alexander	21	10.41	7	20.7	5	1.0058	1993
Koch	Andreas	24	10.2	8	21.2	30	0.962264	1993
Schmidt	Oliver	25	10.47	9	21.28	14	0.984023	1993
Schütz	Stefan	25	10.49	11	21.05	7	0.996675	1993
Armarteifio	Patrick	20	10.5	12	21.37	23	0.982686	1993
Gamper	Florian	21	10.52	13	20.95	6	1.0043	1993
Aust	Gerald	21	10.54	17	21.24	11	0.992467	1993
Sinnhuber	Björn	25	10.56	20	20.68	3	1.02128	1993
Hilliard	Yancey	20	10.57	23	21.31	16	0.992023	1993
* Smith	Rickey	25	10.52	14	21.23	11	0.99105	1993
Sinnhuber	Björn	26	10.33	2	20.78	4	0.994225	1994
Huke	Michael	25	10.38	4	20.6	1	1.00777	1994
Rößler	Jörg	24	10.42	5	20.98	7	0.993327	1994
Kurnicki	Robert	29	10.45	6	20.77	3	1.00626	1994
Blume	Holger	21	10.47	8	21.28	15	0.984023	1994
Schmidt	Oliver	26	10.48	9	21.26	12	0.985889	1994
Bittner	Daniel	23	10.48	10	21.27	14	0.985425	1994
Kern	Stefan	24	10.57	13	21.3	16	0.992488	1994
Peters	Stefan	25	10.57	14	21.27	13	0.993888	1994
Konieczny	Christian	22	10.58	16	20.81	5	1.01682	1994
Lack	Alexander	22	10.58	17	20.7	2	1.02222	1994
Gamper	Florian	22	10.6	18	21.05	10	1.00713	1994
Deerberg	Jörg	23	10.62	22	21.49	30	0.988367	1994
Metzger	Hansjörg	25	10.62	24	21.32	17	0.996248	1994
Franke	Matthias	27	10.65	29	21.35	21	0.997658	1994
Kutscher	Michael	25	10.66	30	20.93	6	1.01863	1994
* Tuffour	Emanuel	28	10.07	1	20.55	1	0.980049	1994
* Napier	Dino	25	10.44	6	20.85	6	1.00144	1994
Blume	Marc	22	10.29	1	20.47	1	1.00537	1995
Schulz	Thorsten	19	10.35	2	21.14	15	0.979186	1995
Huke	Michael	26	10.36	3	20.92	7	0.99044	1995
Kurnicki	Robert	30	10.48	5	20.54	2	1.02045	1995
Blume	Holger	22	10.49	6	20.88	5	1.00479	1995
Rößler	Jörg	25	10.5	7	21.19	17	0.991034	1995
Konieczny	Christinan	23	10.52	10	20.65	3	1.01889	1995
Travan	Stefan	29	10.53	12	21.31	21	0.988268	1995
Kutscher	Michael	26	10.56	14	21.03	8	1.00428	1995
Urban	Jürgen	24	10.57	16	20.91	6	1.011	1995
Bittner	Daniel	24	10.58	21	21.06	10	1.00475	1995
Milde	Manuel	21	10.58	22	21.1	14	1.00284	1995
Aust	Gerald	23	10.61	27	21.06	11	1.0076	1995
Lilie	Jan	26	10.62	28	21.2	18	1.00189	1995
Blume	Marc	23	10.13	1	20.49	1	0.988775	1996
Blume	Holger	23	10.25	2	21.13	12	0.970185	1996
Konieczny	Christian	24	10.39	7	21.13	11	0.983436	1996
Gamper	Florian	24	10.41	11	21.01	6	0.990957	1996
Urban	Jürgen	25	10.45	12	21.04	7	0.993346	1996
Aust	Gerald	24	10.45	13	21.34	25	0.979381	1996
Ruth	Andreas	26	10.45	14	20.84	4	1.00288	1996
Schacht	Christian	20	10.46	17	21.29	21	0.982621	1996
Gräber	Roger	26	10.47	19	21.15	15	0.990071	1996
Rößler	Jörg	26	10.48	21	21.46	29	0.976701	1996
Bittner	Daniel	25	10.49	23	21.05	8	0.996675	1996
Lack	Alexander	24	10.52	25	20.75	3	1.01398	1996
Geiser	Christian	23	10.52	26	21.13	13	0.995741	1996
Kluth	Guido	25	10.53	27	21.13	14	0.996687	1996
Lauinger	Thomas	21	10.56	30	21.45	28	0.984615	1996
* Asahara	Nobuhara	24	10.33	6	21.14	15	0.977294	1996
Weimer	Patrick	20	10.3	1	21.43	24	0.961269	1997
Blume	Marc	24	10.3	2	20.84	3	0.988484	1997
Eisenbeis	Uwe	22	10.35	3	21.04	8	0.98384	1997
Ruth	Andreas	27	10.41	8	20.79	1	1.00144	1997
Martin	Eduard	20	10.41	9	21.1	10	0.98673	1997
Kluth	Guido	26	10.41	10	21.02	7	0.990485	1997
Bittner	Daniel	26	10.43	11	20.88	4	0.999042	1997
Urban	Jürgen	26	10.49	18	21.2	13	0.989623	1997
Geiser	Christian	24	10.53	23	20.92	6	1.00669	1997
Schwab	Michael	29	10.54	24	21.33	21	0.988279	1997
Vogelsang	Holger	26	10.57	28	21.08	9	1.00285	1997
Gräber	Roger	27	10.37	4	20.82	2	0.996158	1997
Blume	Marc	25	10.3	1	21.06	8	0.978158	1998
Blume	Holger	25	10.35	2	21.48	21	0.963687	1998
Bittner	Daniel	27	10.4	6	20.82	1	0.999039	1998
Gamper	Florian	26	10.46	10	20.95	5	0.998568	1998
Martin	Eduard	21	10.47	11	21.13	10	0.991008	1998
Urban	Jürgen	27	10.48	14	20.97	6	0.999523	1998
Gräber	Roger	28	10.49	15	21.25	14	0.987294	1998
Lauinger	Thomas	23	10.5	16	21.24	13	0.988701	1998
Huke	Michael	29	10.5	20	21.41	15	0.98085	1998
Milde	Manuel	24	10.56	23	20.85	2	1.01295	1998
Ruth	Andreas	28	10.57	25	20.99	7	1.00715	1998
Weimer	Patrik	21	10.57	26	21.54	26	0.98143	1998
Eisenbeis	Uwe	23	10.57	27	21.21	12	0.9967	1998
Rößler	Jörg	28	10.59	30	21.56	28	0.982375	1998
Blume	Holger	26	10.25	1	20.73	2	0.988905	1999
Schneider	Patrick	27	10.28	3	21.14	6	0.972564	1999
Ostwald	Ronny	25	10.44	12	21.04	4	0.992395	1999
Eisenbeis	Uwe	24	10.44	13	21.15	7	0.987234	1999
Holz	Stefan	20	10.48	14	20.43	1	1.02594	1999
Müller	Thomas	21	10.49	18	21.38	22	0.981291	1999
Schrader	Falk	22	10.51	20	21.31	17	0.986391	1999
Schäfer	Michael	22	10.54	23	21.17	8	0.995749	1999
Pinnock	Ragawa	18	10.55	24	21.39	25	0.986442	1999
Gamper	Florian	27	10.57	25	20.94	3	1.00955	1999
Ruth	Andreas	29	10.57	26	21.32	18	0.991557	1999
* Gilpin	Rory Anthony	27	10.34	5	21.2	12	0.975472	1999
Blume	Marc	27	10.19	1	20.82	3	0.978866	2000
Schacht	Christian	24	10.38	5	21.36	16	0.97191	2000
Müller	Thomas	22	10.41	6	20.79	2	1.00144	2000
Unger	Tobias	21	10.45	9	20.96	4	0.997137	2000
Dannhauer	Norman	21	10.51	12	21.45	15	0.979953	2000
Prange	Thomas	26	10.52	14	21.47	27	0.979972	2000
Blume	Holger	27	10.57	16	21.13	9	1.00047	2000
Ruth	Andreas	30	10.57	17	21.4	21	0.98785	2000
Schmidtchen	Marc-Oliver	23	10.58	18	21.47	26	0.985561	2000
Kirch	Simon	21	10.59	20	21.27	12	0.995769	2000
Schofer	Andreas	28	10.62	24	21.39	18	0.992987	2000
Gamper	Florian	28	10.62	25	21.32	14	0.996248	2000
Otto	Steffen	20	10.65	27	21.18	10	1.00567	2000
Kosenkow	Alexander	24	10.28	2	20.63	1	0.996607	2001
Blume	Marc	28	10.29	3	20.89	8	0.98516	2001
Kochan	Marc	23	10.32	4	21.12	13	0.977273	2001
Pinnock	Rasgawa	20	10.35	5	20.86	7	0.99233	2001
Unger	Tobias	21	10.36	6	20.68	2	1.00193	2001
Blume	Holger	28	10.4	7	20.81	4	0.999519	2001
Müller	Thomas	23	10.42	8	20.86	6	0.999041	2001
Schacht	Christian	25	10.46	11	21.43	18	0.976202	2001
Otto	Steffen	21	10.47	12	20.81	5	1.00625	2001
Ostwald	Ronny	27	10.47	13	21.12	11	0.991477	2001
Hanjohr	Kevin	21	10.51	16	21.52	24	0.976766	2001
Pfennig	Tobias	20	10.54	18	21.02	9	1.00285	2001
Helmke	Till	17	10.55	19	21.47	21	0.982767	2001
Schultz	Ingo	26	10.57	21	20.71	3	1.02076	2001
Mertens	Matthias	21	10.58	22	21.43	17	0.987401	2001
Gamper	Florian	29	10.62	24	21.08	10	1.00759	2001
Schmidtchen	Marc-Oliver	24	10.63	25	21.5	23	0.988837	2001
Schulze	Rainer	20	10.67	30	21.45	19	0.994872	2001
Blume	Marc	29	10.23	1	20.85	5	0.981295	2002
Kosenkow	Alexander	25	10.3	2	21.07	10	0.977693	2002
König	Oliver	21	10.32	3	20.98	8	0.983794	2002
Kochan	Marc	24	10.33	4	20.84	4	0.991363	2002
Ostwald	Ronny	28	10.42	8	21.48	22	0.970205	2002
Helmke	Till	28	10.42	9	20.81	2	1.00144	2002
Unger	Tobias	23	10.48	10	21.36	16	0.981273	2002
Gatzka	Sebastian	20	10.49	11	21.06	9	0.996201	2002
Otto	Steffen	22	10.52	13	20.83	3	1.01008	2002
Pinnock	Rasgawa	21	10.53	15	21.14	12	0.996216	2002
Rotzler	Matthias	28	10.55	16	21.55	27	0.979118	2002
Schulze	Rainer	21	10.58	18	21.34	15	0.991565	2002
Malucha	Markus	19	10.61	20	20.98	7	1.01144	2002
Schmidtchen	Marc-Oliver	25	10.61	21	21.42	20	0.990663	2002
Ernst	Sebastian	28	10.66	28	20.97	6	1.01669	2002
Gamper	Florian	30	10.66	29	21.54	26	0.989786	2002
* Gilpin	Rory Anthony	29	10.33	5	21.08	11	0.980076	2002
* Osei	Ernest	18	10.46	10	21.45	22	0.975291	2002
* Angouono-Moke	Ro.	21	10.37	5	21.38	17	0.970065	2002
Kosenkow	Alexander	26	10.14	1	20.86	5	0.972196	2003
Ostwald	Ronny	29	10.24	2	20.84	4	0.982726	2003
Blume	Marc	30	10.28	3	21.04	9	0.977186	2003
Unger	Tobias	24	10.32	4	20.41	1	1.01127	2003
Pinnock	Rasgawa	22	10.37	6	21.02	8	0.986679	2003
Koenig	Oliver	22	10.39	7	21.15	11	0.982506	2003
Ernst	Sebastian	19	10.4	8	20.63	2	1.00824	2003
Kochan	Marc	25	10.42	9	21.32	14	0.977486	2003
Helmke	Till	19	10.43	10	20.86	6	1	2003
Osei	Ernest	19	10.49	11	21.4	17	0.980374	2003
Wieser	Stefan	19	10.54	15	21.16	12	0.996219	2003
Doskoczynski	Kai	19	10.6	19	21.54	23	0.984215	2003
Mörsch	Jan	22	10.62	23	21.56	25	0.985158	2003
Mathiszik	Willi	19	10.66	27	21.55	24	0.989327	2003
Kirch	Simon	24	10.68	30	21.09	10	1.0128	2003
* Nkansah	Eric	29	10.15	2	21.27	14	0.954396	2003
* Gilpin	Rory Anthony	30	10.41	9	21.16	13	0.983932	2003
* Zainal	Abidin	20	10.67	29	21.36	17	0.999064	2003
Kosenkow	Alexander	27	10.22	1	20.55	4	0.994647	2004
Ostwald	Ronny	30	10.22	2	20.77	5	0.984112	2004
Broening	Marius	21	10.3	3	21.11	9	0.975841	2004
Helmke	Till	20	10.311	4	20.47	3	1.00743	2004
Ernst	Sebastian	20	10.36	5	20.36	2	1.01768	2004
Mörsch	Jan	23	10.36	6	20.98	8	0.987607	2004
Unger	Tobias	25	10.43	8	20.3	1	1.02759	2004
Schulze	Rainer	23	10.55	15	21.3	12	0.99061	2004
Mathiszik	Willi	20	10.56	16	21.54	20	0.980501	2004
Pfennig	Tobias	23	10.57	17	21.46	19	0.985089	2004
Schahbasian	David	23	10.58	18	21.44	17	0.98694	2003
Gatzka	Sebastian	22	10.6	21	21.63	27	0.98012	2004
* Gilpin	Rory Anthony	31	10.5	12	21.44	18	0.979478	2004
* Zainal Abidin	Muhamad	21	10.66	30	21.6	25	0.987037	2004
Unger	Tobias	26	10.16	1	20.2	1	1.00594	2005
Kosenkow	Alexander	28	10.28	2	20.71	5	0.992757	2005
Blume	Marc	32	10.29	3	21.09	9	0.975818	2005
Broening	Marius	22	10.31	4	21.04	7	0.980038	2005
Schnelting	Daniel	19	10.37	5	20.68	4	1.0029	2005
Osei	Ernest	21	10.39	6	21.46	20	0.968313	2005
Wieser	Stefan	21	10.4	7	21.06	8	0.987654	2005
Ernst	Sebastian	21	10.42	9	20.45	2	1.01907	2005
Schulzer	Rainer	24	10.43	10	21.23	14	0.982572	2005
Helmke	Till	21	10.44	11	20.66	3	1.01065	2005
Blum	Christian	18	10.46	13	21.47	22	0.974383	2005
Müller	Nils	18	10.48	15	21.26	15	0.985889	2005
Schulte	Jan-Christoph	23	10.54	19	21.43	19	0.983668	2005
Lauinger	Thomas	30	10.57	21	21.09	10	1.00237	2005
Kirch	Simon	26	10.6	23	20.96	6	1.01145	2005
* Adu-Mfum	Harry	22	10.36	5	21.21	14	0.976898	2005
Wiesner	Stefan	22	10.33	2	21.52	27	0.960037	2006
Keller	Martin	20	10.34	4	21.41	22	0.965904	2006
Blum	Christian	19	10.39	6	21	6	0.989524	2006
Helmke	Till	22	10.42	7	20.7	3	1.00676	2006
Reus	Julian	18	10.44	8	21.1	10	0.989573	2006
Kosenkow	Alexander	29	10.44	9	21.1	9	0.989573	2006
Pfennig	Tobias	25	10.46	12	21.14	12	0.989593	2006
Schnelting	Daniel	20	10.47	13	20.9	5	1.00191	2006
Müller	Nils	19	10.52	14	21.16	13	0.994329	2006
Rentz	Florian	21	10.53	15	21.13	11	0.996687	2006
Schultz	Ingo	31	10.53	16	21.22	16	0.99246	2006
Schulte	Jan-Christopher	24	10.56	19	21.33	20	0.990155	2006
Kirch	Simon	27	10.59	21	21.47	24	0.986493	2006
Ney	Norman	25	10.62	23	21.32	18	0.996248	2006
Schulze	Rainer	25	10.62	24	21.1	8	1.00664	2006
Williams	Christopher	28	10.64	28	21.33	19	0.997656	2006
Schwatlo	Jens	20	10.65	30	21.34	21	0.998126	2006
Ernst	Sebastian	22	10.63	25	20.67	2	1.02854	2006
Blum	Christian	20	10.26	1	20.85	7	0.984173	2007
Reus	Julian	19	10.28	2	20.87	8	0.985146	2007
Broening	Marius	24	10.36	5	21.47	27	0.965068	2007
Kosenkow	Alexander	30	10.35	4	20.63	5	1.00339	2007
Menga	Aleixo Platini	20	10.37	6	21	12	0.987619	2007
Helmke	Till	23	10.39	7	20.37	1	1.02013	2007
Schnelting	Daniel	21	10.43	8	20.62	4	1.01164	2007
Ernst	Sebastian	23	10.45	11	20.59	3	1.01506	2007
Wieser	Stefan	23	10.49	13	21.41	23	0.979916	2007
Unger	Tobias	28	10.49	14	20.48	2	1.02441	2007
Schulte	Jan-Christopher	25	10.52	15	21.24	17	0.990584	2007
Schultz	Ingo	32	10.55	16	20.8	6	1.01442	2007
Pfennig	Tobias	26	10.55	18	21.111	13	0.999479	2007
Kuhlee	Stefan	23	10.6	21	21.24	18	0.998117	2007
Ney	Norman	26	10.61	22	21.26	20	0.998119	2007
Kirch	Simon	28	10.61	23	21.16	14	1.00284	2007
Rentz	Florian	22	10.63	26	21.22	16	1.00189	2007
Müller	Nils	20	10.64	27	21	11	1.01333	2007
Zunker	Lasse	21	10.65	30	21.52	30	0.989777	2007
* Bangura	Gibrilla	22	10.37	7	21.19	16	0.978764	2007
Menga	Aleixo Platini	21	10.27	3	20.7	3	0.992271	2008
Schnelting	Daniel	22	10.34	8	20.53	1	1.00731	2008
Schwab	Stefan	21	10.29	4	21.46	26	0.958993	2008
Helmke	Till	24	10.4	9	20.71	4	1.00435	2008
Hering	Robert	18	10.47	10	20.78	6	1.0077	2008
Rentz	Florian	23	10.48	11	20.98	11	0.999047	2008
Fricke	Sebastian	21	10.53	17	21.24	16	0.991525	2008
Kuhlee	Stefan	24	10.55	18	20.92	10	1.0086	2008
Steffen	Sebastian	20	10.56	19	20.89	9	1.01101	2008
Kirch	Simon	29	10.57	21	20.74	5	1.01929	2008
Müller	Nils	21	10.57	22	21.11	12	1.00142	2008
Brömme	Benjamin	24	10.59	24	21.42	21	0.988796	2008
Knipphals	Sven	24	10.64	30	21.41	19	0.993928	2008
Kosenkow	Alexander	31	10.32	6	20.57	2	1.0034	2008
Ernst	Sebastian	24	10.5	13	20.79	7	1.0101	2008
Unger	Tobias	30	10.18	1	21.11	9	0.964472	2009
Kosenkow	Alexander	32	10.28	4	20.43	2	1.00636	2009
Menga	Aleixo Platini	22	10.29	6	20.52	3	1.00292	2009
Hering	Robert	19	10.34	7	20.41	1	1.01323	2009
Knipphals	Sven	24	10.34	8	20.93	7	0.988055	2009
Ernst	Sebastian	25	10.36	10	20.87	6	0.992813	2009
Wieser	Stefan	25	10.37	11	21.24	15	0.97646	2009
Schnelting	Daniel	23	10.42	13	20.67	5	1.00822	2009
Brömme	Benjamin	25	10.51	17	21.11	10	0.995737	2009
Schaf	Alexander	22	10.56	22	21.44	21	0.985075	2009
Rentz	Florian	24	10.58	23	21.17	14	0.999528	2009
Franke	Eric	20	10.63	28	21.51	28	0.988377	2009
Kosenkow	Alexander	33	10.26	3	20.82	4	0.985591	2010
Göltl	Felix	20	10.32	6	20.83	5	0.990879	2010
Ernst	Sebastian	26	10.34	8	20.38	1	1.01472	2010
Schaf	Alex	23	10.36	9	21.34	22	0.970947	2010
Hering	Robert	20	10.4	10	20.86	7	0.997124	2010
Schnelting	Daniel	24	10.43	11	20.61	2	1.01213	2010
Müller	Nils	23	10.47	12	20.83	6	1.00528	2010
Reus	Julian	22	10.48	13	21.08	12	0.994307	2010
Schmidt	Roy	19	10.48	14	21.08	11	0.994307	2010
Knipphals	Sven	25	10.49	15	20.98	8	1	2010
Rasp	Christian	21	10.57	20	21.05	9	1.00428	2010
Kessler	Maximilian	21	10.61	21	21.36	24	0.993446	2010
Domogala	Patrick	17	10.63	24	21.31	21	0.997654	2010
Lindner	Matthias	23	10.63	26	21.24	15	1.00094	2010
Quade	Jan	22	10.63	27	21.25	18	1.00047	2010
Erewa	Robin	19	10.63	28	21.08	13	1.00854	2010
Schaf	Alex	24	10.2	1	21.27	19	0.959097	2011
Kniphals	Sven	26	10.23	2	21.18	15	0.966006	2011
Unger	Tobias	32	10.24	3	20.79	2	0.985089	2011
Menga	Aleixo Platini	24	10.37	6	20.88	3	0.993295	2011
Göttl	Felix	21	10.41	7	21.18	16	0.983003	2011
Kessler	Maximilian	22	10.46	9	21.11	9	0.991	2011
Jacubczyk	Lucas	26	10.49	11	21.27	18	0.986366	2011
Christ	Rouven	23	10.51	12	21.13	12	0.994794	2011
Helmke	Till	27	10.53	14	21.11	8	0.997631	2011
Ernst	Sebastian	27	10.55	17	20.51	1	1.02877	2011
Kriese	Maximilian	21	10.57	21	21.17	14	0.998583	2011
Quade	Jan	23	10.59	12	21.29	20	0.994833	2011
Brömme	Benjamin	27	10.6	13	21.38	22	0.991581	2011
Rasp	Christian	22	10.62	14	21.45	27	0.99021	2011
Hering	Robert	21	10.65	16	21.11	7	1.009	2011
Erewa	Robin	21	10.65	17	20.9	4	1.01914	2011
Dicks	Christian	21	10.67	30	21.37	21	0.998596	2011
Reus	Julian	24	10.09	1	20.58	3	0.980564	2012
Jakubzczyk	Lucas	27	10.2	2	20.77	6	0.982186	2012
Unger	Tobias	33	10.2	3	20.68	5	0.98646	2012
Kosenkow	Alexander	35	10.28	4	20.85	9	0.986091	2012
Menga	Aleixo Platini	25	10.3	7	20.33	1	1.01328	2012
Lindner	Matthias	25	10.3	8	20.97	14	0.982356	2012
Kniphals	Sven	27	10.35	9	20.53	2	1.00828	2012
Domogala	Patrick	19	10.39	11	20.91	11	0.993783	2012
Göltl	Felix	22	10.41	13	20.8	8	1.00096	2012
Kessler	Maximilian	23	10.41	14	20.86	10	0.998082	2012
Owusu-Peprah	Michael	18	10.42	15	21.36	29	0.975655	2012
Erewa	Robin	21	10.46	17	20.78	7	1.00674	2012
Ernst	Sebastian	28	10.48	18	20.59	4	1.01797	2012
Müller	Nils	25	10.49	20	21.14	17	0.992431	2012
Abeyie	Timothy	32	10.5	21	21.19	20	0.991034	2012
Pohl	Michael	23	10.52	23	21.29	24	0.988257	2012
Kriese	Maximilian	22	10.53	25	21.2	20	0.993396	2012
Franke	Eric	23	10.56	28	21.38	30	0.987839	2012
Gollnow	David	23	10.56	29	21.12	16	1	2012
Kirch	Simon	33	10.57	30	21.16	18	0.999055	2012
Reus	Julian	25	10.08	2	20.36	1	0.990177	2013
Kniphals	Sven	28	10.2	3	20.73	3	0.984081	2013
Kosenkow	Alexander	36	10.28	6	21.03	9	0.977651	2013
Lindner	Matthias	26	10.33	7	21.32	21	0.969043	2013
Schmidt	Roy	22	10.33	8	21.07	11	0.980541	2013
Domogala	Patrick	20	10.34	9	20.9	8	0.989474	2013
Menga	Aleixo Platini	26	10.34	10	20.67	2	1.00048	2013
Schaf	Alex	26	10.35	11	21.43	28	0.965936	2013
Kessler	Maximilian	24	10.37	12	20.79	5	0.997595	2013
Erewa	Robin	22	10.38	13	20.73	4	1.00145	2013
Ernst	Sebastian	29	10.49	18	20.82	6	1.00768	2013
Abeyie	Timothy	21	10.53	22	21.4	26	0.984112	2013
Pohl	Michael	24	10.54	24	21.36	23	0.986891	2013
Hoecker	Yannick	21	10.55	25	21.27	17	0.992008	2013
Brieger	Martin	22	10.55	26	21.14	14	0.998108	2013
Gaba	Kamghe	29	10.57	27	21.06	10	1.0038	2013
Haß	Alexander	23	10.6	30	21.12	13	1.00379	2013
Reus	Julian	26	10.05	1	20.44	2	0.983366	2014
Jakubczyk	Lucas	29	10.07	2	20.81	8	0.967804	2014
Menga	Aleixo Platini	27	10.19	3	20.43	1	0.997553	2014
Keller	Martin	28	10.2	4	20.98	10	0.972355	2014
Knipphals	Sven	29	10.22	6	20.48	4	0.998047	2014
Kosenkow	Alexander	37	10.26	7	20.65	6	0.993705	2014
Schmidt	Roy	23	10.3	8	20.85	9	0.98801	2014
Erewa	Robin	21	10.31	9	20.46	3	1.00782	2014
Domogalla	Patrick	21	10.32	10	20.64	5	1	2014
Ernst	Sebastian	30	10.35	11	20.67	7	1.00145	2014
Lindner	Mathhias	27	10.36	13	21.14	14	0.980132	2014
Emelieze	Peter	26	10.39	14	21.36	26	0.972846	2014
Pohl	Michael	25	10.41	16	21.18	17	0.983003	2014
Göltl	Felix	24	10.42	17	21.02	12	0.991437	2014
Ruth	Maximilian	20	10.44	19	21.24	20	0.983051	2014
Hering	Robert	24	10.44	20	20.99	11	0.994759	2014
Müller	Raphael	20	10.53	24	21.18	16	0.994334	2014
Rehbein	Jannik	21	10.53	25	21.17	15	0.994804	2014
Reus	Julian	27	10.09	1	20.42	2	0.988247	2015
Knipphals	Sven	30	10.13	2	20.64	4	0.981589	2015
Emelieze	Peter	27	10.26	3	21.4	27	0.958879	2015
Hering	Robert	25	10.27	4	20.63	3	0.995637	2015
Domogala	Patrick	22	10.3	5	21.25	16	0.969412	2015
Menga	Aleixo-Platini	28	10.32	6	20.69	5	0.997583	2015
Erewa	Robin	24	10.33	9	20.49	2	1.0083	2015
Abieye	Timothy	33	10.37	11	21.39	25	0.969612	2015
Kosenkow	Alexander	38	10.37	12	21.06	9	0.984805	2015
Schmidt	Roy	24	10.43	15	21.42	30	0.973856	2015
Müller	Raphael	21	10.49	20	21.04	8	0.997148	2015
Pohl	Michael	26	10.5	22	21.34	22	0.984067	2015
Freimuth	Rico	27	10.51	23	21.39	24	0.982702	2015
Haß	Alexander	25	10.52	24	21.18	13	0.99339	2015
Daum	Florian	25	10.55	28	21.32	21	0.989681	2015
Müller	Steven	25	10.57	29	21.22	14	0.99623	2015
Reus	Julian	28	10.01	1	20.39	2	0.981854	2016
Menga	Alexio Platini	29	10.15	2	20.27	1	1.00148	2016
Kosenkow	Alexander	39	10.22	4	20.7	7	0.98744	2016
Knipphals	Sven	31	10.24	5	21.02	12	0.97431	2016
Domogalla	Patrick	23	10.27	6	20.91	9	0.982305	2016
Hering	Robert	26	10.32	11	20.55	4	1.00438	2016
Gurski	Roger	19	10.36	15	20.64	6	1.00388	2016
Daum	Florian	26	10.39	16	21.24	18	0.978343	2016
Müller	Raphael	22	10.46	20	20.89	8	1.00144	2016
Juretzko	Alexander	26	10.53	27	20.94	10	1.00573	2016
Gedemer	Florian	24	10.54	29	21.24	19	0.992467	2016
Erewa	Robin	25	10.39	17	20.4	3	1.01863	2016
Ugo	Kevin	95	10.47	22	21.36	30	0.980337	2016
Reus	Julian	29	10.1	1	20.29	1	0.995564	2017
Menga	Aleixo Platini	30	10.23	2	20.34	2	1.0059	2017
Pohl	Michael	28	10.26	3	21.01	13	0.976678	2017
Bryan	Mixhael	25	10.3	6	20.83	9	0.988958	2017
Eitel	Manuel	20	10.35	9	21.1	17	0.981043	2017
Barthel	Thomas	19	10.35	19	21.12	18	0.980114	2017
Gurski	Roger	20	10.36	11	20.42	3	1.01469	2017
Hering	Robert	27	10.37	12	21.03	14	0.98621	2017
Müller	Steven	27	10.37	14	20.8	6	0.997115	2017
Erewa	Robin	26	10.38	16	20.5	4	1.01268	2017
Balusubramniam	Thanusant	22	10.38	17	21.16	21	0.981096	2017
Jakubczyk	Lucas	32	10.39	19	20.9	10	0.994258	2017
Müller	Raphael	23	10.41	21	20.77	5	1.00241	2017
Kosenkow	Aleksandar	40	10.42	22	21.06	15	0.989554	2017
Skipin-Alfa	Milo	18	10.45	26	21	12	0.995238	2017
Giese	Niels Torben	19	10.46	28	21.23	26	0.985398	2017
Köllmann	Kai	21	10.47	29	20.81	8	1.00625	2017
Hieronymi	Lars	22	10.49	30	21.17	22	0.991025	2017
Askovic	Aleksander	21	10.49	28.	21,16	26.	0.991493	2018
Balasubramaniam	Thanusanth	23	10.38	16.	21,15	24.	0.98156	2018
Brandner	Luis	18	10.48	27.	21,14	23.	0.991485	2018
Bryan	Michael	26	10.37	14.	20,58	3.	1.00777	2018
Domogala	Patrick	25	10.22	4.	20,80	6.	0.982692	2018
Gladitz	Alexander	24	10.44	22.	20,66	5.	1.01065	2018
Hering	Robert	28	10.33	10.	20,86	9.	0.990412	2018
Huke	Maurice	25	10.37	15.	20,81	8.	0.996636	2018
Jakubczyk	Lucas	33	10.24	5.	21,00	15.	0.975238	2018
Junker	Jim Patrick	24	10.46	24.	21,23	29.	0.985398	2018
Kranz	Kevin	20	10.24	6.	20,89	11.	0.980373	2018
Menga	Aleixo-Platini	31	10.09	1.	20,37	1.	0.990673	2018
Müller	Steven	26	10.33	9.	20,46	2.	1.00978	2018
Pohl	Michael	29	10.22	3.	21,00	14.	0.973333	2018
Schmidt	Roy	27	10.27	7.	21,13	22.	0.972078	2018
Bryan	Michael	28	10.34	11.	20,91	11.	0.989	2019
Czysch	Alexander	18	10.44	27.	20,99	13.	0.994759	2019
Domogala	Patrick	26	10.32	10.	20,74	3.	0.995178	2019
Eitel	Manuel	22	10.41	19.	20,79	5.	1.00144	2019
Erewa	Robin	28	10.39	14.	20,48	2.	1.01465	2019
Goer	Elias	19	10.42	24.	20,88	8.	0.998084	2019
Gurski	Roger	22	10.39	15.	21,01	14.	0.989053	2019
Hartmann	Joshua	20	10.16	2.	21,03	15.	0.966239	2019
Hering	Robert	29	10.37	13.	20,89	10.	0.99282	2019
Müller	Steven	29	10.39	16.	20,42	1.	1.01763	2019
Müller	Raphael	25	10.4	17.	21,08	18.	0.986717	2019
Pohl	Michael	30	10.23	5.	21,15	21.	0.967376	2019
Reus	Julian	31	10.13	1.	20,86	7.	0.971237	2019
Schmidt	Roy	28	10.23	4.	20,89	9.	0.979416	2019
Straub	Felix	22	10.45	29.	20,79	4.	1.00529	2019
Wagner	Julian	21	10.31	9.	21,24	25.	0.97081	2019
Adebola	James	18	10,52	24.	21,31	21.	0.98733	2020
Almas	Deniz	23	10,08	1.	20,64	1.	0.976744	2020
Ansah	Owen	20	10,45	19.	20,95	6.	0.997613	2020
Ansah-Peprah	Lucas	20	10,31	6.	21,08	11.	0.978178	2020
Erewa	Robin	29	10,53	27.	20,67	2.	1.01887	2020
Fiener	Noel-Philippe	23	10,54	28.	21,25	16.	0.992	2020
Goer	Elias	20	10,43	18.	20,97	7.	0.994754	2020
Gurski	Roger	23	10,42	17.	20,78	4.	1.00289	2020
Hering	Robert	30	10,53	26.	21,28	19.	0.989662	2020
Hoffmann	Daniel	25	10,32	7.	21,26	17.	0.970837	2020
Meißner	Michel	24	10,53	25.	21,47	30.	0.980904	2020
Müller	Steven	30	10,49	21.	20,71	3.	1.01304	2020
Pohl	Michael	31	10,33	8.	21,16	14.	0.976371	2020
Reus	Julian	32	10,24	3.	20,82	5.	0.98367	2020
Schmidt	Roy	29	10,33	9.	21,14	13.	0.977294	2020
Skupin-Alfa	Milo	21	10,50	23.	20,97	8.	1.00143	2020
Trutenat	Philipp	23	10,27	4.	21,13	12.	0.972078	2020
Wulff	Simon	19	10,41	16.	21,40	27.	0.972897	2020
Adebola	James	19	10.39	17.	20.84	7.	0.997121	2021
Ansah	Owen	21	10.32	10.	20.35	1.	1.01425	2021
Ansah-Peprah	Lucas	21	10.2	3.	20.77	5.	0.982186	2021
Brandner	Luis	21	10.39	16.	21.13	16.	0.983436	2021
Domogala	Patrick	28	10.25	4.	20.98	11.	0.977121	2021
Hartmann	Joshua	22	10.3	7.	20.69	3.	0.99565	2021
Hügen	Jonas	27	10.45	21.	20.95	9.	0.997613	2021
Huke	Maurice	28	10.32	9.	20.97	10.	0.984263	2021
Müller	Steven	31	10.47	24.	20.75	4.	1.00916	2021
Olbert	Fabian	20	10.43	20.	21.09	14.	0.989094	2021
Pohl	Michael	32	10.35	13.	21.53	24.	0.961449	2021
Straub	Felix	24	10.39	15.	20.84	6.	0.997121	2021
Ugo	Kevin	26	10.52	30.	21.42	20.	0.98226	2021
Wolf	Yannick	21	10.32	11.	21.32	18.	0.968105	2021
Adebola	James	20	10.33	9.	20.64	6.	1.00097	2022
Almas	Deniz	25	10.16	5.	21.13	17.	0.961666	2022
Ansah	Owen	22	10.08	2.	20.41	2.	0.987751	2022
Ansah-Peprah	Lucas	22	10.04	1.	20.62	5.	0.973812	2022
Bryan	Michael	30	10.38	14.	20.83	10.	0.996639	2022
Clair	Julien-Kelvin	20	10.48	30.	21.34	24.	0.982193	2022
Erewa	Robin	31	10.38	15.	20.58	3.	1.00875	2022
Ganter	Robin	21	10.32	8.	20.76	8.	0.99422	2022
Hartmann	Joshua	23	10.11	3.	20.33	1.	0.994589	2022
Kolbe	Tim Alexander	22	10.48	29.	21.34	25.	0.982193	2022
Morawietz	Tobias	19	10.47	28.	21.12	16.	0.991477	2022
Müller	Steven	32	10.46	25.	20.91	12.	1.00048	2022
Schulte	Marvin	23	10.36	10.	21.2	19.	0.977358	2022
Skupin-Alfa	Milo	23	10.23	7.	21	13.	0.974286	2022
Ugo	Kevin	27	10.37	12.	21.06	15.	0.984805	2022
Wallstein	Benedikt Thomas	17	10.44	23.	21.15	18.	0.987234	2022
Wulff	Simon	21	10.44	22.	20.61	4.	1.0131	2022
