# Supplementary material for: Special endurance coefficients enable the evaluation of running performance
Source: Sci Rep. 2025 Jun 20;15:20184. doi: 10.1038/s41598-025-06009-6 (PMC12181339; doi:10.1038/s41598-025-06009-6)
Supplement: Supplementary file 8 — Supplementary Information 8. [file 41598_2025_6009_MOESM8_ESM.xlsx]

## Sheet: 200-400
name	first name	age	sec 200m	placement 200m	sec 400m	placement 400m	KsA value	year
Schmid	Harald	23	20.69	1	45.06	1	0.918331	1980
Hofmeister	Franz-Peter	29	20.79	4	45.9	4	0.905882	1980
Skamrahl	Erwin	22	20.9	5	45.8	2	0.912664	1980
Weber	Hartmut	20	21.2	22	45.87	3	0.924351	1980
Fegert	Uwe	23	21.54	30	47.3	20	0.910782	1980
* Washington	Lester	25	20.41	1	47.28	21	0.863367	1980
Skamrahl	Erwin	23	20.61	1	45.3	3	0.909934	1981
Schmid	Harald	24	20.7	3	45.18	1	0.916335	1981
Weber	Hartmut	21	20.96	4	45.27	2	0.926	1981
Schwelm	Peter	23	21.17	11	45.97	4	0.921035	1981
Krieg	Lothar	26	21	14	46.45	8	0.904198	1981
Weppler	Martin	23	21.3	16	46.04	5	0.925282	1981
Rizzi	Andreas	22	21.36	22	46.79	12	0.913016	1981
Giesing	Thomas	20	21.43	25	46.53	9	0.921126	1981
Rabstein	Joachim	25	21.2	28	46.4	7	0.913793	1981
Skamrahl	Erwin	24	20.47	1	45.09	2	0.907962	1982
Weber	Hartmut	22	20.75	2	44.72	1	0.927996	1982
Schmid	Harald	25	20.78	3	45.19	3	0.919672	1982
Vaihinger	Jˆrg	20	21.37	26	46.85	13	0.912273	1982
Evers	J¸rgen	18	20.37	1	47.03	18	0.866256	1983
Skamrahl	Erwin	25	20.44	2	44.5	1	0.918652	1983
Rizzi	Andreas	24	20.7	5	46.83	13	0.884049	1983
Schmid	Harald	26	20.89	7	45.11	2	0.92618	1983
Geuyen	Thomas	24	20.7	9	46.29	8	0.894362	1983
Weber	Hartmut	23	20.9	15	45.12	3	0.926418	1983
Weppler	Martin	25	20.9	16	45.74	5	0.913861	1983
Trappe	Christoph	24	21.23	20	46.94	15	0.904559	1983
Koffler	J¸rgen	23	21.27	22	47	23	0.905106	1983
Just	Klaus	19	21.36	26	46.44	10	0.919897	1983
Skamrahl	Erwin	26	20.82	3	45.74	2	0.910363	1984
Koffler	J¸rgen	24	21.21	11	46.58	9	0.910691	1984
Schmid	Harald	27	21	15	45.36	1	0.925926	1984
Schmitt	Uwe	23	21.36	24	45.9	4	0.930719	1984
Vaihinger	Jˆrg	22	21.43	29	46.26	8	0.926502	1984
Weppler	Martin	26	21.44	30	46.08	5	0.930556	1984
Evers	J¸rgen	19	21.02	7	46.5	11	0.904086	1984
Hofmeister	Franz-Peter	33	21.18	10	46.79	15	0.905322	1984
L¸bke	Ralf	20	20.38	1	45.06	2	0.904572	1985
Skamrahl	Erwin	27	20.74	4	44.92	1	0.923419	1985
Dobeleit	Norbert	21	20.84	5	47.25	27	0.882116	1985
Just	Klaus	21	20.7	7	45.52	4	0.90949	1985
Schwelm	Peter	27	21	9	46.55	10	0.902256	1985
Evers	J¸rgen	20	21.11	12	46.8	14	0.902137	1985
Rizzi	Thomas	26	21.2	15	47.05	17	0.901169	1985
Z¸gel	Andreas	20	21	18	47.07	19	0.892288	1985
Schmid	Harald	28	21.27	21	45.44	3	0.93618	1985
Koffler	J¸rgen	25	21.33	24	46.27	9	0.92198	1985
Schmitt	Uwe	24	21.37	28	46.19	7	0.925309	1985
Weber	Hartmut	25	21.41	30	45.72	6	0.93657	1985
Vaihinger	Jˆrg	23	21.37	26	45.52	5	0.938928	1985
L¸bke	Ralf	21	20.5	1	44.98	1	0.911516	1986
Skamrahl	Erwin	28	20.78	4	45.46	2	0.91421	1986
Dobeleit	Norbert	22	20.89	9	46.29	8	0.902571	1986
Schmid	Harald	29	20.97	11	45.78	4	0.916121	1986
Itt	Edgar	19	20.99	12	45.72	3	0.918198	1986
Just	Klaus	22	21.11	14	46.05	7	0.91683	1986
Koffler	J¸rgen	26	21	21	46.52	11	0.902837	1986
Vaihinger	Jˆrg	24	21.3	27	45.92	5	0.9277	1986
Schierer	Wolfgang	23	21.33	29	46.49	10	0.917617	1986
Schwelm	Peter	28	21.1	30	46.61	11	0.905385	1986
Schuster	Anselm	25	21.1	30	46.95	16	0.898829	1986
Dobeleit	Norbert	23	20.43	1	46.07	5	0.886911	1987
Schmid	Harald	30	20.68	5	46	4	0.89913	1987
Skamrahl	Erwin	29	20.72	6	46.4	9	0.893103	1987
Itt	Edgar	20	20.95	9	45.38	1	0.923314	1987
Henrich	Mark	26	21.01	10	45.42	2	0.925143	1987
Schwelm	Peter	29	21.06	12	46.24	7	0.9109	1987
Just	Klaus	23	20.9	16	45.72	3	0.914261	1987
L¸bke	Ralf	22	21.18	17	46.21	6	0.916685	1987
Schlep¸tz	Ulrich	21	21.2	30	46.39	8	0.91399	1987
L¸bke	Ralf	23	20.76	1	45.2	1	0.918584	1988
Dobeleit	Norbert	24	20.79	2	45.63	3	0.911243	1988
Klein	Peter	29	20.84	4	47.11	11	0.884738	1988
Itt	Edgar	21	21.12	10	45.43	2	0.929782	1988
Kobor	Frank	21	21.24	14	47.17	16	0.900572	1988
Just	Klaus	24	21.29	18	46.47	9	0.91629	1988
Klingenberg	Lars-Stephan	22	21.1	21	47.13	12	0.895396	1988
Hˆschele	Volker	21	21.2	30	47.15	13	0.899258	1988
Itt	Edgar	22	20.81	1	45.41	1	0.916538	1989
L¸bke	Ralf	24	20.96	3	46.22	5	0.906967	1989
Weigelt	Klaus	22	21.11	9	46.47	6	0.908543	1989
Schlep¸tz	Ulrich	23	21.17	11	45.93	3	0.921838	1989
Just	Klaus	25	21.17	12	46.17	4	0.917046	1989
Dobeleit	Norbert	25	21.25	14	45.52	2	0.933656	1989
Knobloch	Andreas	21	21.2	28	47.53	26	0.892068	1989
M¸ller	Frank	21	21.49	30	47.55	29	0.903891	1989
Dobeleit	Norbert	26	20.91	3	45.15	1	0.926246	1990
Schwab	Michael	22	20.97	6	47.64	28	0.880353	1990
Bittner	Daniel	19	21.26	14	47.21	17	0.900657	1990
Just	Klaus	26	21.27	15	46.39	5	0.917008	1990
Pfersich	Ralph	24	21.28	16	46.71	7	0.911154	1990
Kohlbr¸ck	Carsten	23	21.36	26	46.33	3	0.922081	1990
Barth	Volker	25	21.36	27	47.12	13	0.906621	1990
L¸bke	Ralf	26	21	8	46.13	5	0.91047	1991
Schwab	Michael	23	21.17	15	47.56	27	0.890244	1991
Weigelt	Klaus	24	21.19	17	46.71	10	0.9073	1991
Wischerhoff	Johannes	23	21.28	21	47.59	30	0.894306	1991
Carlowitz	Jens	27	21.38	26	45.49	2	0.939987	1991
Weigelt	Klaus	25	20.94	4	47.1	13	0.889172	1992
Bittner	Daniel	23	21.27	14	46.05	1	0.923779	1994
Krause	Marco	29	21.33	19	46.8	13	0.911538	1994
Just	Karsten	27	21.05	9	46.13	4	0.912638	1995
Bittner	Daniel	24	21.06	10	46.53	8	0.905222	1995
Bittner	Daniel	25	21.05	8	46.5	9	0.905376	1996
Meggle	Robert	25	21.08	9	46.35	7	0.909601	1996
Kurnicki	Robert	31	20.65	2	46.45	8	0.889128	1996
Hein	Andreas	24	21.11	10	46.07	3	0.916432	1996
Bittner	Daniel	26	20.88	4	46.15	2	0.904875	1997
Bittner	Daniel	27	20.82	1	46.76	9	0.890505	1998
Gamper	Florian	26	20.95	5	47.57	23	0.880807	1998
Faller	Ruwen	18	21.51	23	46.78	10	0.919624	1998
Figura	Lars	22	21.55	27	46.66	8	0.923703	1998
Holz	Stefan	20	20.43	1	45.11	1	0.905786	1999
Schultz	Ingo	24	21.2	11	45.99	4	0.92194	1999
Faller	Ruwen	19	21.24	13	45.74	3	0.928728	1999
Krause	Marco	24	21.3	16	46.08	5	0.924479	1999
Figura	Lars	23	21.41	27	46.2	6	0.92684	1999
Liebe	Maik	22	21.42	28	45.73	2	0.936803	1999
Holz	Stefan	21	21.01	5	46.4	3	0.905603	2000
Schultz	Ingo	25	21.02	6	45.79	1	0.918104	2000
Figura	Lars	24	21.45	23	46.4	4	0.924569	2000
Faller	Ruwen	20	21.46	24	46.33	2	0.926398	2000
Schultz	Ingo	26	20.71	3	44.66	1	0.927452	2001
Holz	Stefan	22	21.26	14	46.89	7	0.906803	2001
Kirch	Simon	22	21.55	26	46.31	4	0.930685	2001
Schultz	Ingo	28	20.79	3	45.06	1	0.92277	2003
Kirch	Simon	24	21.09	10	46.52	5	0.906707	2003
Gatzka	Sebastian	21	21.33	15	45.98	3	0.927795	2003
Gaba	Kamghe	19	21.42	18	46.63	6	0.918722	2003
Hallmann	Christopher	20	21.53	21	47.71	24	0.902536	2003
Swillims	Bastian	22	21.53	22	45.88	2	0.938535	2003
* Zainal	Abidin	20	21.36	17	46.73	7	0.914188	2003
Schultz	Ingo	29	20.78	6	45.07	1	0.922121	2004
Faller	Ruwen	24	21.4	15	46.2	3	0.926407	2004
Swillims	Bastian	22	21.42	16	45.83	2	0.934759	2004
Gatzka	Sebastian	22	21.63	27	46.56	7	0.929124	2004
* Zainal Abidin	Muhamad	21	21.6	25	47.68	24	0.90604	2004
Kirch	Simon	26	20.96	6	45.8	1	0.915284	2005
Gamper	Florian	33	21.15	12	47.75	24	0.885864	2005
Gaba	Kamghe	21	21.38	16	46.24	2	0.92474	2005
Swillims	Bastian	23	21.41	1	46.31	3	0.924638	2005
Wilhelm	Thomas	21	21.53	27	47.08	8	0.914613	2005
Ruch	Thilo	22	21.54	28	46.84	6	0.919727	2005
Malucha	Markus	23	20.79	4	46.34	13	0.897281	2006
Gaba	Kamghe	22	21	7	45.47	1	0.923686	2006
Seitz	Florian	24	21.22	15	45.95	6	0.923613	2006
Schultz	Ingo	31	21.11	16	46.55	9	0.906982	2006
Swillims	Bastian	24	21.27	17	49.91	4	0.852334	2006
Kirch	Simon	27	21.47	24	46.08	7	0.931858	2006
Faller	Ruwen	26	21.48	25	45.82	2	0.937582	2006
Kirch	Simon	28	21.16	14	46.48	5	0.910499	2007
Gaba	Kamghe	23	21.16	15	45.84	3	0.923211	2007
Swillims	Bastian	25	21.25	19	45.44	1	0.935299	2007
Schultz	Ingo	32	20.8	6	45.67	2	0.910882	2007
Kirch	Simon	29	20.74	5	45.57	1	0.910248	2008
Gaba	Kamghe	24	20.88	8	45.67	2	0.914386	2008
Schultz	Ingo	33	21.12	13	46.68	12	0.904884	2008
Ruch	Thilo	25	21.23	15	46.09	5	0.921241	2008
Zender	Niklas	18	21.45	25	46.18	7	0.928974	2008
Swillims	Bastian	26	21.47	27	45.71	3	0.939401	2008
Grothkopp	Martin	22	21.5	29	46.37	11	0.927324	2008
Ruch	Thilo	26	21.1	8	46.41	7	0.909287	2009
Gaba	Kamghe	25	21.14	13	45.88	1	0.921534	2009
Kirch	Simon	30	21.13	11	46.75	9	0.903957	2009
Zender	Niklas	19	21.41	20	46.23	6	0.926238	2009
Grotkopp	Martin	23	21.47	24	45.94	2	0.934697	2009
Plass	Jonas	23	21.46	22	46	3	0.933043	2009
Gollnow	David	21	21.06	10	46.81	12	0.899808	2010
Gaba	Kamghe	26	21.12	13	45.92	1	0.919861	2010
Wiesend	Benedikt	19	21.27	19	47.15	15	0.902227	2010
Krüger	Eric	22	21.29	20	46.39	4	0.91787	2010
Plass	Jonas	24	21.34	23	46.55	7	0.916864	2010
Meisolle	Alexander	22	21.37	26	47.08	13	0.907816	2010
Plass	Jonas	25	21.05	5	46.18	2	0.91165	2011
Rigau	Miguel	26	21.13	10	46.35	3	0.911758	2011
Meisolle	Alexander	23	21.13	11	46.42	5	0.910383	2011
Christ	Rouven	23	21.13	12	47.9	30	0.882255	2011
Gollnow	David	22	21.17	13	46.6	8	0.908584	2011
Kriese	Maximilian	21	21.17	14	47.7	26	0.887631	2011
Wiesend	Benedikt	20	21.38	23	46.86	13	0.912505	2011
Gaba	Kamghe	28	20.96	12	46.29	4	0.905595	2012
Gollnow	David	23	21.12	16	46.75	7	0.903529	2012
Kirch	Simon	33	21.16	18	46.73	6	0.905628	2012
Plass	Jonas	26	21.27	21	46.26	3	0.919585	2012
Giehl	Tobias	21	21.34	28	47.25	15	0.90328	2012
Krüger	Eric	25	20.86	7	45.77	2	0.911514	2013
Gaba	Kamghe	29	21.06	10	46.75	7	0.900963	2013
Gollnow	David	24	21.09	12	45.72	1	0.922572	2013
Haß	Alexander	23	21.12	13	47.1	16	0.896815	2013
Wiesend	Benedikt	22	21.27	18	46.78	8	0.909363	2013
Plass	Jonas	27	21.38	24	46.29	4	0.923742	2013
Hind	Robert	22	21.1	13	47.7	26	0.884696	2014
Rehbein	Jannik	21	21.17	15	47.71	27	0.887445	2014
Gaba	Kamghe	30	21.21	18	45.63	1	0.929652	2014
Rigau	Miguel	29	21.23	19	46.13	3	0.920442	2014
Gollnow	David	25	21.26	22	46.36	4	0.91717	2014
Kazmirek	Kai	23	21.42	29	47.04	9	0.910714	2014
Gladitz	Alexander	21	20.83	6	45.96	1	0.90644	2015
Gaba	Kamghe	31	21.15	11	46.15	3	0.916576	2015
Hind	Robert	23	21.17	12	46.64	11	0.907804	2015
Haß	Alexander	25	21.18	13	47.03	16	0.900702	2015
Krüger	Eric	27	21.23	15	46.05	2	0.922041	2015
Juretzko	Alexander	25	21.27	18	46.56	8	0.91366	2015
Gladitz	Alexander	22	20.64	5	45.94	1	0.898563	2016
Juretzko	Alexander	26	20.94	10	46.28	4	0.904927	2016
Gaba	Kamghe	32	21.23	16	46.67	7	0.909792	2016
Krüger	Eric	28	21.25	21	46.8	9	0.90812	2016
Gollnow	David	27	21.25	22	47.55	23	0.893796	2016
Schneider	Patrick	24	21.02	13	46.07	3	0.912524	2016
Junker	Torben	24	21.09	16	46.25	4	0.912	2017
Schneider	Patrick	25	21.21	25	46.02	2	0.921773	2017
Trefz	Johannes	25	21.24	29	45.81	1	0.927308	2017
Grupen	Maximilian	20	21.28	30	47.28	16	0.900169	2017
Gladitz	Alexander	24	20,66	5.	46,98	11.	0.879523	2018
Hartmann	Joshua	19	21,20	28.	46,96	10.	0.902896	2018
Junker	Torben	25	21,03	17.	46,17	5.	0.910981	2018
Lange	Tobias	25	21,25	30.	46,83	8.	0.907538	2018
Schlegel	Marvin	20	21,20	27.	45,95	4.	0.922742	2018
Schneider	Patrick	26	21,12	20.	45,82	2.	0.921868	2018
Hartmann	Joshua	20	21,03	15.	47,30	14.	0.889218	2019
Lange	Tobias	26	20,99	12.	46,27	3.	0.907283	2019
Müller	Steven	30	20,71	3.	47,92	19.	0.864357	2020
Schneider	Patrick	28	21,33	23.	46,12	3.	0.924978	2020
Joite	Kevin	21	21.58	27.	46.96	8.	0.91908	2021
Lange	Tobias	28	21.18	17.	46.75	5.	0.906096	2021
Tank	Max	19	21.56	26.	47.33	18.	0.91105	2021
Graiani	Vincente	21	21.02	14.	46.94	14.	0.895611	2022
Rumpf	Friedrich	19	21.21	21.	46.63	8.	0.909715	2022
Schlegel	Marvin	24	20.75	7.	45.76	2.	0.906906	2022
