# Supplementary material for: Special endurance coefficients enable the evaluation of running performance
Source: Sci Rep. 2025 Jun 20;15:20184. doi: 10.1038/s41598-025-06009-6 (PMC12181339; doi:10.1038/s41598-025-06009-6)
Supplement: Supplementary file 9 — Supplementary Information 9. [file 41598_2025_6009_MOESM9_ESM.xlsx]

## Sheet: 400-800
name	first name	age	sec 400m	placement 400m	sec 800m	placement 800m	KsA values	year
Schmid	Harald	23	45.06	1	105.5	2	0.854218	1980
Ferner	Hans-Peter	24	47.46	21	106.7	3	0.889597	1980
Schmid	Harald	24	45.18	1	104.96	1	0.860899	1981
Ferner	Hans-Peter	25	47.7	28	106.72	2	0.893928	1981
Schmid	Harald	25	45.19	3	105.52	4	0.85652	1982
Karck	Ulrich	25	47	16	106.56	6	0.882132	1982
Emde	Heiko	20	47.37	20	108.2	14	0.875601	1982
Assmann	Matthias	22	47.51	25	105.05	1	0.904522	1982
Schmid	Harald	26	45.11	2	105.49	3	0.855247	1983
Karck	Ulrich	26	47.1	21	106.87	7	0.881445	1983
Ferner	Hans-Peter	27	47.41	29	104.93	2	0.90365	1983
Assmann	Matthias	23	47.3	30	106.11	4	0.891528	1983
Harries	Axel	20	47.06	21	106.04	4	0.88759	1984
Assmann	Matthias	24	47.16	22	104.93	1	0.898885	1984
Braun	Peter	22	47.36	29	105.62	3	0.8968	1984
Wursthorn	Herbert	27	47.48	30	107.41	7	0.884089	1984
Assmann	Matthias	25	47.11	24	105.88	5	0.889875	1985
Braun	Peter	24	47.19	23	104.03	1	0.907238	1986
Assmann	Matthias	28	47.25	24	104.59	2	0.903528	1986
Busshoff	Wolfgang	21	47.3	27	108.24	20	0.873984	1986
Schmid	Harald	30	46	4	104.83	1	0.877611	1987
Itt	Edgar	21	45.53	2	105.7	2	0.861495	1988
Itt	Edgar	22	45.11	1	106.72	6	0.84539	1989
Klein	Werner	28	46.79	11	108.37	15	0.863523	1989
Klein	Thomas	24	47.37	20	107.82	13	0.878687	1989
Kuhn	Bodo	23	47.53	24	108.69	16	0.874597	1990
Braun	Peter	28	47.59	27	106.46	2	0.894045	1990
Daum	Oliver	21	47.31	19	107.79	11	0.877818	1992
Motchebon	Nico	25	47.12	18	104.61	1	0.90087	1994
Daum	Oliver	26	47.55	21	106.04	2	0.896831	1997
Lieder	Rico	26	47.73	25	109.31	21	0.873296	1997
Schumann	Nils	20	46.65	7	104.89	1	0.889503	1998
Daum	Oliver	27	47.64	25	107.8	7	0.883859	1998
Schumann	Nils	21	46.62	10	104.47	1	0.892505	1999
Daum	Oliver	29	47.77	29	106.67	4	0.89566	1999
Herms	Rene	19	47.51	20	106.81	5	0.889617	2000
Herms	Rene	20	47.56	16	105.85	2	0.89863	2001
Schumann	Nils	24	47.75	23	104.2	1	0.916507	2002
Motchebon	Nico	33	47.82	28	107.71	3	0.88794	2002
Faller	Ruwen	23	46.14	4	108.82	11	0.848006	2002
Herms	Rene	22	47.61	22	104.14	1	0.914346	2003
Conrad	Martin	20	47.4	15	107.31	4	0.883422	2004
Herms	Rene	24	47.66	23	105.26	1	0.905567	2006
Co	Steffen	30	47.58	21	107.15	5	0.888101	2007
Zender	Niklas	18	46.18	7	109.71	18	0.841856	2008
Keiner	Sebastian	19	47.39	25	105.98	3	0.89432	2008
Schembera	Robin	20	47.82	30	105.66	1	0.905168	2008
Schembera	Robin	21	47.62	28	105.63	1	0.901638	2009
Onken	Jan-Gerhard	24	47.88	30	108.55	11	0.882174	2012
Schembera	Robin	25	47.24	22	106.01	2	0.891237	2013
Onken	Jan-Gerhard	25	47.39	25	109.65	18	0.864387	2013
Schneider	Patrick	24	46.07	3	109.54	23	0.841154	2016
Huber	Benedikt	27	47.84	30	106.57	3	0.897814	2016
Martin	Rocco	20	47.85	24.	109.28	17.	0.875732	2021
Reuther	Marc	25	47.99	28.	104.71	1.	0.916627	2021
Martin	Rocco	21	47.35	22.	108.79	14.	0.870484	2022
Skupin-Alfa	Malik	18	47.57	26.	108.97	15.	0.873084	2022
