# Supplementary material for: Special endurance coefficients enable the evaluation of running performance
Source: Sci Rep. 2025 Jun 20;15:20184. doi: 10.1038/s41598-025-06009-6 (PMC12181339; doi:10.1038/s41598-025-06009-6)
Supplement: Supplementary file 10 — Supplementary Information 10. [file 41598_2025_6009_MOESM10_ESM.xlsx]

## Sheet: 800-1500
name	first name	age	sec 800m	placement 800m	sec 1500m	placement 1500m	KsA value	year
Wessinghage	Thomas	28	106.9	7	211.58	1	0.947337	1980
Hudak	Harald	23	108.4	15	211.96	2	0.958907	1980
Wülbeck	Willi	26	105.96	1	213.74	3	0.929517	1980
Becker	Uwe	25	106.79	6	216.13	4	0.926439	1980
Baranski	Andreas	20	107.56	9	216.43	5	0.931826	1980
Lederer	Michael	25	108.1	11	217.52	6	0.931811	1980
Nabein	Klaus-Peter	20	108.2	12	218.54	7	0.92832	1980
Nellesen	Manfred	23	109.3	22	219.6	8	0.933231	1980
Allmandinger	Hans	22	109.4	23	220.65	9	0.92964	1980
Aechtle	Reinhard	27	108.68	19	221.23	10	0.9211	1980
Wollstein	Jost	28	109.5	24	222.9	15	0.921097	1980
Eckert	Ralf	21	109.5	26	223.71	19	0.917762	1980
Wessinghage	Thomas	29	107.18	4	213.49	1	0.94132	1981
Becker	Uwe	26	107.55	7	217.65	2	0.926516	1981
Baranski	Andreas	21	107.74	9	217.88	3	0.927173	1981
Nellesen	Manfred	24	108.08	17	218.39	4	0.927927	1981
Eckert	Ralf	22	109.12	28	218.93	7	0.934545	1981
Hudak	Harald	24	109.3	26	219.53	8	0.933528	1981
Wülbeck	Willi	27	106.96	3	220.01	9	0.911549	1981
Nabein	Klaus-Peter	21	107.71	8	221	10	0.913829	1981
Längler	Michael	21	107.89	14	221.51	13	0.913249	1981
Allmandinger	Hans	23	107.92	15	224.7	15	0.900534	1981
Frombold	Wolfgang	22	107.77	11	223.42	23	0.904434	1981
Otto	Wolfgang	22	109.17	29	223.72	24	0.914955	1981
Wülbeck	Willi	28	105.34	3	221.6	9	0.891302	1982
Nabein	Klaus-Peter	22	106.03	5	221.18	7	0.898844	1982
Becker	Uwe	27	106.67	7	214.87	2	0.930824	1982
Wessinghage	Thomas	30	107.09	8	212.85	1	0.943358	1982
Baranski	Andreas	22	107.33	9	219.88	4	0.915244	1982
Grothe	Jürgen	22	107.95	12	220.84	6	0.916529	1982
Riebe	Dieter	27	108.11	13	223.2	20	0.908182	1982
Längler	Michael	22	108.6	19	222.33	14	0.915868	1982
Allmandinger	Hans	24	108.7	21	221.56	8	0.919898	1982
Aechtle	Reinhard	29	109.08	25	223.55	23	0.914896	1982
* Didriksson	Jon	26	109.2	29	221.65	10	0.923754	1982
Wülbeck	Willi	29	103.65	1	224.24	25	0.866677	1983
Grothe	Jürgen	23	106.66	5	219.52	7	0.911022	1983
Becker	Uwe	28	106.76	6	214.84	2	0.93174	1983
Nabein	Klaus-Peter	23	107.03	9	216.24	3	0.928049	1983
Baranski	Andreas	23	107.9	14	218.61	5	0.925449	1983
Mönkemeyer	Uwe	24	108.28	19	218.71	6	0.928284	1983
Aechtle	Reinhard	30	108.3	21	222.3	16	0.913462	1983
Allmandinger	Hans	25	108.7	26	221.25	11	0.921186	1093
Hudak	Harald	26	108.8	27	218.59	4	0.933254	1983
Grothe	Jürgen	24	107.75	8	220.6	7	0.915826	1984
Frombold	Wolfgang	25	108.43	11	222.35	10	0.914352	1984
Becker	Uwe	29	108.6	14	215.51	1	0.944852	1984
Nabein	Klaus-Peter	24	109	18	218.52	3	0.935269	1984
Allmandinger	Hans	26	109.5	25	220.5	5	0.931122	1984
Olbrich	Harald	26	109.8	29	224.3	21	0.917856	1984
Thau	Rainer	23	105.8	4	217.83	4	0.910687	1985
Grothe	Jürgen	25	106.71	8	219.37	6	0.912072	1985
Rüter	Eckhart	22	107.04	9	224.08	27	0.895662	1985
Brechtel	Lars	24	108	17	220.03	8	0.920329	1985
Trines	Markus	22	108.29	22	222.87	17	0.911041	1985
Schreiber	Wolfgang	22	108.07	19	223.14	18	0.90809	1985
Allmandinger	Hans	27	108.4	24	220.67	10	0.921059	1985
Stewing	Ralf	23	108.53	30	219.82	7	0.925729	1985
Wülbeck	Will	32	105.96	5	218.68	6	0.908519	1986
Thau	Rainer	24	106.59	7	216.74	4	0.922101	1986
Nabein	Klaus-Peter	26	106.99	9	215.98	2	0.928819	1986
Böttcher	Holger	23	107.15	10	222.52	19	0.902868	1986
Rüter	Eckhard	23	107.5	11	220.04	11	0.916027	1986
Damberg	Michael	28	107.69	12	224.56	25	0.899175	1986
Trines	Markus	23	107.81	24	221.43	15	0.912901	1986
Grothe	Jürgen	26	108.07	19	217.4	5	0.932066	1986
Stewing	Ralf	24	108.56	25	220.56	12	0.922878	1986
Manns	Uwe	22	109	29	221.76	18	0.921604	1986
Böttcher	Holger	24	106.94	7	223.28	13	0.898032	1987
Thau	Rainer	25	107.72	9	219.35	6	0.920789	1987
Rüter	Eckhard	24	108.55	16	218.88	5	0.929876	1987
Nabein	Klaus-Peter	27	108.81	20	216.59	3	0.941958	1987
Grothe	Jürgen	27	108.9	27	224.03	17	0.911429	1987
Brechtel	Lars	26	109.26	29	223.54	15	0.916447	1987
Thau	Rainer	26	105.96	3	218.65	4	0.908644	1988
Rüter	Eckhard	25	107.04	8	217.38	2	0.923268	1988
Plätzer	Stefan	22	107.08	9	226.51	29	0.886385	1988
Schreiber	Wolfgang	25	108.1	18	223.71	10	0.906028	1988
Radziwinski	Michael	22	108.8	23	223.9	13	0.911121	1988
Nabein	Klaus-Peter	28	109.29	26	217.83	3	0.940728	1988
Meyer	Christoph	22	109.37	30	224.43	17	0.913731	1988
Braun	Peter	27	104.92	1	224.44	16	0.876515	1989
Rüter	Eckhard	26	106.15	3	217.92	2	0.913323	1989
Stenzel	Rüdiger	21	107.75	11	218.67	3	0.923909	1989
Kallweit	Torsten	21	107.76	12	221.2	9	0.913427	1989
Meyer	Christoph	23	108.39	18	219.64	5	0.925293	1989
Stephan	Dietmar	22	108.71	23	223.61	14	0.911548	1989
Nellesen	Andreas	20	109.15	27	225.04	20	0.909422	1989
Brechtel	Lars	28	109.18	28	225.64	30	0.907253	1989
Rüter	Eckhard	27	107.6	6	218.63	1	0.922792	1990
Trines	Markus	27	108.22	7	221.46	5	0.916249	1990
Busch	Michael	22	108.24	8	221.78	6	0.915096	1990
Stenzel	Rüdiger	22	108.29	9	222.1	7	0.9142	1990
Meyer	Christoph	24	108.31	10	220.66	4	0.920336	1990
Kallweit	Torsten	22	108.57	14	224.03	10	0.908667	1990
Sillah	Imram	21	108.98	21	226.49	29	0.902192	1990
Andrä	Harald	30	109.02	23	226.3	28	0.903281	1990
Langhans	Stefan	26	109.55	30	225.47	19	0.911014	1990
Baumann	Dieter	25	108.4	11	220.38	3	0.922271	1990
Dehmel	Joachim	22	105.27	1	225.25	24	0.876276	1991
Herold	Jens-Peter	26	105.33	2	214.3	2	0.921576	1991
Fulbrügge	Hauke	25	106.49	5	214.15	1	0.932378	1991
Adam	Alexander	23	106.8	7	225.59	28	0.887672	1991
Haas	Jörg	23	107.27	8	220.65	8	0.91154	1991
Busch	Michael	25	108	15	217.69	4	0.930222	1991
Sudau	Rainer	27	108.2	18	219.94	5	0.922411	1991
Meyer	Christoph	25	108.63	21	221.69	10	0.918766	1991
Sillah	Imram	22	108.95	28	223.11	13	0.915608	1991
May	John-Henry	24	106.65	6	225.8	30	0.885601	1991
Haas	Jörg	24	105.5	2	217.14	6	0.910991	1992
Herold	Jens-Peter	27	106.35	5	212.77	1	0.937192	1992
Busch	Michael	26	107.33	8	216.64	5	0.928932	1992
Stenzel	Rüdiger	24	107.77	10	216.41	4	0.933731	1992
Sudau	Rainer	28	107.8	12	219.36	9	0.921431	1992
Kemsies	Mike	26	107.8	13	223.88	16	0.902827	1992
Adam	Alexander	24	107.84	14	225.06	26	0.898427	1992
Fuhlbrügge	Hauke	26	108.14	15	216.24	3	0.937673	1992
Meyer	Christoph	26	108.79	23	217.84	7	0.936381	1992
Schneider	Jörg	22	109.09	26	219.11	8	0.933521	1992
Löser	Dominique	19	109.32	30	221.47	12	0.92552	1992
Herold	Jens-Peter	28	105.97	2	214.42	1	0.926657	1993
Adam	Alexander	25	107.04	5	224.14	17	0.895423	1993
Fuhlbrügge	Hauke	27	107.72	11	216.03	2	0.93494	1993
Kallweit	Thorsten	25	107.84	12	225.88	30	0.895166	1993
Stenzel	Rüdiger	25	107.88	13	216.08	3	0.936112	1993
Janich	Ingo	22	108.22	16	222.55	11	0.911761	1993
Meyer	Christoph	27	108.66	21	222.52	10	0.915592	1993
Plätzer	Stefan	27	108.76	23	221.69	8	0.919866	1993
Kreutz	Thomas	26	108.86	26	222.13	9	0.918888	1993
Busch	Michael	27	109.1	29	216.3	4	0.945735	1993
Dehmel	Joachim	25	106.53	2	222.92	12	0.896033	1994
Sillah	Imram	25	107.45	6	226.62	23	0.889016	1994
Herold	Jens-Peter	29	107.62	7	215.44	1	0.93663	1994
Stenzel	Rüdiger	26	107.97	9	216.12	2	0.936719	1994
Meyer	Christoph	28	108.4	13	220.89	6	0.920141	1994
Kallweit	Torsten	26	109.01	20	220.72	7	0.926032	1994
Busch	Michael	28	109.14	21	220	5	0.93017	1994
Plätzer	Stefan	28	109.51	24	220.81	8	0.9299	1994
Herold	Jens-Peter	30	107.36	5	217.73	3	0.92454	1995
Stenzel	Rüdiger	27	107.52	6	216.5	2	0.931178	1995
Meyer	Christoph	29	108.91	14	220.59	6	0.925728	1995
Gottschalk	Michael	23	109.87	26	221.54	9	0.929883	1995
Stenzel	Rüdiger	28	106.05	4	216.08	1	0.920232	1996
Kallweit	Torsten	28	109.52	20	224.98	20	0.912748	1996
Döring	Mirko	25	109.68	21	219	6	0.939041	1996
Kabat	Stephan	26	109.77	22	221.25	10	0.930254	1996
Löser	Dominique	23	110.04	24	220.78	8	0.934528	1996
Meyer	Christoph	30	110.28	25	221.69	11	0.932721	1996
Herold	Jens-Peter	32	108.3	11	219.07	3	0.92693	1997
Sillah	Imram	28	108.37	13	219.81	4	0.924406	1997
Stenzel	Rüdiger	29	108.45	15	213.6	2	0.951984	1997
Kallweit	Thorsten	29	109.79	26	222.74	15	0.9242	1997
Kreutz	Thomas	31	109.7	15	220.1	4	0.934518	1998
Kallweit	Torsten	30	110.3	22	223.65	14	0.924715	1998
Heinze	Dirk	22	110.36	24	219.24	3	0.943829	1998
Heinze	Dirk	23	106.64	5	216.65	2	0.922917	1999
Haschke	Franek	19	109.3	12	223.09	8	0.918631	1999
Müller	Wolfram	18	109.1	18	221.83	7	0.922159	1999
Teichmann	Steffen	25	110.15	22	223.14	9	0.925568	1999
Schumann	Nils	22	104.22	1	220.36	3	0.886788	2000
Müller	Wolfram	19	107.17	5	219.09	2	0.917174	2000
Heinze	Dirk	24	108.11	6	216.71	1	0.93538	2000
Abicht	Daniel	21	109.82	14	224.61	17	0.916756	2000
Güssow	Christian	24	110.21	18	223.69	11	0.923795	2000
Dietz	Oliver	23	110.37	20	223.82	12	0.924599	2000
Allgeyer	Martin	23	111.06	28	222.66	6	0.935226	2000
Müller	Wolfram	20	105.14	2	217.61	1	0.905921	2001
Haschke	Franek	21	106.63	4	218.56	2	0.914766	2001
Heinze	Dirk	25	107.2	7	226.12	17	0.888909	2001
Allgeyer	Martin	24	108.56	12	226.3	19	0.89947	2001
Goy	Christian	25	109.65	19	222.19	8	0.925306	2001
Abicht	Daniel	22	109.67	20	223.68	10	0.91931	2001
Hock	Sebastian	22	110.04	24	226.19	18	0.912176	2001
Hetzler	Benjamin	23	110.36	25	220.75	5	0.937373	2001
Schumann	Nils	24	104.2	1	218.51	2	0.894124	2002
Haschke	Franek	22	108.19	5	216.99	1	0.934865	2002
Köhler	Christian	22	108.56	7	224.99	15	0.904707	2002
Rapp	Mark	24	108.58	8	223.67	8	0.910214	2002
Mohr	Toni	20	107.4	5	220.25	4	0.914302	2003
Haschke	Franek	23	107.85	6	218.88	3	0.92388	2003
Hamm	Jonas	23	108.04	8	223.48	10	0.906457	2003
Lohse	Christoph	20	109.68	9	226.56	25	0.907707	2003
Rapp	Mark	25	108.84	12	224.44	14	0.909263	2003
Hamm	Jonas	24	107.84	4	220.45	3	0.917215	2004
Köhler	Christian	24	108.22	6	221.89	5	0.914473	2004
Mohr	Toni	21	108.35	7	219.55	2	0.92533	2004
Stemmler	Michael	25	109.54	12	226.94	20	0.90503	2004
Lakhal	Said	34	110.28	15	224.44	11	0.921293	2004
Waldmann	Moritz	19	110.48	19	226.91	18	0.912917	2004
Haschke	Franek	24	110.9	22	223.29	8	0.931244	2004
Eberhardt	Stefan	19	111.25	27	224.74	13	0.928156	2004
Eberhardt	Stefan	29	107.88	4	220.86	3	0.915852	2005
Hascke	Franek	25	108.29	7	220.39	1	0.921293	2005
Hamm	Jonas	25	108.64	8	221.52	5	0.919556	2005
Stemmler	Michael	26	109.82	17	226.74	24	0.908144	2005
Giehl	Ricardo Felipe	20	109.94	18	223.89	12	0.920709	2005
Müller	Wolfram	24	109.98	19	221.89	6	0.929346	2005
Köhler	Christian	25	110.07	21	222.83	9	0.926183	2005
Kowalinski	Marc-Andre	27	110.2	22	221.41	4	0.933223	2005
Stifel	Jonas	25	110.41	28	222.13	7	0.931971	2005
Mohr	Toni	23	108.43	12	221.15	6	0.919314	2006
Haschke	Franek	26	108.55	13	219.18	2	0.928603	2006
Stifel	Jonas	26	109.27	18	219.36	3	0.933995	2006
Eberhardt	Stefan	21	109.56	22	219.93	4	0.934047	2006
Kowalinski	Marc-Andre	28	109.61	23	223.2	11	0.920783	2006
Hamm	Jonas	26	109.79	25	220.12	5	0.9352	2006
Giehl	Ricardo Felipe	21	110.12	26	222.96	10	0.926063	2006
Schlangen	Carsten	26	110.63	30	218.04	1	0.951345	2006
Schembera	Robin	19	106.07	2	226.96	21	0.876283	2007
Eberhardt	Georg	19	107.71	6	223.46	14	0.903769	2007
Waldmann	Moritz	22	107.92	9	224.58	16	0.901015	2007
Müller	Wolfram	26	108	10	217.85	2	0.929539	2007
Huckestein	Simon	22	108.2	12	222.72	11	0.910897	2007
Haschke	Franek	27	108.64	14	219.22	4	0.929204	2007
Schlangen	Carsten	27	108.71	15	216.54	1	0.94131	2007
Stifel	Jonas	27	108.9	16	220.53	5	0.925894	2007
Lohse	Christoph	24	109.76	20	218.9	3	0.940155	2007
Grothaus	Thorben	23	109.98	21	220.75	6	0.934145	2007
Giehl	Ricardo Felipe	22	110.1	22	221.12	7	0.933599	2007
Kowalinski	Marc-Andre	29	110.53	28	223.05	12	0.929136	2007
Schlangen	Carsten	28	106.81	4	214.99	1	0.931526	2008
Lohse	Christoph	25	108.75	10	220.27	5	0.92571	2008
Giehl	Ricardo Felipe	23	109.66	15	223.16	10	0.921368	2008
Orth	Florian	19	109.67	16	226.79	21	0.906703	2008
Eberhardt	Georg	20	110.41	27	217.51	2	0.951767	2008
Lenz	Arthur	20	110.48	28	223.85	13	0.925396	2008
Gerdel	Christoph	19	110.59	29	228.47	30	0.907586	2008
Keiner	Sebastian	20	106.3	2	221.06	5	0.901622	2009
Schlangen	Carsten	29	107.25	4	214.6	2	0.937063	2009
Bauschinger	Rene	24	108.42	8	221.74	6	0.916783	2009
Eberhardt	Stefan	24	108.62	9	213.92	1	0.95205	2009
Hamm	Jonas	29	109.08	4	222.72	9	0.918305	2009
Waldmann	Moritz	24	109.42	16	218.8	3	0.937671	2009
Huckestein	Simon	24	109.51	18	225.44	16	0.910802	2009
Kuhlen	Andreas	26	110.65	25	226.79	19	0.914806	2009
Keiner	Sebastian	21	106.48	2	223.01	10	0.895251	2010
Schlangen	Carsten	30	108.31	4	214.19	1	0.948136	2010
Eberhardt	Georg	22	108.94	8	224.29	13	0.910707	2010
Orth	Florian	21	109.08	11	220.6	6	0.927131	2010
Lohse	Christoph	27	109.64	19	217.6	3	0.944738	2010
Schwab	Alexander	18	109.87	21	225.86	23	0.912097	2010
Fehr	Marcel	18	110.12	23	222.51	9	0.927936	2010
Waldmann	Moritz	25	110.49	27	216.97	2	0.954827	2010
Hamm	Jonas	30	110.59	30	219.93	4	0.942828	2010
Benitz	Timo	20	107.99	7	220.36	3	0.918866	2011
Orth	Florian	21	108.18	8	221.42	4	0.916076	2011
Schwab	Alexander	19	108.48	9	224.82	12	0.904724	2011
Oehler	Patrick	22	108.81	12	228.86	29	0.891457	2011
Fehr	Marcel	19	108.84	13	224.06	9	0.910805	2011
Schlangen	Carsten	31	109.15	17	215.74	1	0.948625	2011
Keiner	Sebastian	23	106.33	2	219.96	4	0.906386	2012
Tesfaye	Homiyu	19	107.4	7	218.56	3	0.921372	2012
Zwicker	Patrick	18	107.74	9	226.41	25	0.892242	2012
Orth	Florian	23	108.61	12	214.56	2	0.949123	2012
Lohse	Christoph	29	109.83	18	220.37	5	0.93448	2012
Hamm	Jonas	32	110.1	19	224.54	17	0.91938	2012
Sperlich	Martin	21	110.54	25	223.17	8	0.92872	2012
Benitz	Timo	21	108.18	10	221.32	6	0.91649	2012
Schlangen	Carsten	31	110.57	26	213.64	1	0.970412	2012
Keiner	Sebastian	24	106.18	4	217.75	3	0.914294	2013
Tesfaye	Homiyu	20	106.4	5	214.18	1	0.93146	2013
Benitz	Timo	22	107.56	8	220.79	6	0.913425	2013
Uya Hundessa	Abdi	18	107.7	9	225.01	12	0.89746	2013
Orth	Florian	24	107.93	10	218.72	5	0.925241	2013
Ludolph	Sören	25	109.22	14	228.76	29	0.895207	2013
Sperlich	Martin	22	109.54	16	218.69	4	0.939172	2013
Schlangen	Carsten	33	109.9	21	215.07	2	0.958118	2013
Dennis	Sebastian B.	23	110.55	30	223.5	10	0.927433	2013
Benitz	Timo	23	106.24	2	214.94	3	0.92677	2014
Zwicker	Patrick	20	106.69	4	226.22	16	0.884289	2014
Bäuerle	Dennis	25	107.28	7	228.26	28	0.881232	2014
Orth	Florian	25	107.41	9	214.54	2	0.938724	2014
Tesfaye	Homiyu	21	107.48	10	211.98	1	0.950679	2014
Hettich	Stefan	22	108.1	13	227.92	24	0.889292	2014
Lawnik	Julius	19	109.6	19	223.8	9	0.918231	2014
Schäfer	Michael	21	109.67	10	228.45	30	0.900115	2014
Uya Hundessa	Abdi	19	109.81	21	222.83	8	0.923995	2014
Sperlich	Martin	23	110.56	28	220.34	5	0.940819	2014
Keiner	Sebastian	26	107.39	4	216.46	2	0.930224	2015
Ludolph	Sören	27	107.8	5	226.08	17	0.894042	2015
Kessler	Christoph	20	107.81	6	227.54	23	0.888388	2015
Bäuerle	Dennis	26	107.95	7	225.42	13	0.897907	2015
Schoenball	Patrick	26	108.04	9	223.01	9	0.908367	2015
Sperlich	Martin	24	108.54	10	217.81	3	0.934358	2015
Zwicker	Patrick	21	108.97	14	226.91	21	0.90044	2015
Orth	Florian	26	109.51	17	216.05	1	0.950388	2015
Benitz	Timo	24	109.52	18	220.94	5	0.929438	2015
Kuk	Viktor	26	109.64	21	226.17	18	0.90894	2015
Williamson	Jamie	18	110.06	23	227.1	22	0.908686	2015
Schenk	Sebastian	23	110.61	30	225.82	16	0.918403	2015
Ludolph	Sören	28	106.43	2	227.28	25	0.878019	2016
Farken	Robert	19	106.65	4	227.54	27	0.878829	2016
Homiyu	Tesfaye	23	106.69	5	215.05	1	0.93022	2016
Benitz	Timo	25	107.2	9	216.4	2	0.928835	2016
Keiner	Sebastian	27	107.58	11	217.62	4	0.926902	2016
Lange	Andreas	25	107.7	12	225.12	15	0.897022	2016
Von Eitzen	Christian	19	109.27	20	227.48	26	0.900656	2016
Oehler	Patrick	27	109.5	21	223.83	11	0.91727	2016
Lawnik	Julius	21	110.37	25	222.83	10	0.928707	2016
Kuk	Viktor	27	110.68	26	226.84	23	0.914852	2016
Tesfaye	Homiyu	24	106.08	2	213.47	1	0.931747	2017
Kessler	Chrstoph	22	106.71	3	226.35	23	0.883946	2017
Benitz	Timo	26	107.62	7	214.87	2	0.939114	2017
Kleyer	Pascal	19	107.83	9	227.21	26	0.889843	2017
Hettich	Stefan	25	107.98	10	221.11	5	0.915664	2017
Bäuerle	Dennis	28	108.1	12	226.93	25	0.893172	2017
Keiner	Sebastian	28	108.74	15	222.29	8	0.917214	2017
Lange	Andreas	26	108.88	16	224.46	15	0.909516	2017
Probst	Marius	22	109.13	18	218.54	3	0.936299	2017
Lawnik	Julius	22	109.3	19	223.78	11	0.915799	2017
Rüger	Felix	22	109.45	20	222.96	9	0.920429	2017
Abele	Lukas	20	109.56	21	224.05	12	0.916871	2017
Bebendorf	Karl	21	110.48	28	224.21	13	0.923911	2017
Kuk	Viktor	28	110.79	30	224.36	14	0.925884	2017
Abele	Lukas	21	109.37	16.	220.85	6.	0.928543	2018
Bebendorf	Karl	22	109.21	13.	221.34	8.	0.925132	2018
Benitz	Timo	27	106.74	4.	217.74	3.	0.919158	2018
Heinrich	Marvin	21	107.51	6.	220	4.	0.916278	2018
Kessler	Christoph	23	106.11	2.	221.7	11.	0.897412	2018
Mergenthaler	Jens	21	110.66	28.	227.3	30.	0.912835	2018
Probst	Marius	23	107.56	7.	217.07	2.	0.929078	2018
Reuther	Marc	22	105.42	1.	220.03	5.	0.898343	2018
Ruppert	Frederik	21	110.18	23.	225.34	21.	0.916781	2018
Sluka	Maximilian	18	110.1	22.	225.1	20.	0.917092	2018
Williamson (GBR)	Jamie	21	109.22	14.	221.59	10.	0.924173	2018
Abele	Lukas	22	110.14	22.	221.24	8.	0.933432	2019
Bartelsmeyer	Amos	25	107.87	7.	216.29	1.	0.935116	2019
Baxheinrich	Steffen	20	110.1	21.	225.75	21.	0.914452	2019
Benitz	Timo	28	107.58	4.	219.04	6.	0.920893	2019
Farken	Robert	22	106.75	2.	218.94	3.	0.914206	2019
Heinrich	Marvin	22	109.01	12.	220.19	7.	0.928261	2019
Kessler	Christoph	24	107.98	9.	221.91	12.	0.912363	2019
Kuk	Viktor	30	109.4	17.	224.48	14.	0.913779	2019
Mergenthaler	Jens	22	110.55	24.	222.41	13.	0.931978	2019
Probst	Marius	24	107.96	8.	218.98	4.	0.924399	2019
Reuther	Marc	23	105.22	1.	221.9	11.	0.889083	2019
Ruppert	Frederik	22	110.2	23.	225.72	19.	0.915404	2019
Sluka	Maximilian	19	109.08	13.	227.31	30.	0.899762	2019
Tortell	Marc	22	110.7	29.	225.04	16.	0.922336	2019
Abele	Lukas	23	108.4	6.	220.77	6.	0.920641	2020
Baxheinrich	Steffen	21	109.8	13.	223.33	11.	0.921842	2020
Die	Alexander	29	111.38	27.	228.71	22.	0.91311	2020
Dieterich	Max	21	110.89	23.	231.16	27.	0.899458	2020
Feist	Maximilian	21	110.17	15.	222.53	8.	0.928274	2020
Heinrich	Marvin	23	109.88	14.	223.54	13.	0.921647	2020
Mergenthaler	Jens	23	110.63	20.	224.34	14.	0.924629	2020
Pingpank	Maximilian	21	111.06	24.	228.35	21.	0.911922	2020
Probst	Marius	25	109.37	10.	218.29	2.	0.939433	2020
Sluka	Maximilian	20	110.55	19.	230.91	26.	0.897671	2020
Specht	Paul	18	110.46	17.	229.45	24.	0.902648	2020
Tortell	Marc	23	107.89	4.	218.04	1.	0.927783	2020
Wagner	Sven	19	111.87	29.	222.47	7.	0.942852	2020
Abele	Lukas	24	108.05	10.	219.83	7.	0.921593	2021
Assmann	Tim	21	108.4	11.	227.57	24.	0.893132	2021
Bartelsmeyer	Amos	27	106.71	6.	215.24	2.	0.929573	2021
Baxheinrich	Steffen	22	109.56	19.	225.49	16.	0.911016	2021
Dieterich	Max	22	110.24	27.	227.64	25.	0.908013	2021
Farken	Robert	24	105.8	3.	214.64	1.	0.924222	2021
Feist	Maximilian	22	109.47	18.	226.95	20.	0.904412	2021
Heinrich	Marvin	24	105.49	2.	226.01	18.	0.875155	2021
Kessler	Christoph	26	106.57	5.	220.1	8.	0.907854	2021
Mergenthaler	Jens	24	109.23	16.	221.43	11.	0.924925	2021
Pingpank	Maximilian	22	110.13	25.	224.43	14.	0.920081	2021
Tortell	Marc	24	107.69	9.	217.41	4.	0.928746	2021
Wagner	Sven	20	109.64	21.	220.92	10.	0.93054	2021
Assmann	Tim	22	109.78	24.	220.95	13.	0.931602	2022
Bebendorf	Karl	26	107.3	5.	217.19	5.	0.92632	2022
Feist	Maximilian	23	107.97	8.	217.82	9.	0.929408	2022
Herrmann	Lorenz	22	106.9	3.	222.11	16.	0.902424	2022
Kessler	Christoph	27	105.27	1.	216.63	3.	0.911145	2022
Mergenthaler	Jens	25	109.15	17.	220.43	11.	0.928441	2022
Mohumed	Mohamed	23	110.15	29.	215.69	1.	0.957537	2022
Probst	Marius	27	108.06	9.	217	4.	0.933698	2022
Schreml	Elias	22	109.87	25.	220.57	12.	0.933972	2022
Sluka	Maximilian	22	109.97	28.	222.25	17.	0.927756	2022
Thorwirth	Maximilian	27	109.9	26.	217.61	7.	0.946935	2022
Tortell	Marc	25	107.56	6.	217.54	6.	0.927071	2022
