# Supplementary material for: Special endurance coefficients enable the evaluation of running performance
Source: Sci Rep. 2025 Jun 20;15:20184. doi: 10.1038/s41598-025-06009-6 (PMC12181339; doi:10.1038/s41598-025-06009-6)
Supplement: Supplementary file 11 — Supplementary Information 11. [file 41598_2025_6009_MOESM11_ESM.xlsx]

## Sheet: 1500-3000
name	first name	age	sec 1500m	placement 1500m	sec 3000m	placement 3000m	KsA value	year
Wessinghage	Thomas	28	211.58	1	458.89	1	0.922138	1980
Herle	Christoph	25	223.96	20	472	2	0.948983	1980
Sander	Dirk	24	224.6	23	475.6	7	0.944491	1980
Von Papen	Henning	28	221.58	12	481.2	16	0.920948	1980
Aechtle	Reinhard	27	221.23	10	481.4	17	0.919111	1980
Gatzke	Bernhard	21	224.03	21	481.8	18	0.929971	1980
Lederer	Michael	25	217.52	6	484.8	23	0.89736	1980
Wülbeck	Willi	26	213.74	3	486.6	27	0.878504	1980
Wessinghage	Thomas	29	213.49	1	456.75	1	0.934822	1981
Nellensen	Manfred	24	218.39	4	481.5	16	0.907124	1981
Lederer	Michael	26	218.44	5	483.1	19	0.904326	1981
Hudak	Harald	24	219.43	8	475.4	5	0.923138	1981
Herle	Christoph	26	221.34	11	469.36	3	0.943157	1981
Nothacker	Paul	23	221.4	12	477.99	7	0.926379	1981
Ilg	Patriz	24	222.89	18	471.7	4	0.94505	1981
Fleschen	Karl	26	223	20	468.33	2	0.95232	1981
Zimmermann	Frank	26	224.26	27	476.11	6	0.942051	1981
Wessinghage	Thomas	30	212.85	1	459.34	1	0.926764	1982
Baranski	Andreas	22	219.88	4	486.48	27	0.903963	1982
Ilg	Patriz	25	221.75	11	472.21	3	0.939201	1982
Mönkemeyer	Uwe	22	222.07	13	480.54	17	0.924252	1982
Belger	Peter	27	222.64	15	472.3	4	0.942791	1982
Orthmann	Jürgen	28	222.66	16	475.08	5	0.937358	1982
Herle	Christoph	27	222.92	17	469.59	2	0.949424	1982
Stephan	Herbert	23	223.17	18	477.95	10	0.933863	1982
Von Papen	Hennig	30	223.18	19	478.85	15	0.93215	1982
Stenzel	Kurt	20	223.95	26	478.2	13	0.936637	1982
Nothacker	Paul	24	224.2	27	477.97	11	0.938134	1982
Sander	Dirk	26	224.29	28	477.66	9	0.93912	1982
Becker	Uwe	27	214.87	2	485.2	22	0.885697	1982
Wessinghage	Thomas	31	214.72	1	459.71	1	0.934154	1983
Becker	Uwe	28	214.84	2	471.37	3	0.911556	1983
Hudak	Harald	26	218.59	4	484.62	19	0.902109	1983
Mönkemeyer	Uwe	24	218.71	6	471.84	4	0.927052	1983
Ilg	Patriz	26	220.54	8	473.51	5	0.931511	1983
Welzel	Volker	22	223	19	480.14	10	0.928896	1983
Stepahn	Herbert	24	223.3	20	479.83	9	0.930746	1983
Seck	Karlheinz	29	223.33	21	481.59	14	0.927469	1983
Nothacker	Paul	25	223.83	23	483.14	16	0.926564	1983
Höchele	Andreas	21	224.4	26	485.96	20	0.923533	1983
Mönkemeyer	Uwe	25	216.95	2	469.86	2	0.923467	1984
Wessinghage	Thomas	32	218.61	4	469.49	1	0.931266	1984
Eckert	Ralf	25	221.3	9	480.1	10	0.921891	1984
Welzel	Volker	23	222.9	11	482.38	17	0.924168	1984
Stephan	Herbert	25	223.1	12	481.75	12	0.926207	1984
Stenzel	Kurt	22	224	16	476.01	4	0.941157	1984
Schwarz	Detlef	20	225.43	28	482.28	26	0.934851	1984
Wesssinghage	Thomas	33	217.53	2	462.61	1	0.940447	1985
Baumann	Dieter	20	220.48	9	471.52	4	0.935188	1985
Welzel	Volker	24	221.2	12	471.77	5	0.937745	1985
Dahm	Burkhard	20	222.41	13	488.04	22	0.911442	1985
Franke	Stephane	21	222.69	14	489.03	24	0.910742	1985
Heiserer	Klaus	23	223.43	21	481.83	12	0.927423	1985
Belger	Peter	30	223.81	23	485.7	17	0.921598	1985
Gottschall	Daniel	22	223.82	24	486.81	20	0.919537	1985
Rohaly	Stephane	21	224.03	26	489.27	28	0.915772	1985
Mönkemeyer	Uwe	27	215.26	1	481.75	9	0.893659	1986
Baumann	Dieter	21	216.4	3	472.24	2	0.916483	1986
Becker	Uwe	31	218.8	7	488.45	20	0.895895	1986
Wessinghage	Thomas	34	219.31	8	475.09	5	0.923236	1986
Welzel	Volker	25	219.5	9	473.51	3	0.927119	1986
Stewing	Ralf	24	220.56	12	487	15	0.905791	1986
Gottschall	Daniel	23	221.7	17	482.44	11	0.919078	1986
Plucinski	Ingo	23	222.72	20	487.6	18	0.913536	1986
Noack	Ernst	23	224.77	27	485.23	12	0.926447	1986
Baumann	Dieter	22	213.54	1	460.25	1	0.92793	1987
Nabein	Klaus-Peter	27	216.59	3	476.55	6	0.908992	1987
Brand	Steffen	22	217.85	4	474.56	4	0.918114	1987
Stewing	Ralf	25	219.51	7	488.22	19	0.899226	1987
Klein	Klaus	22	221.42	10	490.36	24	0.903092	1987
Plucinski	Ingo	24	223.75	16	491.96	29	0.909627	1987
Stenzel	Rüdiger	19	225.62	27	484.1	12	0.932121	1987
Baumann	Dieter	23	214.82	1	470.3	1	0.913545	1988
Brand	Steffen	23	218.7	5	472.95	2	0.924833	1988
Bialluch	Frank	26	222.2	6	473.26	4	0.939019	1988
Gottschall	Daniel	25	223.18	8	479.85	9	0.930207	1988
Fischer	Andreas	22	224.311	14	481.38	11	0.93195	1988
Grothe	Jürgen	27	223.78	12	490	25	0.913388	1988
Plucinski	Ingo	25	224.41	16	476.73	5	0.941455	1988
Baumann	Dieter	24	214.25	1	458.93	1	0.933694	1989
Stenzel	Rüdiger	21	218.67	3	481.28	9	0.908702	1989
Nabein	Klaus-Peter	29	219.28	4	473.51	3	0.92619	1989
Brand	Steffen	24	219.88	6	478.86	4	0.918348	1989
Gottschall	Daniel	26	222.31	10	478.88	5	0.928458	1989
Friedhofen	Peter	23	224.68	18	486.95	23	0.922805	1989
Mönkemeyer	Uwe	30	224.85	19	487.03	24	0.923352	1989
Fischer	Andreas	21	225.2	22	488.54	28	0.921931	1989
Husmann	Christian	26	225.31	26	483.52	17	0.931957	1989
Bialluch	Frank	27	225.453	29	486.14	21	0.927523	1989
Brand	Steffen	25	218.9	2	472.83	1	0.925914	1990
Stenzel	Rüdiger	22	222.1	7	490.6	27	0.905422	1990
Fischer	Andreas	22	223.82	8	489.56	21	0.914372	1990
Wagner	Burkhard	24	224.05	11	487.56	15	0.919066	1990
Heist	Michael	25	224.63	15	486.1	10	0.924213	1990
Gottschall	Daniel	27	225.23	18	488.64	19	0.921865	1990
Nabein	Klaus-Peter	30	225.49	20	474.3	2	0.950833	1990
Neukirch	Markus	22	225.89	24	478.01	5	0.945127	1990
Möller	Marc	22	226.51	30	486.1	9	0.931948	1990
Fuhlbrügge	Hauke	25	214.15	1	476.47	5	0.898902	1991
Baumann	Dieter	26	214.93	3	453.91	1	0.947016	1991
Busch	Michael	25	217.69	4	479.25	9	0.908461	1991
Sudau	Rainer	27	219.94	5	483.88	11	0.909068	1991
Stenzel	Rüdiger	23	219.96	6	490.28	26	0.897283	1991
Rettig	Andreas	27	220.49	7	485.31	12	0.908656	1991
Wagner	Burkhard	25	221.25	9	488.44	20	0.905945	1991
Nabein	Klaus-Peter	31	222.65	12	476.3	4	0.934915	1991
Sillah	Imram	22	223.11	13	489.25	22	0.912049	1991
Neukirch	Markus	23	223.19	14	477.94	7	0.933967	1991
Breitkopf	Lothar	22	223.46	15	486.77	16	0.918134	1991
Wagner	Andreas	26	223.9	17	486.46	14	0.920528	1991
Beyer	Olaf	34	224.75	19	487.78	19	0.921522	1991
Manns	Uwe	27	225.25	25	491.4	30	0.916768	1991
Baumann	Dieter	27	213.91	2	458.1	1	0.933901	1992
Neukirch	Markus	24	222.95	14	476.85	4	0.935095	1992
Franke	Stephane	28	224.41	18	481.29	5	0.932535	1992
Stenzel	Rüdiger	25	216.08	3	479	10	0.902213	1993
Busch	Michael	27	216.3	4	476.2	6	0.908442	1993
Löser	Dominique	20	216.92	5	477.44	7	0.90868	1993
Wittekind	Klaus	21	221	7	492.48	26	0.897498	1993
Neukirch	Markus	25	223.91	14	477.62	8	0.937607	1993
Sillah	Imram	24	224.12	16	490.13	21	0.914533	1993
Dahmen	Ralf	25	224.91	21	466.64	2	0.963955	1993
Schulze	Heiko	22	224.94	22	491.62	23	0.915097	1993
Ostendarp	Marc	20	225.64	26	495.33	30	0.911069	1993
Baumann	Dieter	29	218.49	4	454.69	1	0.96105	1994
Meyer	Christoph	28	220.69	6	492.41	14	0.896367	1994
Gottschalk	Michael	22	221.31	9	480.88	6	0.920438	1994
Kabat	Stephan	24	222.09	10	487.64	8	0.910877	1994
Bauermeister	Kim	24	224.12	13	476.02	5	0.941641	1994
Döring	Mirko	23	225.21	18	486.09	7	0.926619	1994
Manns	Uwe	30	226.29	20	496.77	20	0.911045	1994
Stang	Christian	25	227.55	28	496.62	19	0.916395	1994
Baumann	Dieter	30	214.48	1	453.56	1	0.945762	1995
Döring	Mirko	24	218.75	4	492.82	20	0.887748	1995
Gottschalk	Michael	23	221.54	9	479.8	8	0.923468	1995
Brand	Steffen	30	222.65	12	473.08	5	0.941278	1995
Kluwe	Michael	25	223.23	13	495.57	25	0.900902	1995
Lenfers	Ansgar	27	223.6	15	487.24	11	0.917823	1995
Dahmen	Ralf	27	224.53	17	475.06	6	0.94527	1995
Brandis	Steffen	22	224.75	18	491.78	18	0.914027	1995
Naumann	Thorsten	24	225.36	21	467.46	3	0.964189	1995
Bauermeister	Kim	25	225.48	22	480.59	9	0.938347	1995
Busch	Michael	29	226.58	24	488.6	14	0.927466	1995
Husmann	Christian	32	227.44	28	489.19	15	0.929864	1995
Witte	Thorsten	25	228.11	30	491.91	19	0.927446	1995
Baumann	Dieter	31	216.77	3	464.66	1	0.933026	1996
Ostendarp	Marc	23	220.7	7	487.46	11	0.90551	1996
Lenfers	Ansgar	28	222.35	13	482.21	6	0.922212	1996
Brand	Steffen	31	222.91	14	473.02	3	0.942497	1996
Knoblich	Christian	20	223.03	15	489.23	14	0.911759	1996
Busch	Michael	30	223.1	16	489.89	15	0.910817	1996
Wagner	Jörn	26	225.51	23	493.14	20	0.914588	1996
Baumann	Dieter	32	213.51	1	451.81	1	0.945132	1997
Stenzel	Rüdiger	29	213.6	2	479.56	8	0.890817	1997
Herold	Jens-Peter	32	219.07	3	492.17	24	0.890221	1997
Busch	Michael	31	220.65	4	479.46	6	0.92041	1997
Herwig	Torsten	29	220.73	5	478.73	5	0.922148	1997
Ostendarp	Marc	24	220.93	6	474.17	2	0.93186	1997
Knoblich	Christian	21	221.13	9	484.4	13	0.913006	1997
Döring	Mirko	26	221.26	10	476.82	3	0.928065	1997
Green	Andre	24	222.05	13	478.02	4	0.929041	1997
Güssow	Christian	21	222.46	14	493.63	29	0.901323	1997
Schütz	Karsten	22	223.06	16	486.52	15	0.916961	1997
Lenfers	Ansgar	29	223.99	17	481.2	11	0.930964	1997
Wagner	Jörn	27	224.24	18	483.71	12	0.927167	1997
Kreutz	Thomas	30	224.32	19	488.62	18	0.918178	1997
Grund	Oliver	27	224.4	21	480.47	10	0.934085	1997
Brandis	Steffen	24	224.62	22	479.81	9	0.936287	1997
Brack	Yves	25	225.08	24	492.92	26	0.913252	1997
Witte	Thorsten	27	225.2	25	490.9	20	0.917498	1997
Hetzler	Benjamin	29	225.43	26	493.49	27	0.913615	1997
Hallmann	Sebastian	20	225.53	28	493.66	30	0.913706	1997
Stenzel	Rüdiger	30	215.66	1	475.63	4	0.906839	1998
Kreutz	Thomas	31	220.1	4	487.25	20	0.903438	1998
Aßmus	Ralf	21	221.18	6	486.85	19	0.908617	1998
Ostendarp	Marc	25	221.66	7	473.3	3	0.936658	1998
Baumann	Dieter	33	222	9	450.5	1	0.985572	1998
Green	Andre	25	222.22	11	479.41	7	0.927056	1998
Fitschen	Jan	21	222.82	12	485.28	16	0.918315	1998
Kallabis	Damian	25	223.77	15	482.72	11	0.927121	1998
Bretag	Sebastian	21	224.1	18	495	30	0.905455	1998
Brandis	Steffen	25	225.4	21	479.8	8	0.939558	1998
Arndt	Jirka	25	225.62	22	474.68	2	0.950619	1998
Hallmann	Sebastian	21	225.64	14	487.77	22	0.92519	1998
Naumann	Thorsten	27	225.77	15	481.99	9	0.936824	1998
Lenfers	Ansgar	30	226.49	27	486.33	17	0.931425	1998
Schütz	Carsten	22	226.91	30	483.68	14	0.938265	1998
Baumann	Dieter	34	217.22	3	457.73	1	0.949118	1999
Aßmus	Ralf	22	220.54	5	474.06	4	0.930431	1999
Fitschen	Jan	22	221.39	6	475.86	8	0.930484	1999
Hallmann	Sebastian	22	223.2	10	475.14	7	0.939513	1999
Kröckert	Mario	21	223.28	11	474.99	6	0.940146	1999
Arndt	Jirka	26	224.12	15	480.88	10	0.932124	1999
Witte	Thorsten	29	224.31	18	490.25	20	0.915084	1999
Knoblich	Christian	23	224.66	24	474.17	5	0.947593	1999
Streit	Guido	25	224.79	25	476.14	9	0.944218	1999
Burkhardt	Dominik	22	225.21	28	482.52	12	0.933474	1999
Müller	Wolfram	19	219.09	2	472.46	2	0.927444	2000
Schütz	Carsten	25	222.77	7	476.67	4	0.934693	2000
Bruder	Frank	29	223.44	9	492.17	17	0.907979	2002
Dietz	Oliver	23	223.82	12	478.02	5	0.936446	2000
	Maik	22	224.11	14	489.66	11	0.91537	2000
Fitschen	Jan	23	224.93	18	482.28	8	0.932778	2000
Knoblich	Christian	24	225.13	19	494.3	20	0.910904	2000
Burkhardt	Dominik	23	225.36	20	488.63	10	0.922416	2000
Lenz	Daniel	25	226.01	22	497.13	27	0.909259	2000
Kröckert	Mario	22	223.85	13	479.11	6	0.934441	2000
Müller	Wolfram	20	217.61	1	465.41	1	0.935132	2001
Haschke	Franek	21	218.56	2	477.65	8	0.915147	2001
Aßmus	Ralf	24	218.78	3	470.75	2	0.929495	2001
Stenzel	Rüdiger	33	218.87	4	471.34	3	0.928714	2001
Fitschen	Jan	24	223.6	9	492.6	19	0.907836	2001
Dietz	Oliver	24	224.62	12	475.8	7	0.944178	2001
Knoblich	Christian	25	224.77	13	503.11	28	0.893522	2001
May	Michael	22	225.19	14	474.19	6	0.949788	2001
Gottschalk	Michael	29	226.08	16	471.75	4	0.958474	2001
Kröckert	Mario	23	226.46	21	472.7	5	0.958155	2001
Schütz	Carsten	26	226.51	22	486.93	13	0.93036	2001
Schäfer	Raphael	20	226.51	23	487.311	14	0.929632	2001
Ghirmai	Filomon	22	227.67	26	490.1	18	0.929076	2001
Gabius	Arne	20	228	28	489.71	17	0.931163	2001
Post	Jonathan	25	228.16	30	499.72	24	0.913151	2001
Hallmann	Sebastian	25	220.46	3	470.75	3	0.936633	2002
Kröckert	Mario	24	221.74	5	471.93	4	0.939716	2002
May	Michael	23	223.56	7	474.04	5	0.943212	2002
Aßmus	Ralf	25	223.82	9	482.11	10	0.928502	2002
Gabius	Arne	21	224.29	10	483.62	11	0.927546	2002
Fitschen	Jan	25	224.46	11	469.34	2	0.956492	2002
Gombert	Thorsten	24	225.02	17	477.51	8	0.942472	2002
Lubina	Alexander	23	225.36	20	474.8	6	0.949284	2002
Schuff	Carlo	22	226.08	24	487.05	15	0.928365	2002
Schütz	Carsten	27	227.3	26	490.01	18	0.927736	2002
Streit	Guido	28	228.15	28	490.93	20	0.92946	2002
Müller	Wolfram	21	215.5	1	465.05	2	0.926782	2003
Kröckert	Mario	23	222.09	7	469.67	4	0.945728	2003
Gombert	Thorsten	25	223.54	11	474.24	7	0.942729	2003
Schwarz	Ruben	19	224.45	15	493.1	18	0.910363	2003
Gabius	Arne	22	224.67	16	486.05	13	0.924473	2003
Schäfer	Raphael	22	225.85	20	484.59	11	0.932128	2003
May	Michael	24	225.9	22	470.44	5	0.960378	2003
Sansar	Ahmed	23	227.86	28	498.44	25	0.914293	2003
Klein	Christian	20	228.02	29	495.11	20	0.921088	2003
Müller	Ingo	25	228.28	30	498.09	22	0.916621	2003
Müller	Wolfram	23	216.17	1	473.54	1	0.912996	2004
Haschke	Franek	24	223.29	8	492.14	9	0.907425	2004
Gabius	Arne	23	224.06	9	486.75	6	0.920637	2004
Lakhal	Said	34	224.444	11	497.11	21	0.902995	2004
Gombert	Thorsten	26	225.72	15	476.36	2	0.947687	2004
Mellouk	Fahd	25	226.34	16	494.73	16	0.915004	2004
Sansar	Ahmed	24	226.78	17	494.15	14	0.917859	2004
Allgeyer	Martin	27	226.93	19	494.22	15	0.918336	2004
Haferkamp	Lars	25	227.98	26	492.36	10	0.92607	2004
Varnhagen	Ansgar	25	228.47	29	498.02	23	0.917513	2004
Schlangen	Carsten	25	220.79	2	481.69	6	0.916731	2005
Hamm	Jonas	25	221.52	5	485.37	11	0.912788	2005
Ghirmai	Filmon	26	222.46	7	483.51	9	0.920188	2005
Pollmächer	Andre	22	223.65	11	477.18	2	0.937382	2005
Gabius	Arne	24	224.42	26	475.84	1	0.943258	2005
Klein	Christian	22	225.62	28	480.2	5	0.939692	2005
Schneider	Markus	21	227.89	27	501.17	24	0.909432	2005
Schlangen	Carsten	26	218.04	1	471.17	3	0.925526	2006
Stifel	Jonas	26	219.36	3	471.74	4	0.930004	2006
Gabius	Arne	25	221.93	7	470.36	2	0.94366	2006
Uliczka	Steffen	22	223.88	12	481.64	8	0.929657	2006
Schneider	Markus	22	225.25	13	492.59	12	0.914554	2006
Loy	Rico	20	225.65	15	500.61	22	0.9015	2006
Fitschen	Jan	29	225.8	16	470.19	1	0.960463	2006
Haferkamp	Lars	27	227.78	26	478.4	6	0.952258	2006
Lubina	Alexander	27	227.78	27	495.96	15	0.918542	2006
Walker	Matthias	23	229.09	30	504.41	30	0.908348	2006
Lohrbacher	David	22	227.99	29	504.17	29	0.904417	2006
Stifel	Jonas	27	220.53	5	479.45	4	0.919929	2007
Gabius	Arne	26	221.55	8	472.44	2	0.937897	2007
Kowalinski	Marc-Andre	29	223.05	12	507.15	29	0.879621	2007
Loy	Rico	21	224.64	17	485.32	7	0.92574	2007
Schneider	Markus	23	225.52	19	496.45	14	0.908531	2007
Fitschen	Jan	30	227.4	29	466.74	1	0.974418	2007
Lohse	Christoph	25	220.27	5	480.02	5	0.917753	2008
Grothaus	Thorben	24	220.75	7	488.97	13	0.902918	2008
Giehl	Ricardo Felipe	23	223.16	10	490.09	15	0.91069	2008
Hengmith	Christian	20	223.46	11	490.13	16	0.91184	2008
Fredrich	Benjamin	21	225.87	16	495.28	18	0.91209	2008
Stanger	Christian	22	225.89	17	484.02	9	0.933391	2008
Gabius	Arne	27	225.99	19	471.75	1	0.958092	2008
Ringer	Richard	19	227.37	23	489.36	14	0.929255	2008
Kowalinski	Marc-Andre	30	227.37	24	493.6	17	0.921272	2008
Pehrs	Florian	19	227.4	25	496.66	19	0.915717	2008
Pflieger	Philipp	21	228.22	28	483.72	8	0.943604	2008
Schwiegelshohn	Fynn	20	228.35	29	502.58	25	0.908711	2008
Raabe	Johannes	22	222.29	7	497.28	13	0.894023	2009
Pflieger	Philipp	22	223.65	10	479.4	7	0.933041	2009
Ringer	Richard	20	223.87	11	476.51	4	0.939624	2009
Pehrs	Florian	20	224.76	13	498.3	13	0.902107	2009
Gabius	Arne	28	224.84	14	464.05	1	0.969034	2009
Giehl	Ricardo Felipe	24	225.11	15	488.51	10	0.921619	2009
Hallmann	Sebastian	32	228.23	24	477.5	5	0.955937	2009
Lohse	Christoph	27	217.6	3	488.24	8	0.891365	2010
Lenz	Arthur	22	220.39	5	490.26	11	0.899074	2010
Orth	Florian	21	220.6	6	491.98	12	0.896784	2010
Gabius	Arne	29	221.54	7	456.78	2	0.970007	2010
Uliczka	Steffen	26	221.85	8	489.88	9	0.905732	2010
Fehr	Marcel	18	222.51	9	485.17	5	0.917246	2010
Pflieger	Philipp	23	223.03	11	455.99	1	0.978223	2010
Raabe	Johannes	23	223.12	12	505.03	28	0.883591	2010
Ringer	Richard	21	224.8	16	486.81	6	0.923564	2010
Hallmann	Sebastian	33	225.41	19	484.63	4	0.930235	2010
Waldmann	Moritz	26	222.11	5	493.18	13	0.900726	2011
Praetorius	Sven	26	223.83	7	477.35	3	0.937802	2011
Fehr	Marcel	19	224.06	9	490.48	11	0.913636	2011
Ringer	Richard	22	224.46	10	492.17	12	0.912124	2011
Schwarz	Rico	23	224.56	11	478.58	4	0.938443	2011
Uliczka	Steffen	27	225.08	13	482.11	5	0.933729	2011
Karus	Benedikt	21	225.68	15	505.58	25	0.892757	2011
Tesfave Heyi	Homiyu	18	226.02	18	493.43	14	0.916118	2011
Fredrich	Benjamin	24	227.79	26	489.4	9	0.930895	2011
Gabius	Arne	30	228.86	28	470.18	1	0.9735	2011
Tesfave	Homiyu	19	218.56	3	483.95	6	0.903234	2012
Pflieger	Philipp	25	223.37	10	478.25	3	0.934114	2012
Ringer	Richard	23	223.62	11	476.82	2	0.937964	2012
Stützel	Simon	26	223.81	13	478.69	4	0.935094	2012
Tirfesa	Tufa	23	223.97	14	479.04	5	0.935078	2012
Praetorius	Sven	27	224.31	15	491.65	9	0.912478	2012
Hamm	Jonas	32	224.54	17	496.82	15	0.903909	2012
Sonnenberg	Nico	21	225.16	19	484.81	7	0.928859	2012
Plinke	Felix	23	225.67	22	500.81	18	0.90122	2012
Schwarz	Rico	24	225.81	23	503.23	26	0.897443	2012
Gröbl	Tobias	29	226.77	28	492.58	10	0.920744	2012
Schenk	Friedrich	27	227.32	30	497.94	16	0.913042	2012
Sperlich	Martin	22	218.69	4	488.95	8	0.894529	2013
Ringer	Richard	24	221.34	7	471.01	1	0.939853	2013
Fehr	Marcel	21	222.04	8	487.1	7	0.911681	2013
Stützel	Simon	27	222.11	9	484.07	5	0.917677	2013
Clarkson	Fabian	23	226.67	15	500.24	20	0.906245	2013
Pflieger	Philipp	26	226.69	16	577.25	2	0.785414	2013
Plinke	Felix	24	226.85	17	501.38	21	0.904902	2013
Sonnenberg	Nico	22	226.92	19	480.03	3	0.945441	2013
Hendel	Sebastian	28	228.57	26	492.99	10	0.92728	2013
Bleistein	Clemens	23	228.69	27	480.56	4	0.951765	2013
Orth	Florian	25	214.54	2	464.65	2	0.923448	2014
Gabius	Arne	34	221.17	6	461.41	1	0.95867	2014
Fehr	Marcel	22	225.32	11	474.63	5	0.949455	2014
I de	Alexander	23	225.65	13	500.91	18	0.90096	2014
Sonnenberg	Nico	23	226.05	14	476.3	6	0.949192	2014
Hendel	Sebastian	19	226.22	15	503.68	24	0.898269	2014
Gröbl	Tobias	31	227.16	20	494.91	12	0.917985	2014
Krebs	Robert	25	228.13	27	496.8	13	0.918398	2014
Belkorchi	Taher	18	228.41	29	500.44	16	0.912837	2014
Orth	Florian	26	216.05	1	482.26	3	0.89599	2015
Sperlich	Martin	24	217.81	3	480.19	2	0.907183	2015
Ringer	Richard	26	221.69	7	476.81	1	0.929888	2015
Probst	Marius	20	221.9	8	492.56	9	0.901007	2015
Bleistein	Clemens	25	223.2	11	482.72	5	0.92476	2015
Petros	Amanal	20	226.72	20	499.35	23	0.90806	2015
Sonnenberg	Nico	24	227.61	24	498.43	21	0.913308	2015
Pinke	Felix	26	227.97	27	493.23	11	0.924396	2015
Zewudie	Eshetu	19	228.4	30	497.68	19	0.917859	2015
Sperlich	Martin	25	217.18	3	479.08	3	0.906654	2016
Ringer	Richard	27	218.83	5	466.37	1	0.938439	2016
Probst	Marius	21	219.6	6	475.48	5	0.923698	2016
Orth	Florian	27	220.28	7	475.47	2	0.926578	2016
Von Eitzen	Christian	19	227.48	27	508.43	24	0.894833	2016
Beinlich	Moritz	20	225.55	18	492.3	4	0.916311	2016
Petros	Amanal	21	227.75	29	498.6	9	0.913558	2016
Hettich	Stefan	24	222.27	9	501.91	12	0.885697	2016
Fehr	Marcel	25	220.49	4	480.52	2	0.917714	2017
Hettich	Stefan	25	221.11	5	485.25	5	0.911324	2017
Tortell	Marcel	20	224.6	16	501.16	11	0.896321	2017
Boch	Simon	23	225.71	19	483.21	3	0.934211	2017
Mergenthaler	Jens	20	226.33	22	520.64	9	0.86943	2017
Orth	Florian	29	226.34	24.	476.41	2.	0.95019	2018
Reinhardt	Philipp	24	224.67	17.	488.05	5.	0.920684	2018
Sperlich	Martin	27	222.5	12.	499.41	11.	0.891051	2018
Thorwirth	Maximilian	23	222.82	13.	494.64	7.	0.900938	2018
Williamson (GBR)	Jamie	21	221.59	10.	511.68	30.	0.866127	2018
Görger	Markus	21	226.89	28.	485.48	4.	0.934704	2019
Mergenthaler	Jens	22	222.41	13.	490.9	8.	0.906132	2019
Mohumed	Mohamed	20	224.79	15.	505.92	26.	0.888639	2019
Parsons	Sam	25	217.46	2.	464.43	1.	0.93646	2019
Ruppert	Frederik	22	225.72	19.	486.18	5.	0.928545	2019
Thorwirth	Maximilian	24	221.35	9.	482.28	2.	0.917931	2019
Wammetsberger	Felix	24	225.99	24.	503.02	22.	0.898533	2019
Abele	Lukas	23	220.77	6.	498.06	20.	0.88652	2020
Baumann	Robert	22	228.2	20.	485.29	5.	0.940469	2020
Beimler	Artur	20	231.44	28.	505.4	29.	0.915869	2020
Kreisel	Oliver	20	229.12	23.	505.36	28.	0.90676	2020
Mohumed	Yassin	18	231.56	29.	494.39	15.	0.93675	2020
Specht	Paul	18	229.45	24.	498.42	21.	0.920709	2020
Tortell	Marc	23	218.04	1.	480.71	3.	0.907158	2020
Abele	Lukas	24	219.83	7.	502.24	26.	0.875398	2021
Boch	Simon	27	225.93	17.	485.42	6.	0.930864	2021
Bremm	Florian	21	227.08	21.	489.4	13.	0.927993	2021
Jäger	Nick	22	228.15	28.	501.53	24.	0.909816	2021
Mergenthaler	Jens	24	221.43	11.	485.09	5.	0.912944	2021
Probst	Marius	26	215.88	3.	475.3	3.	0.908395	2021
Schneider	Velten	22	224.83	15.	478.17	4.	0.940377	2021
Tortell	Marc	24	217.41	4.	470.88	1.	0.92342	2021
Wammetsberger	Felix	26	220.35	9.	488.56	11.	0.902039	2021
Brem	Benedikt	22	223.69	20.	493.03	10.	0.907409	2022
Kessler	Christoph	27	216.63	3.	489.8	5.	0.884565	2022
Pingpank	Maximilian	23	223.35	18.	504.42	20.	0.885572	2022
Schrick	Christoph	19	222.1	15.	492.47	9.	0.901984	2022
Sietmann	Marco	20	225.64	25.	504.07	17.	0.895272	2022
Thorwirth	Maximilian	27	217.61	7.	468.98	1.	0.928014	2022
Wagner	Sven	21	217.79	8.	490.43	6.	0.888159	2022
