# Supplementary material for: Special endurance coefficients enable the evaluation of running performance
Source: Sci Rep. 2025 Jun 20;15:20184. doi: 10.1038/s41598-025-06009-6 (PMC12181339; doi:10.1038/s41598-025-06009-6)
Supplement: Supplementary file 12 — Supplementary Information 12. [file 41598_2025_6009_MOESM12_ESM.xlsx]

## Sheet: 3000-5000
name	first name	age	sec 3000m	placement 3000m	sec 5000m	placement 5000m	KsA value	year
Wessinghage	Thomas	28	458.89	1	799.76	1	0.956308	1980
Herle	Christoph	25	472	2	806.1	2	0.975892	1980
Hildenbrand	Klaus-Peter	28	476.6	9	817.85	3	0.971246	1980
Zimmermann	Frank	25	476.07	8	821.84	4	0.965456	1980
Orthmann	Hans-J¸rgen	26	475.4	6	821.94	5	0.96398	1980
Kohl	G¸nther	28	475	5	824.7	6	0.959945	1980
Fleschen	Karl	25	475.05	4	825.2	7	0.959464	1980
Huber	Emmerich	27	497.79	15	826.4	8	1.00393	1980
Koha	Valdur	25	478.7	14	829.04	9	0.962358	1980
Poschmann	Wolf-Dieter	29	474.5	3	831.8	12	0.950749	1980
Grommisch	Werner	24	477	10	833.46	14	0.953855	1980
Zahn	G¸nter	26	487.2	29	834.4	15	0.973154	1980
Thoma	Leo	23	477.5	11	838	18	0.949682	1980
Schirmer	Jochen	29	477.8	13	839.48	19	0.948603	1980
Horak	Peter	20	485.5	25	842.14	24	0.960846	1980
Hedtkamp	Martin	22	477.6	12	842.1	15	0.945256	1980
Seilner	Thomas	23	483.5	19	843.5	28	0.955345	1980
Wessinghage	Thomas	29	456.75	1	793.47	1	0.959394	1981
Fleschen	Karl	26	468.33	2	806.41	3	0.967932	1981
Herle	Christoph	26	469.36	3	803.79	2	0.973223	1981
Ilg	Patriz	24	471.7	4	816.38	5	0.962991	1981
Zimmermann	Frank	26	476.11	6	823.01	7	0.964164	1981
Orthmann	Hans-J¸rgen	27	478.06	8	817.65	6	0.974459	1981
Sander	Dirk	25	478.88	9	838.34	20	0.95204	1981
Belger	Peter	26	478.9	10	832.52	14	0.958736	1981
Uhlemann	Detlef	32	479.4	11	824.66	8	0.968884	1981
Thoma	Leo	24	480.64	12	835.73	17	0.958523	1981
Grommisch	Werner	25	480.7	13	826.94	10	0.968833	1981
Poschmann	Wolf-Dieter	30	480.9	15	815.07	4	0.983351	1981
Miko	Wolfgang	23	483.58	20	827.71	11	0.973731	1981
Spˆttel	Michael	25	484.21	22	836.2	18	0.9651	1981
Schwarz	Rainer	22	448.24	23	847.28	29	0.881723	1981
Groﬂkopf	Martin	20	486.3	26	837.6	19	0.967646	1981
Koha	Valdur	26	487.01	28	830.08	12	0.977837	1981
Wessinghage	Thomas	30	459.34	1	792.78	1	0.965674	1982
Herle	Christoph	27	469.59	2	805.88	2	0.971174	1982
Ilg	Patriz	25	472.21	3	810.09	3	0.971518	1982
Orthmann	Hans-J¸rgen	28	475.08	5	810.53	4	0.976892	1982
Poschmann	Wolf-Dieter	31	475.8	6	818.23	5	0.969165	1982
Grommisch	Werner	26	475.9	7	827.4	8	0.958625	1982
Spˆttel	Michael	26	476.3	8	830	10	0.956426	1982
Sander	Dirk	26	477.66	9	839.8	16	0.947964	1982
Stepahn	Herbert	23	477.95	10	840.1	18	0.948201	1982
Salzmann	Ralf	27	478.19	12	829.14	9	0.961217	1982
Stenzel	Kurt	20	478.2	13	842.72	20	0.945747	1982
Von Papen	Henning	30	478.85	15	850	29	0.938922	1982
Zimmermann	Frank	27	479.09	16	819.91	6	0.973867	1982
Seck	Karl-Heinz	28	483.3	18	847.1	26	0.950891	1982
Scheytt	Michael	23	483.76	20	823.67	7	0.978871	1982
Decker	Peter	27	486.6	28	846.63	25	0.957916	1982
Groﬂkopf	Martin	21	486.77	29	845.5	22	0.959531	1982
Wesssinghage	Thomas	31	459.71	1	798.86	1	0.959096	1983
Herle	Christoph	28	466.9	2	801.31	2	0.971118	1983
Mˆnkemeyer	Uwe	24	471.84	4	818.79	4	0.960442	1983
Ilg	Patriz	26	473.51	5	804.4	3	0.981083	1983
Grommisch	Werner	27	475.29	6	827.11	9	0.957732	1983
Orthmann	Hans-J¸rgen	29	476.88	7	839.63	21	0.946607	1983
Horak	Peter	23	478.28	8	820.6	6	0.971403	1983
Schneider	Robert	23	480.4	11	828	10	0.966989	1983
Poschmann	Wolf-Dieter	32	480.86	12	824	8	0.972613	1983
Schwarz	Rainer	24	481.35	13	819.53	5	0.978915	1983
Thoma	Leo	26	481.9	15	842.06	26	0.953812	1983
Nothacker	Paul	25	483.14	16	838.5	19	0.960326	1983
Scheytt	Michael	24	483.66	17	822.5	7	0.980061	1983
Zimmermann	Frank	28	484.56	18	837.44	18	0.964368	1983
Hudak	Harald	26	484.62	19	834.63	15	0.967734	1983
Hˆchele	Andreas	21	485.96	20	842.4	27	0.961459	1983
Heiserer	Klaus	21	486.13	21	839.73	22	0.964854	1983
Hedtkamp	Martin	25	487.35	23	835.6	16	0.972056	1983
Sander	Dirk	27	487.8	24	828.2	11	0.981647	1983
Stenzel	Kurt	21	488.77	27	837.38	17	0.972816	1983
Groﬂkopf	Martin	22	489.13	28	841.31	24	0.968985	1983
Oestreich	Kurt	25	489.28	29	828.56	12	0.984197	1983
Wessinghage	Thomas	32	469.49	1	833.09	11	0.939254	1984
Mˆnkemeyer	Uwe	25	469.86	2	807.06	1	0.970312	1984
Herle	Christoph	29	474.22	3	808.73	2	0.977294	1984
Stenzel	Kurt	22	476.01	4	820.96	6	0.966369	1984
Schneider	Robert	24	476.82	5	815.15	4	0.974913	1984
Thomsen	Olaf	24	477.36	6	843.56	23	0.943146	1984
Sander	Dirk	28	479.43	7	823.97	8	0.969756	1984
Poschmann	Dieter	33	479.56	8	829.37	10	0.963703	1984
Grommisch	Werner	28	480.8	11	836.94	13	0.957456	1984
Stephan	Herbert	25	481.75	12	846.57	30	0.948435	1984
Orthmann	Hans-J¸rgen	30	481.79	13	823.86	7	0.97466	1984
Fleschen	Karl	29	482.02	14	810.08	3	0.991713	1984
Schwarz	Detlef	20	482.28	16	827.46	9	0.971406	1984
Welzel	Volker	23	482.38	17	838.36	14	0.958975	1984
Thoma	Leo	27	485.4	24	838.5	15	0.964818	1984
Rockenfeller	Dietrich	32	487.7	27	846.09	28	0.960694	1984
Wessinghage	Thomas	33	462.61	1	802.44	2	0.96084	1985
Herle	Christoph	30	467.83	2	799.25	1	0.97556	1985
Baumann	Dieter	20	471.52	4	828.6	10	0.948427	1985
Welzel	Volker	24	471.77	5	825.95	9	0.951974	1985
Schwarz	Rainer	26	474.09	6	828.6	11	0.953596	1985
Stephan	Herbert	26	475.94	7	835.94	18	0.948912	1985
Horak	Peter	25	477.11	8	820.06	3	0.969665	1985
Sander	Dirk	29	477.44	9	829.81	12	0.958934	1985
Stenzel	Kurt	30	480.15	11	823.86	5	0.971342	1985
Heiserer	Klaus	23	481.83	12	825.95	9	0.972274	1985
Grommisch	Werner	29	481.93	13	835.04	16	0.96189	1985
Poschmann	Wolf-Dieter	34	482.36	14	832.33	13	0.965883	1985
Brand	Steffen	20	483.79	15	844.37	28	0.954933	1985
Schieber	Christian	26	484.24	16	839.4	23	0.96148	1985
Kowohl	Georg	34	486.52	18	822.99	4	0.985269	1985
Fleschen	Karl	30	486.87	21	853.34	21	0.950911	1985
Gr¸ning	Martin	23	489.08	25	853.1	14	0.955496	1985
Ilg	Patriz	29	472.05	1	823.69	9	0.955153	1986
Baumann	Dieter	21	472.24	2	815.04	4	0.965679	1986
Stephan	Herbert	27	473.7	4	817.49	5	0.965761	1986
Wessinghage	Thomas	34	475.09	5	801.98	2	0.987327	1986
Belger	Peter	31	476.7	7	842.28	24	0.943273	1986
Mˆnkemeyer	Uwe	27	481.75	9	801.14	1	1.00222	1986
Sander	Dirk	30	481.76	10	831.2	20	0.965993	1986
Gottschall	Daniel	23	482.44	11	857.95	21	0.937195	1986
Steffny	Herbert	33	485.95	13	826.74	13	0.979651	1986
Salzmann	Ralf	31	486.93	14	829.92	17	0.977865	1986
Pinkpank	Markus	22	485.56	21	853.97	22	0.947652	1986
J‰ger	Stefan	22	488.82	23	831.07	19	0.980303	1986
Seck	Karl-Heinz	32	489.5	29	843.1	25	0.967659	1986
Baumann	Dieter	22	460.24	1	810.85	2	0.946003	1987
Wessinghage	Thomas	35	467.61	2	849.16	27	0.917789	1987
Stephan	Herbert	28	468.8	3	802.09	1	0.974122	1987
Brand	Steffen	22	474.56	4	821.37	4	0.962944	1987
Herle	Christoph	32	480.19	8	826.23	6	0.968637	1987
Marx	Thomas	23	482.59	10	840.18	18	0.957315	1987
Stenzel	Kurt	25	484.1	12	819.68	3	0.984327	1987
Schneider	Robert	27	485	14	825.33	5	0.979406	1987
Gottschall	Daniel	24	487.47	16	840.86	19	0.966213	1987
Ludwig	Ernst	26	491.18	27	844.1	21	0.96983	1987
Fischer	Alexander	25	491.5	28	845.59	23	0.968752	1987
Baumann	Dieter	23	470.3	1	795.52	1	0.985309	1988
Brand	Steffen	23	472.95	2	818.99	5	0.962466	1988
Stephan	Herbert	29	473.26	3	813.57	3	0.969513	1988
Bialluch	Frank	26	473.26	4	827.41	8	0.953296	1988
Welzel	Volker	27	478	6	847.99	29	0.939476	1988
Gr¸ning	Martin	26	478.15	7	828.88	9	0.961438	1988
Stenzel	Kurt	26	478.45	8	826.19	7	0.965173	1988
Salzmann	Ralf	33	481.01	10	813	2	0.98608	1988
J‰ger	Stefan	24	482.03	13	833.06	13	0.964376	1988
Marx	Thomas	24	483.17	15	844.62	19	0.953427	1988
Friedhofen	Peter	22	488.27	22	847.05	24	0.960726	1988
Heinbach	Ralf	24	489.31	24	847.35	26	0.962432	1988
Ziwey	G¸nter	26	490.98	29	847.51	27	0.965534	1988
Karl	Hubert	25	490.4	26	831.15	10	0.983376	1988
Baumann	Dieter	24	458.93	1	798.58	1	0.957804	1989
Tebr¸gge	Jˆrg	26	472.94	2	814.85	2	0.967336	1989
Nabein	Klaus-Peter	29	473.51	3	822.8	6	0.959144	1989
Brand	Steffen	24	478.86	4	828	11	0.963889	1989
Gottschall	Daniel	26	478.88	5	830.57	14	0.960946	1989
Pinkpank	Markus	25	479.18	6	822.15	5	0.971396	1989
Karl	Hubert	26	480.8	7	825.03	8	0.971278	1989
J‰ger	Stefan	27	480.87	8	822.06	4	0.974929	1989
Stenzel	Kurt	27	481.54	10	836.17	15	0.959813	1989
Dobler	Konrad	32	482.21	13	828.73	13	0.969777	1989
Neukirch	Markus	21	483.21	15	828.39	12	0.972187	1989
Husmann	Christian	26	483.52	17	827.93	10	0.973351	1989
Blum	Christoph	22	485.25	19	848.53	25	0.953119	1989
B¸rger	Heinz-Bernd	23	485.88	20	840.2	17	0.963818	1989
Friedhofen	Peter	23	486.95	23	844.48	21	0.961045	1989
Keil	Ulrich	26	488.3	27	841.47	19	0.967157	1989
Schwarz	Detlef	25	489.78	30	849.71	28	0.960681	1989
Brand	Steffen	25	472.83	1	809.25	1	0.973803	1990
Nabein	Klaus-Peter	30	474.3	2	835.22	6	0.946457	1990
Husmann	Christian	27	476.56	3	847.19	14	0.937531	1990
Friedhofen	Peter	24	477.71	4	843.12	9	0.94433	1990
B¸rger	Heinz-Bernd	24	479.79	7	830.29	3	0.963097	1990
Heitzer	Wolfgang	27	486.68	11	853.86	21	0.949961	1990
Schwarz	Detlef	26	487.18	12	839.23	8	0.967514	1990
Herle	Christoph	35	487.83	16	845.34	12	0.961802	1990
Wildner	Norbert	21	488.13	17	851.09	18	0.955892	1990
Pinkpank	Markus	26	488.64	18	824.21	2	0.988098	1990
Keil	Ulrich	27	488.93	20	856.4	24	0.951522	1990
Marx	Thomas	26	489.82	24	833.47	5	0.979479	1990
Sˆrgel	Klaus-Peter	24	489.6	22	856.71	25	0.952481	1990
Baumann	Dieter	26	453.91	1	804.58	1	0.940263	1991
Karraﬂ	Jens	23	473.75	2	826.32	3	0.955542	1991
Nabein	Klaus-Peter	31	476.3	4	836.8	6	0.948654	1991
Melzer	Hagen	32	476.65	6	834.37	5	0.952116	1991
Neukirch	Markus	23	477.94	7	828.56	4	0.961387	1991
Fietz	Michael	24	482.84	10	838.36	9	0.95989	1991
Rettig	Andreas	27	485.31	12	845.54	19	0.956608	1991
Bremer	Martin	21	486.68	15	840.65	13	0.964888	1991
Strege	Martin	25	487.29	18	837.14	7	0.970148	1991
Heinbach	Ralf	27	488.44	21	843.21	15	0.965438	1991
Kˆnig	Uwe	24	489.78	24	848.61	25	0.961926	1991
Gunkel	Andreas	23	490.63	27	839.52	12	0.974029	1991
B¸rger	Heinz-Bernd	25	490.71	28	825.1	2	0.991213	1991
Baumann	Dieter	27	458.1	1	789.03	1	0.967644	1992
Eich	Karsten	22	466.51	2	812.25	2	0.957238	1992
Fietz	Michael	25	471.36	3	823.06	5	0.954487	1992
Neukirch	Markus	24	476.85	4	829.75	9	0.957819	1992
Franke	Stephane	28	481.29	5	828.12	7	0.96864	1992
Krippschock	Axel	30	483.58	7	846.62	19	0.951982	1992
Pinkpank	Markus	28	486.16	10	829.2	8	0.977167	1992
Wilky	Jens	22	487.51	12	851.86	26	0.953815	1992
Rathje	Ulf	26	487.89	13	846	16	0.96117	1992
Brand	Steffen	27	488.09	14	817.38	4	0.995233	1992
Hopfner	Hans	35	492.83	25	846.13	17	0.970753	1992
Franz	Engelbert	29	493.51	26	850.36	22	0.967257	1992
Keil	Ulrich	29	494.15	28	842.18	14	0.977918	1992
Stang	Christian	23	494.33	29	851.62	25	0.967431	1992
Franke	Stephane	29	460.11	1	793.17	1	0.966817	1993
Brand	Steffen	28	475.34	4	817.92	7	0.968595	1993
Wachenbrunner	Rainer	31	476.08	5	811.52	4	0.977754	1993
Neukirch	Markus	25	477.62	8	816.39	6	0.975065	1993
Volkmann	Jens	26	477.94	9	822.79	9	0.968129	1993
Langfeld	Robert	25	485.92	14	845.85	17	0.957459	1993
Arndt	Jirka	20	486.36	15	848.95	21	0.954827	1993
Fietz	Michael	26	487.54	17	821.74	8	0.988837	1993
Kabat	Stephan	23	488.62	19	844.49	16	0.96433	1993
B¸rger	Heinz-Bernd	27	490.88	22	844.2	15	0.969123	1993
Pinkpank	Markus	29	490.12	20	837.47	13	0.975398	1993
Naumann	Thorsten	22	492.13	25	845.8	18	0.969753	1993
Baumann	Dieter	29	454.69	1	792.47	1	0.956272	1994
Franke	Stephane	30	464.99	2	794.68	2	0.975214	1994
Brand	Steffen	29	471.64	3	817.08	4	0.962044	1994
Dahmen	Ralf	26	474.31	4	824.64	6	0.95862	1994
Bauermeister	Kim	24	476.02	5	827.38	7	0.95889	1994
Dˆring	Mirko	23	486.09	7	823.72	5	0.983526	1994
Kabat	Stephan	24	487.64	8	846.16	15	0.960496	1994
Gotschke	Stefan	25	488.66	9	852.86	25	0.954944	1994
Arndt	Carsten	24	489.03	10	846.89	16	0.962404	1994
Steidl	Ulrich	22	494.84	17	849.86	17	0.970434	1994
Naumann	Thorsten	23	493.84	16	827.5	8	0.994642	1994
Wrenger	Burkhard	30	498.43	22	854.7	27	0.971939	1994
J‰ger	Stefan	30	500.4	30	852.94	26	0.977794	1994
Baumann	Dieter	30	453.56	1	781.72	1	0.967013	1995
Franke	Stephane	31	459.78	2	783.76	2	0.977723	1995
Naumann	Thorsten	24	467.46	3	823.12	5	0.946521	1995
Brand	Steffen	30	473.08	5	819.49	3	0.962143	1995
Dahmen	Ralf	27	475.06	6	835.28	6	0.947906	1995
Fischer	Christian	23	483.08	10	851.84	19	0.94517	1995
Lenfers	Ansgar	27	487.24	11	849.65	16	0.955766	1995
Arndt	Jirka	22	488.1	13	836.72	8	0.972249	1995
Husmann	Christian	32	489.19	15	851.12	18	0.957934	1995
Greger	Thomas	23	489.2	16	837.66	9	0.973346	1995
Hilleringmann	Karsten	27	490.86	17	848.58	15	0.964081	1995
Dˆring	Mirko	24	492.82	20	835.73	7	0.982813	1995
B¸rklein	Sebastian	22	497.28	28	855.78	27	0.968473	1995
Baumann	Dieter	31	464.66	1	788.81	1	0.981774	1996
Franke	Stephane	32	472.9	2	820.94	4	0.960078	1996
Brand	Steffen	31	473.02	3	813.8	3	0.968747	1996
Greger	Thomas	24	480.59	5	840.75	13	0.952701	1996
Lenfers	Ansgar	28	482.21	6	835.31	7	0.962138	1996
Arndt	Jirka	23	484.52	7	839.48	11	0.961945	1996
Fietz	Michael	29	487.69	12	834.44	5	0.974086	1996
Potthin	Hartwig	26	491.75	16	854.58	30	0.959048	1996
Klein	Klaus	31	492	17	844.36	17	0.97115	1996
Thˆrner	Christian	24	493	18	841.58	14	0.976338	1996
Fischer	Andreas	28	493.42	21	844.72	18	0.973538	1996
Hilleringmann	Karsten	28	494.24	23	837.35	8	0.983738	1996
Brack	Yves	24	495.49	26	851.64	26	0.969678	1996
Schondelmayer	John	25	496.12	27	853.26	27	0.969068	1996
Hallmann	Sebastian	19	496.63	28	848.28	23	0.975759	1996
Langfeld	Robert	28	498.38	30	854.11	29	0.972513	1996
Baumann	Dieter	32	451.81	1	774.7	1	0.972011	1997
Busch	Michael	31	479.46	6	830.58	5	0.962099	1997
Arndt	Jirka	24	479.47	7	832.68	6	0.959692	1997
Brandis	Steffen	24	479.81	9	850.62	24	0.940118	1997
Lenfers	Ansgar	29	481.2	11	836.54	10	0.958711	1997
Wagner	Jˆrn	27	483.71	12	837.48	11	0.96263	1997
Fietz	Michael	30	485.89	14	825.16	3	0.981406	1997
Sch¸tz	Carsten	22	486.52	15	837.82	12	0.967829	1997
Fischer	Christian	25	490.9	21	840.1	13	0.973892	1997
Wachenbrunner	Rainer	35	491.61	22	829.82	4	0.987383	1997
Steidl	Ulrich	25	492.29	25	844.85	17	0.971159	1997
Baumann	Dieter	33	450.5	1	784.1	1	0.957573	1998
Arndt	Jirka	25	474.68	2	838.27	9	0.943769	1998
Strege	Martin	32	478.24	6	833.5	7	0.956289	1998
Brandis	Steffen	25	479.8	8	838.64	10	0.953528	1998
Naumann	Thorsten	27	481.99	9	821.5	3	0.977866	1998
Steidl	Ulrich	26	483.01	12	844.83	12	0.952874	1998
Karraﬂ	Jens	30	483.4	13	834.33	8	0.965645	1998
Sch¸tz	Carsten	23	483.68	14	848.33	17	0.950259	1998
Fietz	Michael	31	484.55	15	829.98	6	0.973015	1998
Hoffmeister	Frank	21	485.41	18	848.2	16	0.953804	1998
Aﬂmus	Ralf	21	486.85	19	856.18	28	0.947717	1998
Block	Martin	25	487.61	21	824.42	4	0.985764	1998
Hallmann	Sebastian	21	487.77	22	846.76	14	0.960071	1998
Bauermeister	Kim	28	490.79	25	839.68	11	0.974161	1998
Witte	Thorsten	28	493.43	28	852.32	21	0.964876	1998
Baumann	Dieter	34	457.73	1	782.63	1	0.974769	1999
Green	Andre	26	471.08	3	853.46	7	0.919942	1999
Knoblich	Christian	23	474.17	5	848.7	25	0.931169	1999
Krˆckert	Mario	21	474.99	6	853	6	0.928077	1999
Hallmann	Sebastian	22	475.14	7	829.6	4	0.954556	1999
Streit	Guido	25	476.14	9	832.17	5	0.953611	1999
Arndt	Jirka	26	480.88	10	823.51	3	0.973232	1999
Burkhardt	Dominik	22	482.52	12	834.09	9	0.964165	1999
Dietz	Oliver	22	482.66	13	843.52	20	0.953662	1999
Mintzlaff	Oliver	24	484.09	14	836.69	11	0.964296	1999
Sch¸tz	Carsten	24	486.35	16	833.82	8	0.972132	1999
Hedrit	Embaye	23	488.01	17	853.8	28	0.952624	1999
Lubina	Alexander	20	488.35	18	837.06	12	0.972352	1999
Witte	Thorsten	29	490.25	20	837.74	13	0.975342	1999
Wagner	Jˆrn	29	490.61	21	834.98	10	0.979285	1999
May	Michael	20	491.66	22	845.9	23	0.968712	1999
Grund	Oliver	29	492.22	24	838.76	15	0.978071	1999
Fietz	Michael	32	492.54	25	840.24	16	0.976983	1999
Potthin	Hartwig	29	492.98	26	838.12	14	0.980329	1999
Arndt	Jirka	27	471.95	1	801.47	1	0.981426	2000
M¸ller	Wolfram	19	472.46	2	831.49	12	0.947015	2000
Hallmann	Sebastian	23	473.65	3	806.43	2	0.978903	2000
Sch¸tz	Carsten	25	476.67	4	806.81	3	0.98468	2000
Dietz	Oliver	23	478.02	5	827.58	8	0.962686	2000
Krˆckert	Mario	22	479.11	6	824.24	6	0.968791	2000
Aﬂmus	Ralf	23	480.36	7	825.97	7	0.969285	2000
Fitschen	Jan	23	482.28	8	814.63	4	0.986706	2000
Naumann	Thorsten	29	483.63	9	832.7	14	0.967996	2000
Burkhardt	Dominik	23	488.63	10	831.47	11	0.97945	2000
Lubina	Alexander	21	490.53	14	833.35	15	0.98104	2000
Hoffmeister	Frank	23	490.63	15	832.62	13	0.982101	2000
Grund	Oliver	30	492.03	16	839.33	17	0.977029	2000
Hedrit	Embaye	24	492.92	19	831.45	10	0.988073	2000
Knoblich	Christian	24	494.3	20	845.73	22	0.974109	2000
Green	Andre	27	494.32	21	817.12	5	1.00826	2000
May	Michael	21	494.53	22	839.84	19	0.981397	2000
Wolf	Alain	24	494.78	24	850.93	26	0.969097	2000
Potthin	Hartwig	30	495.53	25	851.41	27	0.970018	2000
Wagner	Jˆrn	30	496.65	27	827.87	9	0.999855	2000
Ganzmann	Timo	25	499.23	29	847.59	24	0.981666	2000
M¸ller	Wolfram	20	465.41	1	821.76	3	0.943929	2001
Stenzel	R¸diger	33	471.34	3	829.15	8	0.947436	2001
Krˆckert	Mario	23	472.7	5	817.56	2	0.96364	2001
May	Michael	22	474.19	6	823.87	5	0.959274	2001
Dietz	Oliver	24	475.8	7	832.55	9	0.952495	2001
Streit	Guido	27	484.52	9	842.22	13	0.958815	2001
Hedrit	Embaye	25	484.86	10	850.12	16	0.950572	2001
Gombert	Thorsten	23	485.71	12	851.32	17	0.950896	2001
Sch¸tz	Carsten	26	486.93	13	835.42	10	0.971428	2001
Lubina	Alexander	22	489.67	16	822.36	4	0.992408	2001
Gabius	Arne	20	489.71	17	837.63	11	0.974396	2001
Fitschen	Jan	24	492.6	19	813.86	1	1.00877	2001
Gross	Stefan	27	497.24	21	862.8	29	0.960516	2001
Pollm‰cher	Andre	18	498.8	22	858.13	23	0.968773	2001
Pinkpank	Markus	37	501.01	26	861.64	28	0.969102	2001
Baumann	Dieter	37	460.97	1	787.4	1	0.975722	2002
Fitschen	Jan	25	469.34	2	812.18	3	0.963128	2002
Hallmann	Sebastian	25	470.75	3	813.93	2	0.963944	2002
Krˆckert	Mario	24	471.93	4	814.3	4	0.965922	2002
May	Michael	26	474.04	5	815.38	5	0.968955	2002
Lubina	Alexander	23	474.8	6	838.66	6	0.943569	2002
Dietz	Oliver	25	475.19	7	837.44	12	0.945719	2002
Gombert	Thorsten	24	477.51	8	832.61	7	0.95585	2002
Sch‰fer	Raphael	21	481.3	9	860.3	19	0.932427	2002
Gabius	Arne	21	483.62	11	833.97	8	0.966502	2002
Gross	Stefan	28	485.21	13	835.03	11	0.968448	2002
Gottschalk	Michael	30	486.81	14	865.55	21	0.937381	2002
Schuff	Carlo	22	487.05	15	845.68	16	0.959878	2002
Sch¸tz	Carsten	27	490.01	18	835	10	0.978064	2002
Freudenberger	Holger	25	499.18	25	873.06	26	0.952932	2002
M¸ller	Ingo	24	499.92	26	872.85	25	0.954574	2002
Preuk	Steffen	20	501.7	27	847.32	17	0.986837	2002
Desaleng	Terefe	20	501.92	28	839.49	13	0.996478	2002
Baumann	Dieter	38	463.93	1	795.07	1	0.972514	2003
Fitschen	Jan	26	466.22	3	806.68	2	0.963249	2003
Krˆckert	Mario	25	469.67	4	822.9	4	0.95125	2003
May	Michael	24	470.44	5	828.62	5	0.946232	2003
Gombert	Thorsten	25	474.24	7	822.27	3	0.961241	2003
Pollm‰cher	Andre	20	477.9	9	841.2	9	0.946862	2003
Burkhardt	Dominik	26	483.34	10	841.02	8	0.957845	2003
Groﬂ	Stefan	29	485.99	12	853.09	19	0.94947	2003
Gabius	Arne	22	486.05	13	837.44	6	0.967333	2003
Desaleng	Terefe	21	486.45	14	839.37	7	0.965903	2003
Haferkamp	Lars	24	487.66	15	843.22	12	0.963884	2003
Mellouk	Fahd	24	488.15	16	866.06	24	0.939408	2003
J¸nemann	Dennis	22	493.31	19	847.9	21	0.96967	2003
M¸ller	Ingo	25	498.09	22	851.38	15	0.975064	2003
Sommer	Andre	22	498.36	24	850.62	13	0.976464	2003
Sansar	Ahmed	23	498.44	25	851.26	14	0.975887	2003
M¸ller	Wolfram	23	473.54	1	837.51	5	0.942357	2004
Gombert	Thorsten	26	476.36	2	823.74	2	0.963815	2004
Dietz	Oliver	27	484.47	4	833.06	3	0.969258	2004
Lubina	Alexander	25	485.16	5	841.94	8	0.960401	2004
Gabius	Arne	23	486.75	6	843.08	9	0.962246	2004
May	Michael	25	488.86	7	813.8	1	1.00119	2004
Schuff	Carlo	24	489.27	8	859.66	16	0.948573	2004
Haferkamp	Lars	25	492.36	10	833.59	4	0.984417	2004
Meyer	Manuel	23	493.34	11	855.16	15	0.961496	2004
Uliczka	Steffen	20	494.01	13	870.4	27	0.945944	2004
Sansar	Ahmed	24	494.15	14	841.15	7	0.979116	2004
Schmitt	Johannes	20	495.62	17	869.26	24	0.950272	2004
Erhart	Nick	27	496.21	18	870.23	26	0.950343	2004
M¸ller	Ingo	26	496.36	19	847.9	12	0.975665	2004
Tˆpel	Frederik	19	496.43	20	873	30	0.947747	2004
Varnhagen	Ansgar	25	498.02	23	849.31	13	0.977303	2004
Koch	Stefan	20	499.81	26	845.39	11	0.985364	2004
Martel	Zelalem	18	501.55	29	852.39	15	0.980674	2004
Gabius	Arne	24	475.84	1	813.26	2	0.97517	2005
Pollm‰cher	Andre	22	477.18	2	827.74	4	0.960809	2005
Burkhardt	Dominik	27	482.28	7	845.89	14	0.950242	2005
Krauspe	Christian	22	483.01	8	843.62	12	0.954241	2005
Ghirmai	Filmon	26	483.51	9	821.41	3	0.981057	2005
Haferkamp	Lars	26	483.79	10	839.74	6	0.960198	2005
Schuff	Carlo	25	487.62	11	839.7	5	0.967846	2005
Varnhagen	Ansgar	26	490.47	13	841.64	7	0.971258	2005
Baier	Heiko	22	496.12	19	865.16	23	0.955738	2005
Meyer	Manuel	24	499.19	21	841.75	9	0.988397	2005
Scharff	Tom	20	500.5	23	855.3	17	0.975291	2005
Katib	Joseph	23	502.25	28	855.52	18	0.97845	2005
Middelhoff	Heiko	22	502.51	29	867.47	26	0.96547	2005
Sch‰fer	Raphael	24	479.71	4	862.26	21	0.927234	2005
Fitschen	Jan	29	470.19	1	807.48	1	0.970488	2006
Gabius	Arne	25	470.36	2	810.74	2	0.966936	2006
Krˆckert	Mario	28	474.56	5	840.73	7	0.94077	2006
Haferkamp	Lars	27	478.4	6	841.95	9	0.947008	2006
Ghirmai	Filmon	27	481.24	7	827.92	4	0.968773	2006
Tandoi	Abraham	32	488.5	9	841.94	8	0.967013	2006
May	Michael	27	488.93	10	849.91	29	0.958788	2006
Lubina	Alexander	27	495.96	15	820.73	3	1.00715	2006
Roba	Musa	17	497.28	16	866.66	26	0.956315	2006
Isak	Samuel	19	499.73	18	861.6	23	0.966671	2006
Friedrich	Richard	25	500.16	19	869.81	28	0.95837	2006
Kotz	Peter	22	500.45	20	861.33	23	0.968367	2006
Varnhagen	Ansgar	27	501.62	24	858.48	18	0.973853	2006
Patzke	Hannes	21	503.78	28	860.53	21	0.975717	2006
Fitschen	Jan	30	466.74	1	794.85	1	0.978675	2007
Gabius	Arne	26	472.44	2	807.48	2	0.975133	2007
Ghirmai	Filmon	28	473.65	3	819.61	3	0.963161	2007
Schuff	Carlo	27	482.5	5	842.67	5	0.954308	2007
Loy	Rico	21	485.32	7	859.43	19	0.941166	2007
Hoffmann	Till	26	491.99	10	864.46	27	0.94855	2007
Ringer	Richard	18	494.07	12	858.73	18	0.958916	2007
Varnhagen	Ansgar	28	496.29	13	861.38	23	0.960261	2007
Stanger	Christian	21	496.77	15	857.07	15	0.966024	2007
Schwarz	Rico	19	497.33	16	857.38	16	0.966763	2007
Haferkamp	Lars	28	497.82	17	866.36	29	0.957685	2007
Baier	Heiko	23	497.89	18	858.64	17	0.966431	2007
Martel	Zelalem	21	499.12	19	848.52	10	0.980374	2007
Hallmann	Sebastian	30	501.73	23	861.05	22	0.971159	2007
Roba	Musa	18	503.14	24	862.88	24	0.971823	2007
Katib	Joseph	25	505.46	27	863.51	25	0.975592	2007
Kowalinski	Marc-Andre	29	507.15	29	856.76	14	0.986566	2007
Gabius	Arne	27	471.75	1	806.69	1	0.974662	2008
Hallmann	Sebastian	31	478.86	2	839.22	4	0.951002	2008
Uliczka	Steffen	24	479.46	4	856.04	13	0.933484	2008
Sch‰fer	Raphael	27	482.07	6	853.14	9	0.941756	2008
Loy	Rico	22	483.02	7	853.66	10	0.943037	2008
Pflieger	Philipp	21	483.72	8	845.54	7	0.953474	2008
Stanger	Christian	22	484.02	9	841.43	6	0.958725	2008
Schwarz	Rico	20	484.1	10	846.53	8	0.953107	2008
Ghirmai	Filmon	29	488.88	12	819.73	3	0.993986	2008
Ringer	Richard	19	489.36	14	856.18	14	0.952603	2008
Kowalinski	Marc-Andre	30	493.6	17	841.19	5	0.97798	2008
Baier	Heiko	24	498.2	20	857.3	16	0.968545	2008
Friedrich	Richard	27	498.91	21	862.22	19	0.96439	2008
Weiﬂ-Latzko	Markus	24	499.71	22	864.31	23	0.963601	2008
Krebs	Robert	19	499.98	23	867.3	26	0.960798	2008
Hahn	Alexander	19	500.7	24	870.22	29	0.958953	2008
Stiller	Jakob	22	504.2	26	863.23	22	0.973476	2008
Gabius	Arne	28	464.05	1	808.45	1	0.956666	2009
Glatting	Christian	23	474.84	2	837.75	4	0.944673	2009
Uliczka	Steffen	25	475.41	3	840.01	6	0.943263	2009
Ringer	Richard	20	476.51	4	862.68	13	0.9206	2009
Hallmann	Sebastian	32	477.5	5	836.35	3	0.951555	2009
Schwarz	Rico	21	477.64	6	844.15	7	0.943039	2009
Pflieger	Philipp	22	479.4	7	834.39	2	0.957586	2009
Baier	Heiko	25	480.44	8	848.8	9	0.943371	2009
Pehrs	Florian	20	498.3	14	864.96	15	0.96016	2009
Brosius	Hagen	21	500.02	15	880.59	28	0.946373	2009
Middelhoff	Heiko	26	502.63	19	874.43	21	0.958015	2009
Grˆschel	Tom	18	504.07	22	875.77	24	0.959289	2009
Viellehner	Raphael	21	506.95	25	881.56	29	0.958434	2009
Kowalinski	Marc-Andre	31	507.87	28	863.75	14	0.979971	2009
Pflieger	Philipp	23	475.99	1	826.02	2	0.960409	2010
Gabius	Arne	29	476.78	2	811.86	1	0.978781	2010
Kowalinski	Marc-Andre	32	480.45	3	855.35	16	0.936166	2010
Hallmann	Sebastian	33	484.63	4	836.83	5	0.96521	2010
Fitschen	Jan	33	488.13	7	835.16	4	0.974125	2010
Roba-Kinkal	Musa	21	490.1	10	837.85	6	0.974916	2010
Martel	Zelalem	24	495.11	16	851.54	12	0.969048	2010
Schmitz	Christian	27	496.52	17	859.55	19	0.962752	2010
Förster	Jan	28	499.85	20	846.62	8	0.984011	2010
Schuff	Carlo	30	506.09	30	861.84	21	0.978701	2010
Gabius	Arne	30	470.18	1	812.08	1	0.964971	2011
Praetorius	Sven	26	477.35	3	849.78	12	0.936223	2011
Schwarz	Rico	23	478.58	4	837.67	5	0.952205	2011
Rybak	Vitaliy	31	475.52	2	838.41	6	0.945281	2011
Uliczka	Steffen	27	482.11	5	821.88	2	0.977657	2011
Hahn	Alexander	22	485.18	6	836.12	4	0.967126	2011
Hallmann	Sebastian	34	488.63	7	847.68	10	0.96072	2011
Flügel	Julian	25	488.88	8	842.85	8	0.96672	2011
Kimeli	Patrick Kiprono	22	489.46	10	848.21	11	0.961751	2011
Fehr	Marcel	19	490.48	11	871.28	30	0.938236	2011
Ringer	Richard	22	492.17	12	842.08	7	0.974116	2011
Schmitz	Christian	28	505.99	27	855.15	16	0.986162	2011
Siedenstein	Tim-Arne	22	506.39	30	855.6	17	0.986423	2011
Gabius	Arne	31	455.43	1	793.43	1	0.956669	2012
Ringer	Richard	23	476.82	2	823.07	4	0.965531	2012
Pflieger	Philipp	25	478.25	3	811.24	2	0.982549	2012
Stützel	Simon	26	478.69	4	854.77	12	0.93337	2012
Tirfesu	Tufa	23	479.04	5	823.5	5	0.96952	2012
Sonnenberg	Nico	21	484.81	7	835.65	6	0.966932	2012
Hamann	Jan Simon	26	490.37	8	856.61	18	0.95409	2012
Praetorius	Sven	27	491.65	9	848.72	10	0.965473	2012
Gröbl	Tobias	29	492.58	10	849.12	11	0.966844	2012
Kah	Sören	30	494.27	12	860.21	25	0.957654	2012
Schramm	Michael	22	503.13	25	854.17	13	0.981713	2012
Schwarz	Rico	24	503.23	26	845.81	8	0.991614	2012
Beck	Jonas	20	503.65	29	864.27	30	0.971244	2012
Ringer	Richard	24	471.01	1	807.29	2	0.97241	2013
Pflieger	Philipp	26	477.25	2	814.54	3	0.976523	2013
Sonnenberg	Nico	22	480.03	3	840.07	8	0.952361	2013
Bleistein	Clemens	23	480.56	4	842.55	9	0.950606	2013
Stützel	Simon	27	484.07	5	833.78	5	0.967621	2013
Fehr	Marcel	21	487.1	7	851.19	16	0.953763	2013
Alraun	Fabian	22	494.3	11	859.44	22	0.95857	2013
Gröbl	Tobias	20	495.68	13	847.69	12	0.97457	2013
Töpfer	Jannis	24	496.71	14	855.68	19	0.967476	2013
Nerkamp	Jens	24	499.23	17	853.89	18	0.974423	2013
Reinwand	Sebastian	26	499.88	19	843.47	10	0.987745	2013
Plinke	Felix	24	501.38	21	855.85	20	0.976378	2013
Flügel	Julian	27	491.57	9	834.66	6	0.981577	2013
Gabius	Arne	33	461.41	1	805.5	2	0.954707	2014
Ringer	Richard	25	470.99	3	805.24	1	0.974844	2014
Pflieger	Philipp	27	472.85	4	834.45	7	0.944434	2014
Fehr	Marcel	22	474.33	5	818.53	4	0.965817	2014
Sonnenberg	Nico	23	476.3	6	839.59	10	0.945501	2014
Reinwand	Sebastian	27	488.65	7	838.34	8	0.971463	2014
Baier	Heiko	30	489	8	852.68	23	0.95581	2014
Pfeiffer	Hendrik	21	490.58	9	844.56	14	0.968118	2014
Dietz	Torben	25	494.52	11	860.07	30	0.958294	2014
Gröbl	Tobias	31	494.91	12	842.95	12	0.978528	2014
Stief	Philipp	23	497.66	14	853.01	24	0.972361	2014
Belkorchi	Taher	18	500.44	16	859.33	28	0.970601	2014
Bühner	Niklas	25	501.07	19	849.3	18	0.9833	2014
Solomun	Ejob	21	501.32	20	859.22	27	0.972432	2014
Sidenstein	Tim-Arne	25	502.09	21	852.54	22	0.981557	2014
Unterholzner	Valentin	22	503.17	22	847.59	17	0.989413	2014
Koller	Jonas	21	504.58	26	851.6	20	0.987514	2014
Ringer	Richard	26	476.81	1	790.94	1	1.00473	2015
Sperlich	Martin	24	480.19	2	809.54	2	0.988607	2015
Orth	Florian	26	482.26	3	809.63	3	0.992758	2015
Maier	Karsten	24	482.52	4	846.06	13	0.950524	2015
Bleistein	Clemens	25	482.72	5	824.74	6	0.975499	2015
Pflieger	Phillip	28	488.86	6	828.85	7	0.983009	2015
Arbogast	Jannik	23	488.92	7	832.05	8	0.979348	2015
Seboka	Mitku	27	490.45	8	844.31	12	0.968148	2015
Schauer	Frank	26	495.94	15	854.18	22	0.967673	2015
Gröbl	Tobias	22	496.88	18	837.28	9	0.989076	2015
Petros	Amanal	20	499.35	23	838.26	10	0.99283	2015
Becker	Jan Lukas	22	501.06	27	851.64	20	0.980579	2015
Ringer	Richard	27	466.37	1	820.85	5	0.946925	2016
Orth	Florian	27	475.47	2	803.67	1	0.986039	2016
Sperlich	Martin	25	479.06	3	813.84	2	0.981069	2016
Maier	Karsten	25	496	6	859.86	21	0.961397	2016
Arbogast	Jannik	24	497.9	8	855.63	17	0.969851	2016
Petros	Amanal	21	498.6	9	820.01	4	1.0134	2016
Ramdane Cherif	Tim	22	502.96	13	853.36	14	0.982313	2016
Riediger	Toni	23	510.3	28	855.88	18	0.993714	2016
Gunkel	Leif	20	511.11	30	860.69	22	0.989729	2016
Ringer	Richard	28	469.92	1	793.46	1	0.987069	2017
Fehr	Marcel	25	480.52	2	811.29	2	0.987152	2017
Boch	Simon	23	483.21	3	828.75	5	0.971765	2017
Petros	Amanal	22	484.7	4	817.2	3	0.988538	2017
Meier	Karsten	26	486.67	6	831.32	7	0.975697	2017
Reinhardt	Philipp	23	495.04	7	829.71	6	0.994404	2017
Ramdane Cherif	Tim	23	495.38	8	851.72	17	0.969372	2017
Mergenthaler	Jens	20	500.64	9	865.78	29	0.963755	2017
Görger	Markus	19	501.05	10	855.91	21	0.975667	2017
Koller	Jonas	24	501.42	12	838.61	11	0.99653	2017
Stützel	Simon	31	501.93	13	843.03	15	0.992313	2017
Eisele	Lukas	20	504.32	14	857.63	22	0.980065	2017
Unewisse	Frederik	24	506.3	19	861.48	26	0.979516	2017
Schreindl	Tobias	24	506.65	20	860.06	23	0.981811	2017
Becker	Jan Lukas	24	511.14	27	866.62	30	0.983014	2017
Beinlich	Moritz	22	502.78	14.	859.92	27.	0.97447	2018
Duppich	Yannik	28	498.37	10.	863.68	30.	0.961718	2018
Eisele	Lukas	21	509.35	23.	854.22	21.	0.993792	2018
Orth	Florian	29	476.41	2.	814.03	2.	0.975415	2018
Petros	Amanal	23	483.33	3.	814.15	3.	0.989437	2018
Reinhardt	Philipp	24	488.05	5.	836.36	11.	0.972568	2018
Ringer	Richard	29	475.2	1.	802.48	1.	0.98694	2018
Röser	Florian	25	511.15	26.	859.16	26.	0.991569	2018
Schreindl	Tobias	30	506.03	18.	854.14	20.	0.987406	2018
Sibhatu	Samuel Fitwi	22	483.88	4.	836.12	10.	0.964535	2018
Sperlich	Martin	27	499.41	11.	858.81	25.	0.96919	2018
Thorwirth	Maximilian	23	494.64	7.	862.58	29.	0.955737	2018
Wedel	Konstantin	25	496.96	8.	854.41	22.	0.969402	2018
Boch	Simon	25	489.32	7.	827.42	9.	0.985634	2019
Dietz	Thorben	30	496.73	16.	856.76	29.	0.966296	2019
Görger	Markus	21	485.48	4.	825.31	7.	0.980399	2019
Mergenthaler	Jens	22	490.9	8.	836.37	14.	0.978235	2019
Mohumed	Mohamed	20	505.92	26.	834.35	13.	1.01061	2019
Notz	Dominik	26	495.03	13.	843.67	24.	0.97793	2019
Parsons	Sam	25	464.43	1.	802.32	2.	0.964765	2019
Pflieger	Philipp	32	491.22	9.	837.3	15.	0.977786	2019
Ringer	Richard	30	484.74	3.	794.43	1.	1.01696	2019
Rüger	Felix	24	491.71	10.	839.11	18.	0.97665	2019
Schreiner	Kilian	26	493.04	11.	831.16	11.	0.988658	2019
Thorwirth	Maximilian	24	482.28	2.	826.75	8.	0.972241	2019
Voigt	Nils	22	494.16	12.	837.55	16.	0.983344	2019
Abele	Marius	20	497.75	19.	871.28	27.	0.952143	2020
Blum	Tobias	25	488.98	11.	839.53	10.	0.970742	2020
Boch	Simon	26	476.87	1.	834.48	7.	0.952429	2020
Cherif	Tim Ramdane	26	488.06	9.	853.64	17.	0.9529	2020
Dietz	Thorben	31	501.38	24.	846.95	12.	0.986638	2020
Fehr	Marcel	28	482.61	4.	851.47	15.	0.94466	2020
Key	Kevin	28	497.52	18.	861.59	23.	0.962407	2020
Mohumed	Yassin	18	494.39	15.	870.44	26.	0.946629	2020
Motschmann	Johannes	26	479.87	2.	836.26	8.	0.956381	2020
Notz	Dominik	27	498.62	22.	846.98	13.	0.981172	2020
Schröder	Alexander	30	496.45	17.	858.75	20.	0.963513	2020
Voigt	Nils	23	493.69	14.	850	14.	0.96802	2020
Boch	Simon	27	485.42	6.	814.97	4.	0.992715	2021
Cherif	Tim Ramdane	27	494.16	18.	861.25	21.	0.956284	2021
Clarkson	Fabian	31	493.76	17.	842.94	12.	0.976266	2021
Dietz	Thorben	32	488.23	10.	846.46	14.	0.961317	2021
Ehses	Giulio	21	503.87	28.	864.74	25.	0.97114	2021
Fehr	Marcel	29	487.98	8.	819.09	6.	0.992931	2021
Mergenthaler	Jens	24	485.09	5.	865.38	27.	0.934252	2021
Mohumed	Yassin	19	490.46	14.	866.12	28.	0.943788	2021
Mrochen	Bastian	19	504.32	29.	859.1	20.	0.978388	2021
Schreiner	Kilian	28	500.56	22.	858.03	19.	0.972305	2021
Uhlig	Dustin	22	496	20.	865.03	26.	0.955651	2021
Voigt	Nils	24	473.64	2.	811.68	3.	0.972551	2021
Wedel	Konstantin	28	489.16	12.	834.68	10.	0.976742	2021
Abele	Marius	22	506.57	24.	853.43	25.	0.989282	2022
Brem	Benedikt	22	493.03	10.	846.92	17.	0.970241	2022
Clarkson	Fabian	32	494.02	12.	856.01	28.	0.961866	2022
Grommisch	Till	23	484.33	3.	835.55	10.	0.96609	2022
Jäger	Nick	23	504.31	19.	856.19	29.	0.981694	2022
Schreiner	Kilian	29	491.92	8.	843.93	15.	0.971487	2022
Schröder	Alexander	32	499.48	15.	851.26	21.	0.977923	2022
Thorwirth	Maximilian	27	468.98	1.	802.66	3.	0.973804	2022
Uhlig	Dustin	23	497.23	13.	855.64	27.	0.968534	2022
Voigt	Nils	25	471.07	2.	811.2	5.	0.967846	2022
