# Supplementary material for: Special endurance coefficients enable the evaluation of running performance
Source: Sci Rep. 2025 Jun 20;15:20184. doi: 10.1038/s41598-025-06009-6 (PMC12181339; doi:10.1038/s41598-025-06009-6)
Supplement: Supplementary file 13 — Supplementary Information 13. [file 41598_2025_6009_MOESM13_ESM.xlsx]

## Sheet: 5000-10000
name	first name	age	sec 5000m	placement 5000m	sec 10000m	placement 10000m	KsA value	year
Orthmann	Hans-Jürgen	26	821.94	5	1694.67	1	0.97003	1980
Herle	Christoph	25	806.1	2	1694.68	2	0.95133	1980
Fleschen	Karl	25	825.2	7	1699.9	3	0.970881	1980
Hildebrand	Klaus-Peter	28	837.85	3	1700.8	4	0.985242	1980
Poschmann	Wolf-Dieter	29	831.8	12	1708.64	5	0.97364	1980
Koha	Valdur	25	820.04	9	1708.3	6	0.960066	1980
Schoeneberg	Manfred	26	834.8	16	1719.75	8	0.970839	1980
Kohl	Günther	28	824.7	6	1718.76	7	0.959645	1980
Grommisch	Werner	24	833.46	14	1722	10	0.968014	1980
Zahn	Günter	26	834.4	15	1726.6	11	0.966524	1980
Schirmer	Jochen	29	839.48	19	1733	12	0.968817	1980
Karst	Michael	28	837.1	17	1733.7	13	0.96568	1980
Weyel	Eberhard	26	840.28	21	1742.59	14	0.964404	1980
Salzmann	Ralf	25	839.8	20	1747.38	15	0.96121	1980
Hennemann	Jürgen	23	841.7	23	1757.7	17	0.957729	1980
Thoma	Leo	23	838	18	1759.9	18	0.952327	1980
Sander	Dirk	24	830.8	10	1765.7	21	0.941043	1980
Maier	Willi	32	843	26	1792.8	23	0.940428	1980
Herle	Christoph	26	803.79	2	1707.01	3	0.941752	1981
Fleschen	Karl	26	806.41	3	1705.72	1	0.945536	1981
Poschmann	Wolf-Dieter	30	815.07	4	1714.5	4	0.950796	1981
Orthmann	Hans-Jürgen	27	817.65	6	1706.3	2	0.958389	1981
Uhlemann	Detlef	32	824.66	8	1728.6	6	0.954136	1981
Miko	Wolfgang	24	827.71	11	1770.4	21	0.935054	1981
Salzmann	Ralf	26	825.8	9	1748.52	10	0.94457	1981
Scheytt	Michael	22	833.24	15	1761	18	0.946326	1981
Weyel	Eberhard	27	834.4	16	1719.1	5	0.970741	1981
Spöttel	Michael	25	836.2	18	1789.3	30	0.934667	1981
Zahn	Günter	27	842.6	22	1756.1	15	0.959626	1981
Blödow	Wolfgang	24	844.42	25	1770.3	20	0.953985	1981
Schöneberg	Manfred	27	846.42	26	1744.92	9	0.970153	1981
Jungbluth	Wilhelm	29	847.67	30	1778.7	24	0.953134	1981
Herle	Christoph	27	805.88	2	1683.25	1	0.957529	1982
Orthmann	Hans-Jürgen	28	810.53	4	1698.54	3	0.954384	1982
Scheytt	Michael	23	823.67	7	1704.95	5	0.96621	1982
Grommisch	Werner	26	827.4	8	1747.4	11	0.947007	1982
Sallzmann	Ralf	27	829.14	9	1703.57	4	0.973415	1982
Spöttel	Michael	26	830	10	1724.3	6	0.96271	1982
Stacha	Eugeniusz	26	830.4	11	1771.69	14	0.93741	1982
Fleschen	Karl	27	836.56	13	1695.92	2	0.986556	1982
Collisky	Christian	30	836.76	14	1773.69	16	0.943525	1982
Schoeneberg	Manfred	28	840.6	19	1776.3	20	0.946462	1982
Weihrauch	Franz-Josef	27	845.48	21	1750.4	12	0.966042	1982
Hiller	Rudi	31	845.57	23	1797.4	30	0.940881	1982
Räker	Friedrich	27	840.1	17	1772.6	15	0.947873	1982
Lüchtefeld	Martin	23	850.1	30	1791.5	26	0.949037	1982
Herle	Christoph	28	801.31	2	1684.13	1	0.951601	1983
Horak	Peter	23	820.6	6	1745.51	7	0.940241	1983
Scheytt	Michael	24	822.5	7	1757.03	8	0.936239	1983
Grommisch	Werner	25	827.11	9	1733.38	5	0.954332	1983
Collisy	Christian	31	834.5	14	1741.43	6	0.958408	1983
Zimmermann	Frank	28	837.44	18	1764.99	11	0.948946	1983
Orthmann	Hans-Jürgen	29	839.63	21	1719.45	2	0.976626	1983
Thoma	Leo	26	842.06	26	1769.7	15	0.951642	1983
Herle	Christoph	29	808.73	2	1685	1	0.959917	1984
Fleschen	Karl	29	810.08	3	1725.4	3	0.939005	1984
Salzmann	Ralf	29	817.74	5	1695.3	2	0.964714	1984
Orthmann	Hans-Jürgen	30	823.86	7	1753.91	10	0.939455	1984
Sander	Dirk	28	823.97	8	1727.3	4	0.954055	1984
Grommisch	Werner	28	836.94	13	1768.62	15	0.946433	1984
Thoma	Leo	27	838.5	15	1777.41	16	0.943508	1984
Zorn	Klaus	23	839.49	17	1778.77	22	0.943899	1984
Dobler	Konrad	27	839.62	18	1733.6	6	0.968643	1984
Collisy	Christian	32	842.31	21	1758.22	12	0.958139	1984
Stähle	Martin	22	845.81	27	1729.6	5	0.978041	1984
Grüning	Martin	22	846.57	30	1748.7	9	0.968228	1984
Herle	Christoph	30	799.25	1	1670.27	1	0.957031	1985
Kowohl	Georg	34	822.99	4	1741.53	11	0.945134	1985
Stenzel	Kurt	23	823.86	5	1762.9	18	0.934664	1985
Orthmann	Hans-Jürgen	31	823.94	6	1682.92	2	0.979179	1985
Scheytt	Michael	26	824.67	7	1698.55	4	0.971028	1985
Sander	Dirk	29	829.81	12	1746.82	14	0.950081	1985
Poschmann	Wolf-Dieter	34	832.33	13	1749.94	16	0.951267	1985
Grüning	Martin	23	833.1	14	1739.26	9	0.957994	1985
Salzmann	Ralf	30	833.12	15	1691.49	3	0.985072	1985
Stephan	Herbert	26	835.94	18	1732.23	6	0.965161	1985
Sensburg	Ingo	36	841.07	25	1738.4	8	0.967637	1985
Herle	Christoph	31	813.32	3	1702.94	4	0.955195	1986
Stephan	Herbert	27	817.49	5	1716.53	7	0.952491	1986
Stenzel	Kurt	24	824.43	10	1693.61	1	0.973577	1986
Orthmann	Hans-Jürgen	32	826.44	12	1721.37	8	0.960212	1986
Steffny	Herbert	33	826.74	13	1715	5	0.964128	1986
Dobler	Konrad	29	828.26	14	1715.2	6	0.965788	1986
Salzmann	Ralf	31	829.92	17	1694.21	2	0.979713	1986
Grommisch	Werner	30	830.5	18	1737.41	10	0.956021	1986
Jäger	Stefan	22	831.07	19	1778.3	29	0.934679	1986
Sander	Dirk	30	831.2	20	1750.09	14	0.949894	1986
Stephan	Herbert	28	802.09	1	1725.79	6	0.929534	1987
Stenzel	Kurt	25	819.68	3	1733.76	8	0.945552	1987
Herle	Christoph	32	826.23	6	1689.26	1	0.978215	1987
Sander	Dirk	31	826.55	7	1701.26	2	0.971692	1987
Salzmann	Ralf	32	831.72	12	1713.3	4	0.970898	1987
Grüning	Martin	25	832.8	13	1776.64	15	0.9375	1987
Hardy	Axel	21	836.17	16	1796.32	28	0.930981	1987
Fischer	Alexander	25	845.59	23	1786.67	18	0.946554	1987
Dobler	Konrad	30	846.26	24	1728.13	7	0.979394	1987
Sensburg	Ingo	38	850.34	30	1756.52	13	0.96821	1987
Salzmann	Ralf	33	813	2	1682.37	1	0.966494	1988
Herle	Christoph	33	831.5	11	1771.12	18	0.938954	1988
Jäger	Stefan	24	833.06	13	1731.21	2	0.962402	1988
Dobler	Konrad	31	836.96	17	1753.79	6	0.954459	1988
Hardy	Axel	22	845.46	20	1783.13	25	0.948288	1988
Reeh	Udo	31	847.9	28	1745.58	5	0.971482	1988
Scheytt	Michael	29	848.11	30	1743.53	4	0.972865	1988
Baumann	Dieter	24	798.58	1	1743.33	9	0.916155	1989
Tebrügge	Jörg	26	814.85	2	1724.3	4	0.945137	1989
Jäger	Stefan	25	822.06	4	1733.3	6	0.948549	1989
Pinkpank	Markus	25	822.15	5	1724.4	3	0.953549	1989
Franz	Engelbert	26	824.4	7	1732.06	5	0.95193	1989
Husmann	Christian	26	827.93	10	1765.8	14	0.937739	1989
Dobler	Konrad	32	828.73	13	1709.7	1	0.969445	1989
Stenzel	Kurt	27	836.17	15	1710.61	2	0.977628	1989
Keil	Ulrich	26	842.47	19	1773.5	16	0.950065	1989
Marx	Thomas	25	847.1	23	1757.36	12	0.96406	1989
Knickenberg	Alfred	31	847.8	24	1760.1	13	0.963354	1989
Pinkpank	Markus	26	824.21	2	1789.15	5	0.921343	1990
Bürger	Heinz-Bernd	24	830.29	3	1783	2	0.93134	1990
Marx	Thomas	26	833.47	5	1792.82	6	0.929787	1990
Jäger	Stefan	26	844.58	11	1776.89	1	0.950627	1990
Herle	Christoph	35	845.34	12	1799.57	7	0.939491	1990
Knickenberg	Alfred	32	846.56	13	1773.93	11	0.954446	1900
Husmann	Christian	27	847.19	14	1781.29	23	0.95121	1990
Grüning	Martin	28	847.66	15	1779.61	22	0.952636	1990
Langfeld	Robert	22	848.26	17	1788.59	27	0.948524	1990
Gunkel	Alexander	22	851.19	20	1771.11	17	0.961194	1990
Keil	Ulrich	27	856.4	24	1778	21	0.96333	1990
Heinbach	Ralf	26	857.96	29	1768.95	14	0.970022	1990
Sensburg	Ingo	41	858.38	30	1784.84	26	0.961857	1990
Karraß	Jens	23	826.32	3	1695.28	3	0.974848	1991
Stenzel	Kurt	29	837.14	7	1751.69	15	0.955808	1991
Strege	Martin	25	837.21	8	1776.76	27	0.942401	1991
Gunkel	Alexander	23	839.52	12	1741.61	10	0.964073	1991
Bremer	Martin	21	840.65	13	1766.3	23	0.951877	1991
Hopfner	Johann	34	841.55	14	1752.36	16	0.960476	1991
Jäger	Stefan	27	844.63	17	1715.61	5	0.984641	1991
Franz	Engelbert	28	845.35	18	1753.61	18	0.964125	1991
Knickenberg	Alfred	33	847.89	24	1743.3	11	0.972741	1991
Herle	Christoph	36	849.8	27	1770.49	25	0.95996	1991
Dobler	Konrad	34	850.99	28	1737.06	9	0.979805	1991
Eich	Carsten	22	813.25	2	1680.55	1	0.967838	1992
Freigang	Stephan	25	815.33	3	1713.45	6	0.951682	1992
Schildhauer	Werner	32	822.26	6	1703.85	5	0.965179	1992
Franke	Stephane	28	828.12	7	1691.99	2	0.978871	1992
Pinkpank	Markus	28	829.2	8	1740.65	9	0.952748	1992
Dobler	Konrad	35	834.42	11	1752.81	10	0.952094	1992
Wachenbrunner	Rainer	30	842.11	13	1696.2	3	0.992937	1992
Rathje	Ulf	26	846	16	1772.59	21	0.954535	1992
Hopfner	Hans	35	846.13	17	1753.99	11	0.964806	1992
Krippschock	Axel	30	846.62	19	1749.23	8	0.967992	1992
Franz	Engelbert	29	850.36	22	1776.69	22	0.957241	1992
Stang	Christian	23	851.62	25	1797.75	29	0.947429	1992
Franke	Stephane	29	793.17	1	1677.98	1	0.945387	1993
Freigang	Stefan	26	810.4	2	1679.72	2	0.964923	1993
Eich	Carsten	23	810.97	3	1720.74	4	0.942583	1993
Wachenbrunner	Rainer	31	811.52	4	1704.5	3	0.952209	1993
Neukirch	Markus	25	816.39	6	1781.58	20	0.916479	1993
Pinkpank	Markus	29	837.47	13	1747	7	0.958752	1993
Bürger	Heinz-Bernd	27	844.2	15	1729.19	6	0.976411	1993
Langfeld	Robert	25	845.85	17	1783.99	21	0.948268	1993
Naumann	Thorsten	22	845.8	18	1764.87	12	0.958484	1993
Schondelmayer	John	22	849.42	22	1779.56	18	0.95464	1993
Hopfner	Hans	36	854.23	30	1751.8	8	0.97526	1993
Baumann	Dieter	29	792.47	1	1700.66	4	0.931956	1994
Franke	Stephane	30	794.68	2	1687.95	2	0.941592	1994
Bremer	Martin	24	813.57	3	1692.5	3	0.961383	1994
Naumann	Thorsten	23	827.5	8	1783.8	16	0.927795	1994
Freigang	Stefan	27	844.41	13	1686.32	1	1.00148	1994
Arndt	Carsten	24	846.89	16	1737.95	6	0.974585	1994
Steidl	Ulrich	22	849.86	17	1756.44	7	0.967707	1994
Keil	Ulrich	31	852.13	21	1808.42	25	0.942403	1994
Merl	Hartmut	23	852.35	23	1774.76	12	0.960524	1994
Dietrich	Georg	24	852.6	24	1762.92	8	0.967259	1994
Ender	Carsten	25	854.72	28	1763.73	9	0.969219	1994
Franke	Stephane	31	783.76	2	1668.88	1	0.939265	1995
Arndt	Carsten	25	847.49	12	1781.76	10	0.951295	1995
Greger	Thomas	23	837.66	9	1757.88	4	0.953034	1995
Fietz	Michael	28	842.42	11	1772.6	7	0.950491	1995
Jäger	Stefan	31	847.56	13	1783.26	12	0.950574	1995
Heiserer	Klaus	33	848.34	14	1773.94	8	0.956447	1995
Hilleringmann	Karsten	27	848.58	15	1786.17	13	0.950167	1995
Fischer	Christian	23	851.84	19	1790.76	15	0.951373	1995
Diettrich	Georg	25	851.9	20	1809.8	22	0.94143	1995
Wachenbrunner	Rainer	33	852.08	21	1744.3	3	0.976988	1995
Steidl	Ulrich	23	854.87	23	1771.1	6	0.965355	1995
Wilky	Jens	25	854.9	24	1782.12	11	0.959419	1995
Bürklein	Sebastian	22	855.78	27	1791.2	16	0.955538	1995
Schondelmayer	John	24	856.5	29	1811.22	22	0.945771	1995
Langfeld	Robert	27	856.72	30	1793.17	17	0.955537	1995
Eich	Carsten	26	810.43	2	1695.91	2	0.955745	1996
Franke	Stephane	32	820.94	4	1679.08	1	0.977845	1996
Fietz	Michael	29	834.44	5	1746.58	4	0.955513	1996
Block	Martin	23	835.12	6	1753.78	6	0.952366	1996
Lenfers	Ansgar	28	835.31	7	1769.86	17	0.943928	1996
Hilleringmann	Karsten	28	837.35	8	1763.6	11	0.949592	1996
Greger	Thomas	24	840.75	13	1720.5	3	0.977332	1996
Dahmen	Ralf	28	842.87	15	1764.72	12	0.955245	1996
Klein	Klaus	31	844.36	17	1770.04	18	0.954058	1996
Fischer	Christian	24	844.72	18	1765.74	14	0.956789	1996
Wrenger	Burkhard	32	845.24	19	1777.78	22	0.950894	1996
Steidl	Ulrich	24	845.32	20	1759.42	9	0.960908	1996
Bürklein	Sebastian	23	846.21	21	1754.14	7	0.964815	1996
Arndt	Carsten	26	848.88	24	1772.38	19	0.957898	1996
Sackgasser	Ralph	27	849.26	25	1752.12	5	0.969408	1996
Schondelmayer	John	25	853.26	27	1767.56	15	0.965467	1996
Stern	Malte	20	853.6	28	1794.72	25	0.951235	1996
Baumann	Dieter	32	774.7	1	1641.53	1	0.943876	1997
Eich	Carsten	27	807.9	2	1661.94	2	0.972237	1997
Fietz	Michael	30	825.16	3	1693.42	3	0.974549	1997
Wachenbrunner	Rainer	35	829.82	4	1736.27	7	0.955865	1997
Arndt	Jirka	24	832.68	6	1735.3	6	0.959696	1997
Bürklein	Sebastian	24	835.1	7	1747.56	8	0.955733	1997
Lenfers	Ansgar	29	836.54	10	1799.39	20	0.929804	1997
Fischer	Christian	25	840.1	13	1769.03	10	0.949786	1997
Arndt	Carsten	27	843.12	15	1777.58	13	0.948616	1997
Luck	Matthias	29	843.99	16	1781.44	16	0.947537	1997
Steidl	Ulrich	25	844.85	17	1773.72	11	0.952631	1997
König	Uwe	30	848.87	21	1815.78	27	0.934992	1997
Karraß	Jens	29	851.31	26	1751.28	9	0.972215	1997
Baumann	Dieter	33	784.1	1	1652.31	1	0.949096	1998
Franke	Stephane	34	801.46	2	1675.44	2	0.956716	1988
Naumann	Torsten	27	821.5	3	1729.5	5	0.949986	1998
Block	Martin	25	824.42	4	1777.44	14	0.927649	1998
Eich	Carsten	28	825.83	5	1692.46	3	0.975893	1998
Fietz	Michael	31	829.98	6	1768.22	11	0.938775	1998
Karraß	Jens	30	834.33	8	1742.78	7	0.95747	1998
Arndt	Jirka	25	838.27	9	1740.07	6	0.96349	1998
Steidl	Ulrich	26	844.83	12	1789.39	18	0.944266	1998
Wolf	Michael	23	846.44	13	1753.07	8	0.965666	1998
Fischer	Christian	26	847.02	15	1758.56	9	0.963311	1998
Bürklein	Sebastian	25	850.44	18	1724.6	4	0.986246	1998
Bahn	Maximilian	21	854.33	25	1782.06	15	0.958812	1998
Gürntke	Axel	30	856.08	27	1788.23	17	0.957461	1998
Mintzlaff	Oliver	23	857.04	30	1762.22	10	0.972682	1998
Block	Martin	26	820.32	2	1748.87	4	0.938114	1999
Burkhardt	Dominik	22	834.09	9	1811.3	27	0.920985	1999
Mintzlaff	Oliver	24	836.69	11	1773.1	9	0.94376	1999
Lubina	Alexander	20	837.06	12	1782.22	15	0.939345	1999
Potthin	Hartwig	29	838.12	14	1786.56	16	0.93825	1999
Fietz	Michael	32	840.24	16	1701.18	1	0.987832	1999
Dietz	Oliver	22	843.52	20	1780.2	14	0.947669	1999
Bürklein	Sebastian	24	843.93	21	1757.22	6	0.960529	1999
Wolf	Michael	24	845.49	22	1778.22	12	0.95094	1999
Diettrich	Georg	29	846.9	24	1792.5	17	0.944937	1999
Verez Sola	Carlos Jose	22	853.84	29	1817.71	29	0.939468	1999
Ganzmann	Timo	24	853.94	30	1819.71	30	0.938545	1999
Arndt	Jirka	27	801.47	1	1702.17	1	0.941704	2000
Naumann	Thorsten	29	832.7	14	1724.88	2	0.965516	2000
Thörner	Christian	28	839.67	18	1754.96	12	0.956911	2000
Erhardt	Nick	23	840.79	20	1749.16	8	0.961364	2000
Pyka	Dennis	28	848.25	25	1784.42	19	0.950729	2000
Wolf	Michael	25	850.93	26	1775.74	17	0.958395	2000
Potthin	Hartwig	30	851.41	27	1750.23	9	0.972912	2000
Beckmann	Martin	23	851.89	28	1748.06	7	0.974669	2000
Lubina	Alexander	21	833.35	15	1764.07	15	0.944804	2000
Lubina	Alexander	22	822.36	4	1722.46	2	0.954867	2001
Hedrit	Embaye	25	850.12	16	1761.01	6	0.965491	2001
Pyka	Dennis	29	851.85	18	1774.84	11	0.959918	2001
Rückerl	Joachim	31	856.02	22	1740.1	5	0.983874	2001
Bürklein	Sebastian	28	861.02	27	1764.34	10	0.976025	2001
Austin	Jürgen	31	861	26	1761.8	8	0.977409	2001
Pinkpank	Markus	37	861.64	28	1809.88	18	0.952152	2001
Gross	Stefan	27	862.8	29	1788.85	16	0.964642	2001
Desaleng	Terefe	19	863.41	30	1739.01	4	0.99299	2001
Baumann	Dieter	37	787.4	1	1658.51	1	0.949527	2002
Kröckert	Mario	24	814.3	4	1707.72	2	0.953669	2002
Lubina	Alexander	23	818.66	6	1709.15	3	0.957973	2002
Borrmann	Jens	28	834.67	9	1735.05	5	0.962128	2002
Schütz	Carsten	27	835	10	1802.13	12	0.926681	2002
Gross	Stefan	28	835.03	11	1777.17	9	0.93973	2002
Dietz	Oliver	25	837.44	12	1726.34	4	0.970191	2002
Desaleng	Terefe	20	839.49	13	1765	7	0.951263	2002
Pyka	Dennis	30	865.56	22	1809.09	13	0.956901	2002
Fredenberger	Holger	25	873.06	26	1813.07	15	0.963074	2002
Dirschl	Christian	22	874.08	27	1812.45	14	0.964529	2002
Baumann	Dieter	38	795.07	1	1708.47	1	0.930739	2003
Fitschen	Jan	26	806.68	2	1779.47	4	0.906652	2003
Desaleng	Terefe	21	839.37	7	1777.78	3	0.94429	2003
Burkhardt	Dominik	26	841.02	8	1793.34	7	0.937937	2003
Sommer	Andre	22	850.62	13	1802.08	10	0.944042	2003
Krauspe	Jan Christian	21	851.68	17	1851.46	25	0.920009	2003
Groß	Stefan	29	853.09	19	1818.6	11	0.938183	2003
Dietz	Oliver	26	857.12	20	1781.78	5	0.962094	2003
Beckmann	Martin	26	860.92	22	1835.06	17	0.938302	2003
Dirschl	Christian	23	869.8	28	1845.07	22	0.942837	2003
Freudenberger	Holger	26	872.84	29	1828.1	16	0.954915	2003
May	Michael	25	813.8	1	1765.35	2	0.92197	2004
Dietz	Oliver	27	833.06	3	1760.92	1	0.946165	2004
Sansar	Ahmed	24	841.15	7	1852.8	22	0.907977	2004
Lubina	Alexander	25	841.94	8	1767.98	3	0.952432	2004
Hedrit	Embaye	28	844.43	10	1775.4	4	0.951256	2004
Koch	Stefan	20	845.39	11	1783.34	7	0.948097	2004
Schering	Michael	21	861.57	18	1852.11	21	0.930366	2004
Erhart	Nick	27	870.23	26	1796.44	9	0.968838	2004
Austin-Kerl	Jürgen	34	872.22	29	1825.44	11	0.955627	2004
Pollmächer	Andre	22	827.74	4	1750.54	1	0.945697	2005
Herdrit	Embaye	29	841.72	8	1812.58	9	0.928753	2005
Koch	Stefan	21	842.06	11	1759.01	2	0.957425	2005
Dietz	Oliver	27	843.81	13	1803.27	8	0.935867	2005
Scharff	Tom	19	855.3	16	1853.8	25	0.922753	2005
Schäfer	Raphael	24	862.26	21	1795.69	6	0.960366	2005
Sommer	Andre	24	864.72	22	1786.06	4	0.968299	2005
Pyka	Dennis	33	866.92	25	1817.68	10	0.953875	2005
Kessler	Markus	26	869.92	28	1869.5	30	0.930645	2005
Fitschen	Jan	29	807.48	1	1790.94	1	0.901739	2006
Lubina	Alexander	27	820.73	3	1817.4	3	0.903191	2006
Pollmächer	Andre	23	833.65	5	1802.56	2	0.924962	2006
Koch	Stefan	22	838.88	6	1851.64	4	0.906094	2006
Schering	Michael	23	843.04	10	1808.14	6	0.932494	2006
Baier	Heiko	22	856.76	17	1815.09	7	0.944041	2006
Beckmann	Martin	29	858.54	19	1878.43	28	0.914104	2006
Kotz	Peter	22	861.33	22	1837.83	5	0.937334	2006
Isak	Samuel	27	861.6	23	1837.77	14	0.937658	2006
Friedrich	Richard	25	869.81	28	1818.01	9	0.956881	2006
Fitschen	Jan	30	794.85	1	1757.3	2	0.904626	2007
Schuff	Carlo	27	842.67	5	1818.16	10	0.926948	2007
Pollmächer	Andre	24	844.22	6	1735.56	1	0.97285	2007
Glatting	Christian	21	847.24	8	1862.82	4	0.909632	2007
Martel	Zelalem	21	848.52	10	1762.39	3	0.96292	2007
Hohl	Stephan	27	856.27	12	1794.49	6	0.954332	2007
Kowalinski	Marc-Andre	29	856.76	14	1851.66	24	0.925397	2007
Schwarz	Rico	19	857.38	16	1841.15	21	0.931353	2007
Baier	Heiko	23	858.38	17	1871	28	0.917563	2007
Schmitz	Christian	24	859.77	20	1831.39	17	0.938926	2007
Roba	Musa	18	862.88	24	1813.17	8	0.951792	2007
Haferkamp	Lars	28	866.36	29	1820.81	13	0.95162	2007
Martel	Zelalem	22	818.1	2	1714.24	2	0.954475	2008
Hallmann	Sebastian	31	839.22	4	1764.13	3	0.951426	2008
Kowalinski	Marc-Andre	30	841.19	5	1832.13	16	0.918265	2008
Schäfer	Raphael	27	853.14	9	1765.82	4	0.966282	2008
Uliczka	Steffen	24	856.04	13	1851.3	19	0.924799	2008
Ringer	Richard	19	856.18	14	1857.66	21	0.921783	2008
Haferkamp	Lars	29	856.84	15	1793.84	6	0.955314	2008
Friedrich	Richard	27	862.22	19	1829.98	15	0.942327	2008
Bauermeister	Thorsten	20	863.01	21	1829.32	14	0.943531	2008
Weiß-Latzko	Markus	24	864.31	23	1857.53	20	0.930601	2008
Krebs	Robert	19	867.3	26	1808.54	7	0.959116	2008
Weichelt	Sebastian	21	869.85	28	1827.27	13	0.952076	2008
Ocklenburg	Marc-Andre	23	870.46	30	1858.25	21	0.93686	2008
Hallmann	Sebastian	32	836.35	3	1781.59	2	0.93888	2009
Roba-Kinkel	Musa	20	839.11	5	1794.3	7	0.935306	2009
Schwarz	Rico	21	844.15	7	1793.19	6	0.941506	2009
Schäfer	Raphael	28	855.58	10	1884.5	21	0.908018	2009
Friedrich	Richard	28	856.84	11	1811.69	9	0.945901	2009
Gröschel	Tom	18	875.77	24	1886.21	22	0.928603	2009
Katib	Joseph	27	878.84	27	1898.32	29	0.925913	2009
Viellehner	Raphael	21	881.56	29	1851.85	15	0.952086	2009
Flügel	Julian	23	860.97	12	1818.77	10	0.946761	2009
Pflieger	Philipp	23	826.02	2	1753.42	6	0.942182	2010
Ghirmai	Filmon	31	833.43	3	1721.36	3	0.968339	2010
Fitschen	Jan	33	835.16	4	1712.2	1	0.97554	2010
Hallmann	Sebastian	33	836.83	5	1749.3	5	0.95676	2010
Roba-Kinkal	Musa	21	837.35	6	1721.9	4	0.972588	2010
Schwarz	Rico	22	838.29	7	1797.82	10	0.932563	2010
Glatting	Christian	24	849.21	10	1720.12	2	0.987385	2010
Friedrich	Richard	29	849.28	11	1795.95	9	0.945772	2010
Martel	Zelalem	24	851.54	12	1767.85	7	0.963362	2010
Flügel	Julian	24	851.55	13	1833.69	15	0.928783	2010
Kowalinski	Marc-Andre	32	855.35	16	1852.15	21	0.923629	2010
Schuff	Carlo	30	861.84	21	1809.81	11	0.952409	2010
Ringer	Richard	21	867.08	23	1770.41	8	0.979525	2010
Engler	Jonas	25	872.48	28	1866.21	25	0.935029	2010
Roba-Kinkal	Musa	22	827.77	3	1737.91	2	0.952604	2011
Flügel	Julian	25	842.85	8	1776.37	4	0.948958	2011
Kah	Sören	29	852.71	14	1816.12	9	0.939046	2011
Siedenstein	Tim-Arne	22	855.6	17	1884.19	26	0.908189	2011
Krebs	Robert	22	866.9	22	1761.83	3	0.98409	2011
Schaible	Jonathan	22	866.63	27	1888.76	29	0.917671	2011
Pflieger	Philipp	25	811.24	2	1705.76	1	0.951177	2012
Baier	Heiko	28	855.52	15	1896.83	26	0.902052	2012
Hamann	Jan Simon	26	856.1	18	1797.6	10	0.952492	2012
Göhler	Timo	22	859.74	23	1794.35	8	0.958275	2012
Glatting	Christian	26	860.87	25	1762.85	4	0.97668	2012
Neuschwander	Florian	31	862.05	26	1811.35	14	0.951832	2012
Brosius	Hagen	24	864.07	29	1739.67	2	0.993372	2012
Pflieger	Philipp	26	814.54	3	1749.65	2	0.931089	2013
Tesfaye	Homiyu	20	838.73	7	1748.44	1	0.959404	2013
Sonnenberg	Nico	22	840.07	8	1803.64	10	0.931527	2013
Gröbl	Tobias	30	847.69	12	1792.23	6	0.945961	2013
Krebs	Robert	24	853.58	17	1765.95	3	0.966709	2013
Schreindl	Tobias	25	856.74	21	1793.83	7	0.955208	2013
Alraun	Fabian	22	859.44	22	1837.72	23	0.935333	2013
Schaefer	Raphael	22	861.25	24	1845.91	25	0.933144	2013
Dietz	Torben	24	862.05	28	1853.01	28	0.930432	2013
Steininger	Moritz	20	862.42	29	1798.11	9	0.959252	2013
Ringer	Richard	25	805.24	1	1708.96	2	0.942374	2014
Gabius	Arne	33	805.5	2	1675.35	1	0.96159	2014
Stützel	Simon	28	821.13	5	1736.24	5	0.945872	2014
Pflieger	Philipp	27	834.45	7	1720.27	3	0.970138	2014
Reinwand	Sebastian	27	838.34	8	1777.97	14	0.943031	2014
Töpfer	Jannis	25	839.17	9	1753.07	10	0.957372	2014
Sonnenberg	Nico	23	839.59	10	1742.44	6	0.963695	2014
Stiller	Jakob	28	842.78	11	1734.18	4	0.971964	2014
Gröbl	Tobias	31	842.95	12	1843.6	23	0.914461	2014
Pfeiffer	Hendrik	21	844.56	14	1756.14	11	0.961837	2014
Unterholzner	Valentin	22	847.59	17	1788.13	18	0.948018	2014
Sebora	Mitku	26	851.38	19	1799.28	20	0.946356	2014
Koller	Jonas	21	851.6	20	1788.08	17	0.95253	2014
Nerkamp	Jens	25	852.14	21	1756.77	12	0.970121	2014
Sidenstein	Tim-Arne	25	852.54	22	1743.05	7	0.978216	2014
Schreindl	Tobias	26	858.01	26	1751.82	9	0.979564	2014
Dietz	Thorben	25	860.07	30	1795.81	19	0.957863	2014
Gabius	Arne	34	812.68	4	1663.93	1	0.97682	2015
Pflieger	Phillip	28	828.25	7	1723.33	2	0.96122	2015
Arbogast	Jannik	23	832.05	8	1763.13	6	0.943833	2015
Petros	Amanal	20	838.26	10	1768.21	9	0.948145	2015
Reinwald	Sebastian	28	838.93	11	1786.68	11	0.939094	2015
Seboka	Mitku	27	844.31	12	1758.14	5	0.960458	2015
Meier	Karsten	24	846.06	13	1782.31	10	0.949397	2015
Notz	Dominik	22	847.05	14	1764.63	7	0.960031	2015
Nerkamp	Jens	26	847.28	15	1787.02	12	0.94826	2015
Solomun	Ejob	22	851.15	19	1766.38	8	0.963722	2015
Schauer	Frank	26	854.18	22	1789.5	13	0.954658	2015
Ramdane Cherif	Tim	21	855.55	23	1841.91	26	0.928981	2015
Katib	Joseph	33	856.04	24	1821.59	20	0.939882	2015
Göhler	Timo	25	856.07	25	1750.72	4	0.977963	2015
Pinke	Felix	26	857.46	26	1852.48	30	0.925743	2015
Straßner	Andreas	36	857.83	27	1804.64	15	0.950694	2015
Gröschel	Tom	24	859.12	29	1844.92	28	0.931336	2015
Petros	Amanal	21	820.01	4	1775.47	3	0.92371	2016
Göhler	Timo	26	843.45	7	1737.27	1	0.971006	2016
Seboka	Mitku	28	847.03	8	1763.57	2	0.960586	2016
Ramdane Cherif	Tim	22	853.36	14	1834.27	22	0.930463	2016
Gröschel	Tom	25	855.13	16	1799.98	8	0.950155	2016
Meier	Karsten	25	859.86	21	1811.88	16	0.949136	2016
Gunkel	Leif	20	860.69	22	1857.95	26	0.926494	2016
Stief	Philipp	25	861.68	23	1872.66	28	0.920274	2016
Champignon	Phillip	28	862.97	26	1850.34	25	0.932769	2016
Rybak	Vitali	36	864.11	27	1822.68	18	0.948175	2016
Ringer	Richard	28	793.46	1	1685.96	1	0.941256	2017
Petros	Amanal	22	817.2	3	1755.62	4	0.930953	2017
Boch	Simon	23	828.75	5	1753.6	3	0.945198	2017
Meier	Karsten	26	831.32	7	1780.13	9	0.933999	2017
Koller	Jonas	24	838.61	11	1780.37	10	0.942063	2017
Baar	Philipp	25	839.98	12	1771.34	6	0.948412	2017
Stützel	Simon	31	843.03	15	1780.58	11	0.946916	2017
Notz	Dominik	24	840.86	13	1752.23	2	0.95976	2017
Ramdane Cherif	Tim	23	851.72	17	1777.86	8	0.958141	2017
Schreindl	Tobias	29	860.06	23	1780.85	12	0.965898	2017
Bienenfeld	Davor Aaron	20	860.73	25	1820.62	17	0.945535	2017
Blum	Tobias	22	845.49	16	1772.52	7	0.953998	2017
Beinlich	Moritz	22	859.92	27.	1842.38	17.	0.933488	2018
Bienenfeld	Aaron	21	852.84	18.	1792.13	11.	0.951761	2018
Göhler	Timo	28	833.55	8.	1729.53	5.	0.963903	2018
Hendel	Sebastian	23	829.4	6.	1724.68	4.	0.961802	2018
Meier	Karsten	27	833.76	9.	1747.78	6.	0.954079	2018
Motschmann	Johannes	24	853.06	19.	1790.61	10.	0.952815	2018
Orth	Florian	29	814.03	2.	1769.09	8.	0.920281	2018
Petros	Amanal	23	814.15	3.	1709.78	2.	0.952345	2018
Pflieger	Philipp	31	830.61	7.	1721.75	3.	0.964844	2018
Ringer	Richard	29	802.48	1.	1656.52	1.	0.968875	2018
Schreindl	Tobias	30	854.14	20.	1784.06	9.	0.957524	2018
Bienenfeld	Aaron	22	837.81	17.	1752.3	10.	0.95624	2019
Boch	Simon	25	827.42	9.	1725.34	4.	0.959138	2019
Dietz	Thorben	30	856.76	29.	1756.1	11.	0.975753	2019
Görger	Markus	21	825.31	7.	1749.19	9.	0.943648	2019
Hendel	Sebastian	24	831.62	12.	1707.11	2.	0.974302	2019
Meier	Karsten	28	849.71	26.	1769.25	17.	0.960531	2019
Meyrer	Devin	22	840.91	19.	1757.39	12.	0.956999	2019
Mohumed	Mohamed	20	834.35	13.	1744.21	8.	0.956708	2019
Notz	Dominik	26	843.67	24.	1765.96	15.	0.95548	2019
Petros	Amanal	24	802.52	3.	1672.25	1.	0.959809	2019
Pflieger	Philipp	32	837.3	15.	1734.77	7.	0.965315	2019
Ringer	Richard	30	794.43	1.	1708.89	3.	0.929761	2019
Schreiner	Kilian	26	831.16	11.	1765.23	14.	0.941702	2019
Stützel	Simon	33	841.6	21.	1766.23	16.	0.95299	2019
Voigt	Nils	22	837.55	16.	1734.16	6.	0.965943	2019
Abele	Marius	20	871.28	27.	1847.59	21.	0.943153	2020
Boch	Simon	26	834.48	7.	1711.94	1.	0.974894	2020
Cherif	Tim Ramdane	26	853.64	17.	1753.79	4.	0.97348	2020
Dahlke	Jonathan	25	860.18	21.	1796.34	11.	0.957703	2020
Dietz	Thorben	31	846.95	12.	1755.2	5.	0.965075	2020
Hirschhäuser	Alexander	28	857.12	19.	1773.09	7.	0.966809	2020
Key	Kevin	28	861.59	23.	1774.03	8.	0.971336	2020
Notz	Dominik	27	846.98	13.	1752.78	2.	0.966442	2020
Schröder	Alexander	30	858.75	20.	1866.62	24.	0.920112	2020
Uhlig	Dustin	21	861.57	22.	1776.98	9.	0.969701	2020
Becker	Jan Lukas	28	834.17	9.	1755.65	7.	0.950269	2021
Bienenfeld	Davor Aaron	24	825.72	7.	1690.95	3.	0.976634	2021
Boch	Simon	27	814.97	4.	1702.75	4.	0.95724	2021
Cherif	Tim Ramdane	27	861.25	21.	1778.51	11.	0.968507	2021
Dietz	Thorben	32	846.46	14.	1793.42	14.	0.943962	2021
Feist	Maximilian	22	863.87	24.	1804.86	17.	0.957271	2021
Hendel	Sebastian	26	856.85	17.	1767.51	9.	0.969556	2021
Hild	Julius	22	868.59	30.	1821.16	19.	0.953887	2021
Mrochen	Bastian	19	859.1	20.	1826.29	21.	0.940814	2021
Röser	Florian	28	863.64	23.	1757.89	8.	0.982587	2021
Schreiner	Kilian	28	858.03	19.	1746.56	6.	0.982537	2021
Sibhatu	Samuel Fitwi	25	857.73	18.	1742.3	5.	0.984595	2021
Uhlig	Dustin	22	865.03	26.	1777.28	10.	0.973431	2021
Voigt	Nils	24	811.68	3.	1669.04	1.	0.972631	2021
Abele	Marius	22	853.43	25.	1788.99	18.	0.954091	2022
Baum	Lorenz	32	850.83	19.	1786.96	16.	0.952265	2022
Becker	Jan Lukas	29	840.23	12.	1707.98	7.	0.983887	2022
Bienenfeld	Aaron	25	808.13	4.	1694.67	6.	0.953731	2022
Bodirsky	Jona	21	852.56	24.	1767.83	11.	0.964527	2022
Clarkson	Fabian	32	856.01	28.	1802.75	24.	0.949671	2022
Dietz	Thorben	33	836.24	11.	1789.11	19.	0.934811	2022
Förster	Tom	20	828.67	8.	1772.13	12.	0.935225	2022
Görger	Markus	24	811.7	6.	1717.67	8.	0.945118	2022
Meyrer	Devin	25	851.95	23.	1782.98	15.	0.955647	2022
Mohumed	Mohamed	23	783.18	1.	1693.83	5.	0.924745	2022
Mrochen	Bastian	20	851.2	20.	1806.25	26.	0.942505	2022
Schreiner	Kilian	29	843.93	15.	1772.83	13.	0.952071	2022
Schröder	Alexander	32	851.26	21.	1791.36	21.	0.950406	2022
Teklebrhan	Filmon	26	830.94	9.	1727.37	10.	0.962087	2022
Uhlig	Dustin	23	855.64	27.	1787.29	17.	0.957472	2022
Voigt	Nils	25	811.2	5.	1672.57	1.	0.970004	2022
