# Supplementary material for: Special endurance coefficients enable the evaluation of running performance
Source: Sci Rep. 2025 Jun 20;15:20184. doi: 10.1038/s41598-025-06009-6 (PMC12181339; doi:10.1038/s41598-025-06009-6)
Supplement: Supplementary file 14 — Supplementary Information 14. [file 41598_2025_6009_MOESM14_ESM.xlsx]

## Sheet: 100-200
first name name	birth	country	sec 100m	sec 200m	KsA values
Aaron ARMSTRONG	14 OCT 1977	TTOTTO	10.03	20.08	0.999004
Aaron BROWN	27 MAY 1992	CANCAN	9.96	19.95	0.998496
Abdul Hakim SANI BROWN	06 MAR 1999	JPNJPN	9.97	20.08	0.993028
Adam GEMILI	06 OCT 1993	GBRGBR	9.97	19.97	0.998498
Akani SIMBINE	1993-09-21	RSARSA	9.84	19.95	0.986466
Alonso EDWARD	08 DEC 1989	PANPAN	10.01	19.81	1.0106
Ameer WEBB	19 MAR 1991	USAUSA	9.94	19.85	1.00151
Andre DE GRASSE	1994-11-10	CANCAN	9.89	19.62	1.00815
Andre EWERS	1995-06-07	JAMJAM	9.98	20.14	0.991063
Antoine ADAMS	1988-08-31	SKNSKN	10.01	20.08	0.997012
Asafa POWELL	1982-11-23	JAMJAM	9.72	19.9	0.976884
Ato BOLDON	30 DEC 1973	TTOTTO	9.86	19.77	0.997471
Aziz ZAKARI	1976-09-02	GHAGHA	9.99	20.23	0.987642
Beejay LEE	05 MAR 1993	USAUSA	9.99	20.11	0.993536
Benjamin AZAMATI	1998-01-14	GHAGHA	9.9	20.13	0.983607
Bernard WILLIAMS	1978-01-19	USAUSA	9.94	20.01	0.993503
Brandon CARNES	06 MAR 1995	USAUSA	10.02	20.07	0.998505
Brian LEWIS	05 DEC 1974	USAUSA	9.99	20.06	0.996012
Bruny SURIN	1967-07-12	CANCAN	9.84	20.21	0.973775
Calvin SMITH	1961-01-08	USAUSA	9.93	19.99	0.993497
Carl LEWIS	1961-07-01	USAUSA	9.86	19.75	0.998481
Charles SILMON	1991-07-04	USAUSA	9.98	20.23	0.986653
Christian COLEMAN	06 MAR 1996	USAUSA	9.76	19.85	0.983375
Christophe LEMAITRE	1990-06-11	FRAFRA	9.92	19.8	1.00202
Christopher BELCHER	1994-01-29	USAUSA	9.93	20.01	0.992504
Churandy MARTINA	1984-07-03	NEDNED	9.91	19.81	1.0005
Clarence MUNYAI	1998-02-20	RSARSA	10.04	19.69	1.01981
Coby MILLER	19 OCT 1976	USAUSA	9.98	19.96	1
Courtney LINDSEY	1998-11-18	USAUSA	9.89	19.85	0.996474
Cravon GILLESPIE	1996-07-31	USAUSA	9.93	19.93	0.996488
Cravont CHARLESTON	1998-01-02	USAUSA	9.9	20.16	0.982143
Daniel EFFIONG	1972-06-17	NGRNGR	9.98	20.1	0.993035
Daniel SANGOUMA	1965-02-07	FRAFRA	10.02	20.2	0.992079
Darren CAMPBELL	1973-09-12	GBRGBR	10.04	20.13	0.997516
Darvis PATTON	04 DEC 1977	USAUSA	9.89	20.03	0.987519
Dennis MITCHELL	1966-02-20	USAUSA	9.91	20.09	0.98656
Divine ODUDURU	07 OCT 1996	NGRNGR	9.86	19.73	0.999493
Emmanuel MATADI	1991-04-15	LBRLBR	9.98	20.07	0.994519
Erriyon KNIGHTON	2004-01-29	USAUSA	10.04	19.49	1.03027
Femi OGUNODE	15 MAY 1991	QATQAT	9.91	19.97	0.992489
Filippo TORTU	1998-06-15	ITAITA	9.99	20.1	0.99403
Francis OBIKWELU	1978-11-22	PORPOR	9.86	19.84	0.993952
Frank FREDERICKS	02 OCT 1967	NAMNAM	9.86	19.68	1.00203
Fred KERLEY	07 MAY 1995	USAUSA	9.76	19.76	0.987854
Gift LEOTLELA	12 MAY 1998	RSARSA	9.94	20.2	0.984158
Harry ADAMS	1989-11-27	USAUSA	9.96	20.1	0.991045
Isiah YOUNG	1990-01-05	USAUSA	9.89	19.86	0.995972
James DADZIE	17 MAY 2001	GHAGHA	10.04	19.79	1.01465
James SANFORD	27 DEC 1957	USAUSA	10.02	20.19	0.992571
Jarrion LAWSON	06 MAY 1994	USAUSA	10.03	20.17	0.994546
Jason LIVERMORE	1988-04-25	JAMJAM	10.03	20.13	0.996523
Jaylen BACON	1996-08-05	USAUSA	9.97	20.18	0.988107
Jaysuma SAIDY NDURE	1984-01-01	NORNOR	9.99	19.89	1.00452
Jeff WILLIAMS	31 DEC 1965	USAUSA	10.02	19.87	1.00856
Jerome BLAKE	1995-08-18	CANCAN	10	20.04	0.998004
Joe DELOACH	1967-06-05	USAUSA	10.03	19.75	1.0157
John CAPEL	27 OCT 1978	USAUSA	9.95	19.85	1.00252
Jon DRUMMOND	1968-09-09	USAUSA	9.92	20.03	0.990514
Joseph FAHNBULLEH	2001-09-11	LBRLBR	9.98	19.83	1.00656
Joseph Paul AMOAH	1997-01-12	GHAGHA	9.94	20.08	0.99004
Josephus LYLES	1998-07-22	USAUSA	10.03	19.93	1.00652
Joshua J. JOHNSON	10 MAY 1976	USAUSA	9.95	19.88	1.00101
Jo'Vaughn MARTIN		USAUSA	9.94	20.22	0.983185
Julian FORTE	1993-01-07	JAMJAM	9.91	19.97	0.992489
Justin GATLIN	1982-02-10	USAUSA	9.74	19.57	0.995401
Kendal WILLIAMS	1995-09-23	USAUSA	9.99	20.15	0.991563
Kenneth BEDNAREK	14 OCT 1998	USAUSA	9.89	19.68	1.00508
Kenny BROKENBURR	29 OCT 1968	USAUSA	10.04	20.04	1.002
Kim COLLINS	1976-04-05	SKNSKN	9.93	20.2	0.983168
Koji ITO	1970-01-29	JPNJPN	10	20.16	0.992063
Kyree KING	1994-07-09	USAUSA	9.96	20	0.996
Leroy BURRELL	1967-02-21	USAUSA	9.85	20.12	0.979125
Letsile TEBOGO	2003-06-07	BOTBOT	9.91	19.87	0.997484
Linford CHRISTIE	1960-04-02	GBRGBR	9.87	20.09	0.982578
Mario BURKE	18 MAR 1997	BARBAR	9.98	20.08	0.994024
Mark WITHERSPOON	1963-09-03	USAUSA	10.04	20.12	0.998012
Matthew BOLING	2000-06-20	USAUSA	9.98	19.92	1.00201
Maurice GREENE	1974-07-23	USAUSA	9.79	19.86	0.985901
Maurice MITCHELL	22 DEC 1989	USAUSA	10	20.13	0.993542
Méba Mickaël ZEZE	19 MAY 1994	FRAFRA	9.99	19.97	1.0005
Mel LATTANY	1959-08-10	USAUSA	9.96	20.21	0.985651
Micah WILLIAMS	2001-11-12	USAUSA	9.86	20.05	0.983541
Michael MARSH	1967-08-04	USAUSA	9.93	19.73	1.00659
Michael NORMAN	03 DEC 1997	USAUSA	9.86	19.7	1.00102
Nethaneel MITCHELL-BLAKE	1994-04-02	GBRGBR	9.99	19.95	1.0015
Nickel ASHMEADE	1990-04-07	JAMJAM	9.9	19.85	0.997481
Noah LYLES	1997-07-18	USAUSA	9.86	19.31	1.02123
Obadele THOMPSON	30 MAR 1976	BARBAR	9.87	19.97	0.988483
Olapade ADENIKEN	1969-08-19	NGRNGR	9.95	20.11	0.989557
Percival SPENCER	1975-02-24	JAMJAM	9.98	20.21	0.98763
Pietro MENNEA	1952-06-28	ITAITA	10.01	19.72	1.01521
Rae Monzavous EDWARDS	07 MAY 1981	USAUSA	10	20.17	0.991572
Rai BENJAMIN	1997-07-27	USAUSA	10.03	19.99	1.0035
Rakieem SALAAM	1990-04-05	USAUSA	9.97	20.05	0.994514
Ramil GULIYEV	29 MAY 1990	TURTUR	9.97	19.76	1.00911
Renan CORREA	15 MAR 2004	BRABRA	10.01	20.12	0.99503
Reynier MENA	1996-11-21	CUBCUB	9.99	19.63	1.01783
Richard THOMPSON	1985-06-07	TTOTTO	9.82	20.18	0.973241
Robert GREGORY	12 DEC 2001	USAUSA	10.04	19.89	1.00955
Roberto SKYERS	1991-11-12	CUBCUB	9.98	20.02	0.997003
Robson DA SILVA	1964-09-04	BRABRA	10	19.96	1.002
Rodney MARTIN	22 DEC 1982	USAUSA	9.95	19.99	0.995498
Rondel SORRILLO	1986-01-24	TTOTTO	9.99	20.16	0.991071
Ryan BAILEY	1989-04-13	USAUSA	9.88	20.1	0.983085
Shaun MASWANGANYI	2001-02-01	RSARSA	9.91	19.99	0.991496
Shawn CRAWFORD	1978-01-14	USAUSA	9.88	19.79	0.998484
Shingo SUETSUGU	1980-06-02	JPNJPN	10.03	20.03	1.0015
Silvio LEONARD	1955-09-20	CUBCUB	9.98	20.06	0.995015
Simon MAGAKWE	14 MAY 1986	RSARSA	9.98	20.23	0.986653
Steve MULLINGS	1982-11-29	JAMJAM	9.8	19.98	0.980981
Terrence JONES	2002-11-08	BAHBAH	9.91	19.87	0.997484
Trayvon BROMELL	1995-07-10	USAUSA	9.76	20.03	0.974538
Tyson GAY	1982-08-09	USAUSA	9.69	19.58	0.989785
Udodi Chudi ONWUZURIKE	2003-01-29	NGRNGR	9.92	19.76	1.00405
Usain BOLT	1986-08-21	JAMJAM	9.58	19.19	0.998437
Vincent HENDERSON	20 OCT 1972	USAUSA	9.95	20.17	0.986614
Wallace SPEARMON	24 DEC 1984	USAUSA	9.96	19.65	1.01374
Walter DIX	1986-01-31	USAUSA	9.88	19.53	1.01178
Warren WEIR	31 OCT 1989	JAMJAM	10.02	19.79	1.01263
Wayde VAN NIEKERK	1992-07-15	RSARSA	9.94	19.84	1.00202
Xavier CARTER	08 DEC 1985	USAUSA	10	19.63	1.01885
Yohan BLAKE	26 DEC 1989	JAMJAM	9.69	19.26	1.00623
Zharnel HUGHES	1995-07-13	GBRGBR	9.83	20.02	0.982018
Zhenye XIE	1993-08-17	CHNCHN	9.97	19.88	1.00302

## Sheet: 200-400
first name name	date of birth	country	sec 200m	sec 400m	KsA values
Akeem BLOOMFIELD	1997-11-10	JAMJAM	19.81	43.94	0.901684
Alexander OGANDO	03 MAY 2000	DOMDOM	19.91	44.68	0.891226
Angelo TAYLOR	29 DEC 1978	USAUSA	20.23	44.05	0.918502
Baboloki THEBE	18 MAR 1997	BOTBOT	20.21	44.02	0.918219
Bruno HORTELANO-ROIG	1991-09-18	ESPESP	20.04	44.69	0.896845
Bryshon NELLUM	01 MAY 1989	USAUSA	20.23	44.5	0.909213
Calvin SMITH	1961-01-08	USAUSA	19.99	44.81	0.892212
Danny EVERETT	1966-11-01	USAUSA	20.08	43.81	0.916686
Demetrius PINDER	1989-02-13	BAHBAH	20.23	44.77	0.90373
Fred KERLEY	07 MAY 1995	USAUSA	19.76	43.64	0.905591
Gil ROBERTS	15 MAR 1989	USAUSA	20.22	44.22	0.914518
Isaac MAKWALA	1985-09-24	BOTBOT	19.77	43.72	0.904392
Jacory PATTERSON	2000-02-02	USAUSA	20.14	44.81	0.898906
Ja'Warren HOOKER	1978-09-24	USAUSA	20.23	44.78	0.903528
Jereem RICHARDS	1994-01-13	TTOTTO	19.8	44.54	0.889088
Jeremy WARINER	1984-01-31	USAUSA	20.19	43.45	0.929344
Kenneth BEDNAREK	14 OCT 1998	USAUSA	19.68	44.73	0.879946
Kevin LITTLE	1968-04-03	USAUSA	20.1	44.77	0.897923
LaShawn MERRITT	1986-06-27	USAUSA	19.74	43.65	0.904467
Letsile TEBOGO	2003-06-07	BOTBOT	19.87	44.75	0.888045
Michael JOHNSON	1967-09-13	USAUSA	19.32	43.18	0.894859
Michael NORMAN	03 DEC 1997	USAUSA	19.7	43.45	0.906789
Nery BRENES	1985-09-25	CRCCRC	20.2	44.6	0.90583
Rai BENJAMIN	1997-07-27	USAUSA	19.99	44.21	0.90432
Steven GARDINER	1995-09-12	BAHBAH	19.75	43.48	0.908464
Tyree WASHINGTON	1976-08-28	USAUSA	20.09	44.28	0.907407
Tyson GAY	1982-08-09	USAUSA	19.58	44.89	0.872355
Wayde VAN NIEKERK	1992-07-15	RSARSA	19.84	43.03	0.922147
Xavier CARTER	08 DEC 1985	USAUSA	19.63	44.53	0.881653

## Sheet: 400-800
first name name	date of birth	country	sec 400m	sec 800m	KsA values
Alberto JUANTORENA	03 DEC 1950	CUBCUB	44.26	103.5	0.855266
Emmanuel Kipkurui KORIR	1995-06-15	KENKEN	44.21	102.05	0.866438
Hendrick MOKGANYETSI	1975-09-07	RSARSA	44.59	104.62	0.852418
Mark EVERETT	1968-09-02	USAUSA	44.59	103.2	0.864147

## Sheet: 800-1500
first name name	date of birth	country	sec 800m	sec 1500m	KsA values
Abdi BILE	28 DEC 1962	SOMSOM	103.6	210.55	0.922584
Abubaker KAKI	1989-06-21	SUDSUD	102.23	211.76	0.905182
Adrián BEN	1998-08-04	ESPESP	104.18	213.5	0.91493
Alan WEBB	1983-01-13	USAUSA	103.84	210.54	0.924765
Alfred Kirwa YEGO	1986-11-28	KENKEN	102.67	213.68	0.900909
Amine LAALOU	13 MAY 1982	MARMAR	103.25	209.53	0.923943
Andrew WHEATING	1987-11-21	USAUSA	104.56	210.9	0.929587
Arturo CASADO	1983-01-26	ESPESP	104.74	212.7	0.923307
Asbel KIPROP	1989-06-30	KENKEN	103.15	206.69	0.935731
Ayanleh SOULEIMAN	03 DEC 1992	DJIDJI	102.97	209.58	0.921217
Azeddine HABZ	1993-07-19	FRAFRA	103.9	209.26	0.930959
Belal Mansoor ALI	17 OCT 1988	BRNBRN	104.02	211.49	0.922207
Benjamin KIPKURUI	28 DEC 1980	KENKEN	104.56	210.67	0.930602
Benson KOECH	1974-11-10	KENKEN	103.17	212.09	0.912083
Craig ENGELS	01 MAY 1994	USAUSA	104.68	213.64	0.918718
David KRUMMENACKER	24 MAY 1975	USAUSA	103.92	211.93	0.919407
David LELEI	10 MAY 1971	KENKEN	103.97	211.53	0.921589
Elijah Motonei MANANGOI	1993-01-05	KENKEN	104.15	208.8	0.935255
Elliot GILES	26 MAY 1994	GBRGBR	104.05	211.56	0.922167
Ferguson Cheruiyot ROTICH	1989-11-30	KENKEN	102.54	213.21	0.901752
Ilham Tanui ÖZBILEN	05 MAR 1990	TURTUR	104	211.3	0.922858
Ismael Kipngetich KOMBICH	1985-01-16	KENKEN	104.24	213.31	0.916272
Jake WIGHTMAN	1994-07-11	GBRGBR	103.65	209.23	0.928852
Jeffrey RISELEY	1986-11-11	AUSAUS	104.48	212.93	0.920021
Jonah BIRIR	12 DEC 1971	KENKEN	103.67	213.36	0.911048
Joseph CHESIRE	1957-11-12	KENKEN	104.38	213.12	0.918321
Laban ROTICH	1969-01-20	KENKEN	103.65	209.91	0.925843
Leonel MANZANO	1984-09-12	USAUSA	104.56	210.98	0.929235
Marcin LEWANDOWSKI	1987-06-13	POLPOL	103.72	210.42	0.924223
Marko KOERS	1972-11-03	NEDNED	104.01	213.05	0.915366
Matthew CENTROWITZ	18 OCT 1989	USAUSA	104.62	210.4	0.932331
Mehdi BAALA	1978-08-17	FRAFRA	103.15	208.98	0.925477
Mike BOIT	1949-01-06	KENKEN	103.57	213.67	0.908849
Noah NGENY	1978-11-02	KENKEN	104.49	208.12	0.941374
Noureddine MORCELI	1970-02-28	ALGALG	104.79	207.37	0.947491
Omar KHALIFA	18 DEC 1956	SUDSUD	104.75	213.28	0.920885
Paul KORIR	1977-07-15	KENKEN	104.21	210.72	0.927267
Peter ELLIOTT	09 OCT 1962	GBRGBR	102.97	212.69	0.907747
Rashid RAMZI	1980-07-17	BRNBRN	104.05	209.14	0.932838
Robert BIWOTT	1996-01-28	KENKEN	103.56	210.1	0.924203
Saïd AOUITA	1959-11-02	MARMAR	103.86	209.46	0.929712
Sebastian COE	1956-09-29	GBRGBR	101.73	209.77	0.909299
Steve CRAM	14 OCT 1960	GBRGBR	102.88	209.67	0.920017
Steve OVETT	09 OCT 1955	GBRGBR	104.09	210.77	0.92598
Taoufik MAKHLOUFI	1988-04-29	ALGALG	102.61	208.75	0.921647
Teddese LEMI	1999-01-20	ETHETH	104.65	211.9	0.925997
Timothy CHERUIYOT	1995-11-20	KENKEN	103.11	208.28	0.928228
Timothy KIPTANUI	1980-01-05	KENKEN	104.49	210.04	0.932769
Tshepo TSHITE	1997-01-15	RSARSA	104.59	212.68	0.922072
Willi WÜLBECK	18 DEC 1954	FRGFRG	103.65	213.74	0.909253
William CHIRCHIR	1979-02-06	KENKEN	103.33	209.29	0.925719
William TANUI	1964-02-22	KENKEN	103.3	210.58	0.919781
Yusuf Saad KAMEL	29 MAR 1983	BRNBRN	102.79	211.56	0.911

## Sheet: 1500-3000
first name name	date of birth	country	sec 1500m	sec 3000m	KsA values
Abdelaati IGUIDER	25 MAR 1987	MARMAR	208.79	450.09	0.92777
Adel MECHAAL	05 DEC 1990	ESPESP	210.77	455.28	0.925892
Adil KAOUCH	1979-01-01	MARMAR	211.1	459.52	0.918785
Ali SAIDI-SIEF	15 MAR 1978	ALGALG	209.51	445.02	0.941576
Andreas ALMGREN	1995-06-12	SWESWE	212	457.05	0.927688
Augustine Kiprono CHOGE	1987-01-21	KENKEN	209.47	448.76	0.93355
Bernard LAGAT	12 DEC 1974	KENKEN	206.34	449	0.919109
Bethwell BIRGEN	1988-08-06	KENKEN	210.77	452.48	0.931621
Bouabdellah TAHRI	20 DEC 1978	FRAFRA	212.73	453.18	0.938832
Caleb Mwangangi NDIKU	09 OCT 1992	KENKEN	209.5	450.99	0.929067
Craig MOTTRAM	1980-06-18	AUSAUS	213.97	452.19	0.946372
Moses KIPTANUI	01 OCT 1970	KENKEN	214	447.18	0.957109
Daham Najim BASHIR	1979-11-08	QATQAT	211.04	459.45	0.918664
Daniel Kipchirchir KOMEN	1984-11-27	KENKEN	209.02	451.41	0.926076
Filbert BAYI	1953-06-23	TANTAN	212.2	459.27	0.924075
Daniel KOMEN	17 MAY 1976	KENKEN	209.46	440.67	0.950643
David MOORCROFT	1953-04-10	GBRGBR	213.79	452.79	0.944323
Deresse MEKONNEN	20 OCT 1987	ETHETH	212.18	452.93	0.936922
Dieter BAUMANN	1965-02-09	GERGER	213.51	450.5	0.94788
Driss MAAZOUZI	15 OCT 1969	FRAFRA	211.45	456.21	0.926985
Eliud KIPCHOGE	1984-11-05	KENKEN	213.2	447.66	0.952509
Eric DUBUS	1966-02-28	FRAFRA	212.37	455.6	0.932265
Evan JAGER	08 MAR 1989	USAUSA	212.97	455.16	0.935803
Fermín CACHO	1969-02-16	ESPESP	208.95	457.02	0.914402
Filip INGEBRIGTSEN	1993-04-20	NORNOR	210.01	454	0.925154
Gennaro DI NAPOLI	05 MAR 1968	ITAITA	212.78	459.54	0.926056
Gert-Jan LIEFERS	1978-09-26	NEDNED	212.89	457.48	0.930707
Haile GEBRSELASSIE	1973-04-18	ETHETH	213.73	445.09	0.96039
Hailu MEKONNEN	1980-04-04	ETHETH	213.14	450.53	0.946175
Henrik INGEBRIGTSEN	1991-02-24	NORNOR	211.46	456.85	0.925731
Hicham BELLANI	1979-09-15	MARMAR	213.71	453.71	0.942055
Hicham EL GUERROUJ	1974-09-14	MARMAR	206	443.09	0.929834
Hudson SANTOS DE SOUZA	1977-02-25	BRABRA	213.25	459.7	0.927779
Isaac Kiprono SONGOK	1984-04-25	KENKEN	210.99	448.72	0.940408
Isaac VICIOSA	26 DEC 1969	ESPESP	210.94	449.34	0.938888
Jakob INGEBRIGTSEN	2000-09-19	NORNOR	207.14	444	0.933063
Jim SPIVEY	07 MAR 1960	USAUSA	211.01	457.04	0.923377
John Kemboi KIBOWEN	1969-04-21	KENKEN	210.18	449.09	0.936026
John WALKER	1952-01-12	NZLNZL	212.4	457.49	0.928545
Juan Carlos HIGUERO	1978-08-03	ESPESP	211.57	458.71	0.922456
Justus SOGET	22 OCT 1999	KENKEN	212.97	455.91	0.934263
Kenenisa BEKELE	1982-06-13	ETHETH	212.35	445.79	0.952691
Lamecha GIRMA	2000-11-26	ETHETH	209.51	446.18	0.939128
Lawi LALANG	1991-06-15	KENKEN	213.2	456.44	0.934186
Lopez LOMONG	1985-01-01	USAUSA	212.2	459.81	0.92299
Manuel PANCORBO	1966-07-07	ESPESP	214.03	451.59	0.947895
Markos GENETI	1984-06-07	ETHETH	213.83	458.11	0.933531
Martin KEINO	1972-06-20	KENKEN	213	455.97	0.934272
Mo FARAH	23 MAR 1983	GBRGBR	208.81	452.62	0.922672
Mohamed KATIR	1998-02-17	ESPESP	208.76	447.64	0.932714
Mohamed KHALDI	05 MAR 1975	ALGALG	213.03	458.78	0.92868
Mohamed SULEIMAN	1969-11-23	QATQAT	212.1	458.2	0.925797
Morhad AMDOUNI	1988-06-21	FRAFRA	214.05	457.5	0.935738
Mulugeta WENDIMU	1985-01-07	ETHETH	211.13	457.97	0.922025
Nick WILLIS	1983-04-25	NZLNZL	209.66	456.91	0.91773
Noah NGENY	1978-11-02	KENKEN	208.12	455.46	0.913889
Noureddine BÉHAR	1966-04-08	MARMAR	213.78	459.11	0.93128
Noureddine MORCELI	1970-02-28	ALGALG	207.37	445.11	0.93177
Paul BITOK	1970-06-26	KENKEN	211.96	448.41	0.945385
Remmy Limo NDIWA	1988-02-03	KENKEN	212.83	455.44	0.934613
Reyes ESTÉVEZ	1976-08-02	ESPESP	210.57	457.93	0.91966
Reynold Kipkorir CHERUIYOT	2004-07-30	KENKEN	210.3	458.83	0.916679
Ronald KWEMOI	1995-09-19	KENKEN	208.81	448.73	0.930671
Saïd AOUITA	1959-11-02	MARMAR	209.46	449.45	0.932073
Saif Saaeed SHAHEEN	15 OCT 1982	QATQAT	213.51	452.46	0.943774
Salah EL GHAZI	1975-11-02	MARMAR	213.21	453.42	0.940453
Salah HISSOU	1972-01-16	MARMAR	213.95	448.93	0.953155
Selemon BAREGA	2000-01-20	ETHETH	212.97	447.16	0.952545
Shadrack KORIR	14 DEC 1978	KENKEN	211.18	457.5	0.923191
Silas KIPLAGAT	1989-08-20	KENKEN	207.64	459.94	0.9029
Soufiane EL BAKKALI	1996-01-07	MARMAR	211.95	453.87	0.933968
Stephen KIPKORIR	24 OCT 1970	KENKEN	211.87	458.44	0.924309
Steve SCOTT	05 MAY 1956	USAUSA	211.76	456.69	0.927369
Stewart MCSWEYN	1995-06-01	AUSAUS	209.51	448.02	0.935271
Sydney MAREE	1956-09-09	USAUSA	209.77	453.37	0.925381
Thomas WESSINGHAGE	1952-02-22	FRGFRG	211.58	456.75	0.926459
Timothy CHERUIYOT	1995-11-20	KENKEN	208.28	456.72	0.912069
Vénuste NIYONGABO	09 DEC 1973	BDIBDI	209.18	454.03	0.921437
Vyacheslav SHABUNIN	1969-09-27	RUSRUS	212.28	459.24	0.924484
Yomif KEJELCHA	1997-08-01	ETHETH	212.59	446.25	0.952784
Yusuf Kibet BIWOTT	1986-11-12	KENKEN	214.04	451.68	0.947751

## Sheet: 3000-5000
first name name	date of birth	country	sec 3000m	sec 5000m	KsA values
Abadi HADIS	1997-11-06	ETHETH	459.1	776.27	0.985697
Abdelaati IGUIDER	25 MAR 1987	MARMAR	450.09	779.25	0.962656
Abderrahim GOUMRI	21 MAY 1976	MARMAR	452.36	770.25	0.978816
Abebe DINKESA	06 MAR 1984	ETHETH	460	775.58	0.988508
Abiyote ABATE	1980-11-20	ETHETH	452.38	780.36	0.966178
Abraham CHEBII	23 DEC 1979	KENKEN	453.42	772.99	0.977632
Abraham CHERKOS	1989-09-23	ETHETH	451.81	774.19	0.972651
Abrar OSMAN	1994-01-01	ERIERI	459.7	784.12	0.977104
Addisu YIHUNE	17 MAR 2003	ETHETH	459.27	778.99	0.982619
Adel MECHAAL	05 DEC 1990	ESPESP	455.28	786.02	0.96537
Ahmed BADAY	1974-06-15	MARMAR	454.94	783.82	0.967356
Aissa BÉLAOUT	1968-08-12	ALGALG	458.7	788.03	0.970141
Albert ROP	1992-07-17	BRNBRN	452.02	771.96	0.975914
Alberto GARCÍA	1971-02-22	ESPESP	456.53	782.54	0.972325
Ali KAYA	1994-04-20	TURTUR	458.65	780.31	0.979632
Ali SAIDI-SIEF	15 MAR 1978	ALGALG	445.02	770.86	0.962172
Alistair Ian CRAGG	1980-06-13	IRLIRL	452.49	783.53	0.962503
Anacleto JIMÉNEZ	1967-02-24	ESPESP	455.83	788.3	0.963741
Andreas ALMGREN	1995-06-12	SWESWE	457.05	781.7	0.974479
Andrew BUTCHART	14 OCT 1991	GBRGBR	455.18	786.21	0.964925
António LEITÃO	1960-07-22	PORPOR	459.69	787.7	0.972642
Arturo BARRIOS	12 DEC 1963	MEXMEX	455.71	787.79	0.964111
Assefa MEZGEBU	1978-06-19	ETHETH	448.45	773.84	0.965854
Augustine Kiprono CHOGE	1987-01-21	KENKEN	448.76	773.66	0.966747
Ben TRUE	29 DEC 1985	USAUSA	455.53	782.74	0.969947
Benjamin LIMO	1974-08-23	KENKEN	448.67	774.99	0.964894
Benjamin MAIYO	06 OCT 1978	KENKEN	452.36	782.28	0.963764
Berihu AREGAWI	2001-02-28	ETHETH	446.81	760.45	0.979267
Bernard LAGAT	12 DEC 1974	USAUSA	449	773.6	0.967339
Bethwell BIRGEN	1988-08-06	KENKEN	452.48	784.66	0.961096
Birhanu BALEW	1996-02-27	BRNBRN	453.05	776.26	0.97272
Bob KENNEDY	1970-08-18	USAUSA	450.84	778.21	0.965549
Boniface KIPROP	12 OCT 1985	UGAUGA	456.95	777.11	0.98002
Boniface Kiprotich SONGOK	25 DEC 1980	KENKEN	450.62	775.85	0.968014
Brahim JABBOUR	02 OCT 1970	MARMAR	455.92	781.41	0.97243
Brahim LAHLAFI	1968-04-15	MARMAR	448.94	769.28	0.972641
Caleb Mwangangi NDIKU	09 OCT 1992	KENKEN	450.99	779.17	0.96468
Chala REGASA	1997-04-30	ETHETH	458.78	786.98	0.971605
Chesari Kirui JACOB	1984-04-06	KENKEN	454.71	779.72	0.971951
Chris SOLINSKY	05 DEC 1984	USAUSA	454.32	775.53	0.976365
Collis BIRMINGHAM	27 DEC 1984	AUSAUS	455.45	789.57	0.961388
Cornelius KEMBOI	2000-02-29	KENKEN	451.26	780.68	0.963391
Craig MOTTRAM	1980-06-18	AUSAUS	452.19	775.76	0.971499
Cyrus RUTTO	1992-04-21	KENKEN	457.57	783.44	0.973421
Daniel GACHARA	19 DEC 1972	KENKEN	458.19	787.27	0.969998
Daniel Kipchirchir KOMEN	1984-11-27	KENKEN	451.41	784.02	0.959606
Daniel KOMEN	17 MAY 1976	KENKEN	440.67	759.74	0.966712
Daniel Lemashon SALEL	11 DEC 1990	KENKEN	458.91	788.23	0.970339
Dathan RITZENHEIN	30 DEC 1982	USAUSA	459.03	776.27	0.985546
David CHELULE	1977-07-07	KENKEN	457.36	777.79	0.980042
David Kiprotich BETT	18 OCT 1992	KENKEN	457.51	786.06	0.970049
David MOORCROFT	1953-04-10	GBRGBR	452.79	780.41	0.966992
Davis KIPLANGAT	1998-07-10	KENKEN	458.33	787.55	0.969949
Deresse MEKONNEN	20 OCT 1987	ETHETH	452.93	787.75	0.958278
Dieter BAUMANN	1965-02-09	GERGER	450.5	774.7	0.969192
Domnic Lokinyomo LOBALU	1998-08-16	SSDSSD	449.48	772.15	0.970191
Edwin Cheruiyot SOI	03 MAR 1986	KENKEN	447.55	771.34	0.96704
El Hassan LAHSSINI	1975-01-01	MARMAR	450.53	784.32	0.957369
Eliud KIPCHOGE	1984-11-05	KENKEN	447.66	766.53	0.973347
Emmanuel KIPSANG	1991-06-13	KENKEN	457.05	788.55	0.966014
Enrique MOLINA	1968-02-25	ESPESP	452.32	787.34	0.957486
Eric JENKINS	1991-11-24	USAUSA	458.19	787.33	0.969924
Essa Ismail RASHED	14 DEC 1986	QATQAT	454.7	788.02	0.961693
Evan JAGER	08 MAR 1989	USAUSA	455.16	782.4	0.969581
Evans RUTTO	1978-04-08	KENKEN	456.38	782.71	0.971795
Fita BAYISSA	15 DEC 1972	ETHETH	455.32	785.4	0.966217
Gebregziabher GEBREMARIAM	12 OCT 1984	ETHETH	459.48	772.8	0.990942
Getnet WALE	2000-07-16	ETHETH	456.81	773.28	0.984572
Grant FISHER	1997-04-22	USAUSA	448.48	766.96	0.974584
Hagos GEBRHIWET	11 MAY 1994	ETHETH	450.36	765.82	0.980126
Haile GEBRSELASSIE	1973-04-18	ETHETH	445.09	759.36	0.976897
Hailu MEKONNEN	1980-04-04	ETHETH	450.53	778.57	0.964439
Hassan MEAD	1989-08-28	USAUSA	458.51	782.8	0.976218
Hayle IBRAHIMOV	1990-01-18	AZEAZE	454.57	789.17	0.960017
Henry RONO	1952-02-12	KENKEN	452.1	786.2	0.958408
Hicham BELLANI	1979-09-15	MARMAR	453.71	775.52	0.975066
Hicham EL GUERROUJ	1974-09-14	MARMAR	443.09	770.24	0.95877
Hillary CHENONGE	30 MAY 1985	KENKEN	459.22	784.7	0.975362
Imane MERGA	15 OCT 1988	ETHETH	459.96	773.58	0.990977
Isaac Kiprono SONGOK	1984-04-25	KENKEN	448.72	768.66	0.972949
Ishmael Rokitto KIPKURUI	2005-02-10	KENKEN	458.06	785.47	0.971945
Isiah Kiplangat KOECH	19 DEC 1993	KENKEN	450.43	768.64	0.976682
Ismael KIRUI	1975-02-20	KENKEN	459.82	782.75	0.97907
Ismail SGHYR	16 MAR 1972	MARMAR	450.09	778.83	0.963176
Jacob KIPLIMO	2000-11-14	UGAUGA	446.64	761.73	0.977249
Jacob KROP	2001-06-04	KENKEN	450.07	765.71	0.979635
Jakob INGEBRIGTSEN	2000-09-19	NORNOR	444	768.45	0.962977
Jamal Bilal SALEM	1978-09-12	QATQAT	450.76	786.81	0.954826
James Kimutai KOSKEI	1968-11-23	KENKEN	456.33	784.3	0.969718
James Kwalia C'KURUI	1984-06-12	KENKEN	448.28	774.58	0.964566
Jesús ESPAÑA	1978-08-21	ESPESP	458.26	784.73	0.973286
Joe KLECKER	1996-11-16	USAUSA	459.18	775.16	0.98728
John Kemboi CHERUIYOT	1990-07-05	KENKEN	452.16	781.64	0.964127
John Kemboi KIBOWEN	1969-04-21	KENKEN	449.09	774.07	0.966945
John KIPKOECH	29 DEC 1991	KENKEN	452.72	769.5	0.98055
Jonas CHERUIYOT	1984-01-11	KENKEN	454.37	779.08	0.972023
Joseph EBUYA	1987-06-20	KENKEN	454.62	771	0.98275
Joseph Kitur KIPLIMO	1988-07-20	KENKEN	451.2	789.34	0.952695
Joshua CHEPTEGEI	1996-09-12	UGAUGA	453.24	755.36	1.00005
Josphat Machuka KIPRONO	12 DEC 1973	KENKEN	459.32	784.04	0.976396
Julius GITAHI	1978-04-29	KENKEN	451.13	781.89	0.961623
Julius KIPTOO	1977-09-04	KENKEN	456.62	786.12	0.968088
Kaan Kigen ÖZBILEN	1986-01-15	KENKEN	455.87	778.58	0.975858
Kenenisa BEKELE	1982-06-13	ETHETH	445.79	757.35	0.98103
Khalid BOULAMI	1969-08-07	MARMAR	450.99	773.41	0.971865
Khalid EL AMRI	20 MAR 1977	MARMAR	454.77	786.13	0.964154
Khalid SKAH	1967-01-29	MARMAR	456.76	780.54	0.975308
Kuma GIRMA	2005-11-24	ETHETH	457.5	783.37	0.973359
Lawi LALANG	1991-06-15	KENKEN	456.44	780.95	0.974113
Leonard Patrick KOMON	1988-01-10	KENKEN	453.27	778.24	0.970716
Levi Omari MATEBO	1989-11-03	KENKEN	453.01	783.04	0.964212
Lopez LOMONG	1985-01-01	USAUSA	459.81	778.78	0.984039
Lucas Kimeli ROTICH	1990-04-16	KENKEN	455.57	775.06	0.979645
Luis GRIJALVA	1999-04-10	GUAGUA	458.67	772.97	0.988978
Luke KIPKOSGEI	1975-11-27	KENKEN	447.59	776.5	0.9607
Manuel PANCORBO	1966-07-07	ESPESP	451.59	788.44	0.954607
Marc SCOTT	21 DEC 1993	GBRGBR	456.08	785.13	0.968162
Mark CARROLL	1972-01-15	IRLIRL	450.36	783.93	0.957483
Mark Kipkinyor BETT	22 DEC 1976	KENKEN	456.66	775.63	0.981267
Mark Kosgei KIPTOO	1976-06-21	KENKEN	452.97	773.46	0.976069
Markos GENETI	1984-06-07	ETHETH	458.11	780.25	0.978554
Mathew Kipkoech KISORIO	16 MAY 1989	KENKEN	454.29	777.83	0.973413
Matt TEGENKAMP	1982-01-19	USAUSA	454.98	778.56	0.973978
Micah Kemboi KOGO	1986-06-30	KENKEN	458.67	780.77	0.979098
Michael Kiplangat TEMOI	26 MAR 2005	KENKEN	458.5	781.48	0.977845
Mike FOPPEN	1996-11-29	NEDNED	459.75	785.66	0.975295
Million WOLDE	17 MAR 1979	ETHETH	452.36	779.39	0.967338
Mo FARAH	23 MAR 1983	GBRGBR	452.62	773.11	0.975756
Mohamed AMYN	25 MAR 1976	MARMAR	455.35	781.98	0.970506
Mohamed ISSANGAR	12 DEC 1964	MARMAR	459.3	788.51	0.970818
Mohamed KATIR	1998-02-17	ESPESP	447.64	770.79	0.967925
Mohammed MOURHIT	10 OCT 1970	BELBEL	446.62	769.71	0.967074
Moses KIPTANUI	01 OCT 1970	KENKEN	447.18	774.85	0.961864
Moses MOSOP	1985-07-07	KENKEN	456.88	774.46	0.983223
Moses Ndiema KIPSIRO	1986-09-02	UGAUGA	450.95	770.72	0.97517
Muktar EDRIS	1994-01-14	ETHETH	450.96	774.83	0.970019
Mulugeta WENDIMU	1985-01-07	ETHETH	457.97	777.05	0.982283
Mushir Salim JAWHER	1978-06-13	KENKEN	455.35	779.79	0.973232
Mustapha ESSAÏD	1970-01-20	FRAFRA	450.78	782.15	0.960557
Nibret MELAK	09 OCT 1999	ETHETH	459.77	774.22	0.989749
Nicholas KIPKORIR	1998-09-29	KENKEN	451.19	766.33	0.981279
Noureddine MORCELI	1970-02-28	ALGALG	445.11	783.85	0.946418
Patrick Mutuku IVUTI	1978-07-30	KENKEN	458.69	782.68	0.976751
Paul BITOK	1970-06-26	KENKEN	448.41	778.94	0.959445
Paul CHELIMO	27 OCT 1990	USAUSA	451.57	777.55	0.967933
Paul Kipsiele KOECH	1981-11-10	KENKEN	453.93	785.18	0.963537
Paul KOECH	1969-06-25	KENKEN	453.79	776.29	0.974271
Paul LONYANGATA	12 DEC 1992	KENKEN	459.72	788.01	0.972323
Paul Malakwen KOSGEI	1978-04-22	KENKEN	459.15	785.44	0.974295
Paul TERGAT	1969-06-17	KENKEN	448.7	769.87	0.971376
Peter KOECH	1958-02-18	KENKEN	459.09	789.5	0.969158
Philip MOSIMA	1977-01-02	KENKEN	455.52	773.72	0.981234
Richard LIMO	1980-11-18	KENKEN	452.23	776.72	0.970384
Robert Sigei KIPNGETICH	1982-01-03	KENKEN	459.02	786.71	0.972446
Ryan HILL	1990-01-31	USAUSA	450.93	785.69	0.956548
Saïd AOUITA	1959-11-02	MARMAR	449.45	778.39	0.96235
Said Mohamed EL WARDI	1972-04-19	MARMAR	454.67	784.46	0.965994
Salah HISSOU	1972-01-16	MARMAR	448.93	770.8	0.970701
Sammy Alex MUTAHI	1989-06-01	KENKEN	451.41	780.12	0.964403
Sammy KIPKETER	1981-09-29	KENKEN	453.62	772.33	0.978899
Sean MCGORTY	08 MAR 1995	USAUSA	457.47	782.13	0.974838
Selemon BAREGA	2000-01-20	ETHETH	447.16	763.02	0.976733
Shem KORORIA	1972-09-25	KENKEN	453.13	782.8	0.964763
Silas KIPRUTO	1984-09-26	KENKEN	452.25	782.86	0.962816
Sileshi SIHINE	1983-01-29	ETHETH	449.92	767.04	0.977611
Stephane FRANKE	1964-02-12	GERGER	459.78	783.76	0.977723
Stewart MCSWEYN	1995-06-01	AUSAUS	448.02	776.5	0.961623
Sydney MAREE	1956-09-09	USAUSA	453.37	781.15	0.967313
Tariku BEKELE	1987-02-28	ETHETH	448.7	772.45	0.968132
Telahun Haile BEKELE	13 MAY 1999	ETHETH	458.24	766.21	0.996768
Terefe Zewdie MEREGA	23 OCT 1982	ETHETH	456.34	786.39	0.967162
Thierry NDIKUMWENAYO	26 MAR 1997	BDIBDI	445.93	778.6	0.954555
Thomas Pkemei LONGOSIWA	1982-01-14	KENKEN	450.09	769.04	0.975437
Tom NYARIKI	1971-09-27	KENKEN	447.75	775.94	0.961737
Vénuste NIYONGABO	09 DEC 1973	BDIBDI	454.03	783.29	0.966075
Vincent Kiprop CHEPKOK	1988-07-05	KENKEN	450.15	771.45	0.972519
William KALYA	1974-08-04	KENKEN	451.14	783.08	0.960183
William KINCAID	1992-09-21	USAUSA	458.81	774.4	0.987453
William SIGEI	11 OCT 1969	KENKEN	457.73	786.15	0.970404
Yemaneberhan CRIPPA	15 OCT 1996	ITAITA	457.9	782.26	0.975592
Yenew ALAMIREW	27 MAY 1990	ETHETH	447.26	768.77	0.969644
Yobes ONDIEKI	1961-02-21	KENKEN	454.18	781.82	0.968211
Yomif KEJELCHA	1997-08-01	ETHETH	446.25	761.73	0.976396
Yusuf Kibet BIWOTT	1986-11-12	KENKEN	451.68	778.49	0.967
Zersenay TADESE	1982-01-01	ERIERI	459.93	779.27	0.983677

## Sheet: 5000-10000
first name name	date of birth	country	sec 5000m	sec 10000m	KsA values
Abadi HADIS	1997-11-06	ETHETH	776.27	1616.46	0.960457
Abderrahim GOUMRI	21 MAY 1976	MARMAR	770.25	1622.62	0.94939
Abebe DINKESA	06 MAR 1984	ETHETH	775.58	1590.74	0.975118
Abera KUMA	1990-08-31	ETHETH	780.15	1612.85	0.967418
Abraham CHEBII	23 DEC 1979	KENKEN	772.99	1624.2	0.951841
Adriaan WILDSCHUTT	03 MAY 1998	RSARSA	782.46	1643.1	0.952419
Ahmad Hassan ABDULLAH	1981-04-04	KENKEN	776.27	1598.76	0.97109
Ali ABDOSH	1987-08-25	ETHETH	776.53	1624.92	0.955776
Ali KAYA	1994-04-20	TURTUR	780.31	1644.09	0.94923
António PINTO	22 MAR 1966	PORPOR	782.86	1632.47	0.959111
Aron KIFLE	1998-02-20	ERIERI	787.59	1629.92	0.966416
Arturo BARRIOS	12 DEC 1963	MEXMEX	787.79	1628.23	0.967664
Assefa MEZGEBU	1978-06-19	ETHETH	773.84	1609.9	0.961352
Athanas KIOKO	1995	KENKEN	789.51	1643.84	0.960568
Bashir ABDI	1989-02-10	BELBEL	784.91	1644.41	0.95464
Ben TRUE	29 DEC 1985	USAUSA	782.74	1634.95	0.957509
Benard KIBET	1999-11-25	KENKEN	780.38	1615.04	0.966391
Benjamin MAIYO	06 OCT 1978	KENKEN	782.28	1627.55	0.961298
Benson KIPLANGAT	2003-06-17	KENKEN	782.74	1629.83	0.960517
Berihu AREGAWI	2001-02-28	ETHETH	760.45	1606.13	0.946935
Birhanu BALEW	1996-02-27	BRNBRN	776.26	1627.49	0.953935
Boniface KIPROP	12 OCT 1985	UGAUGA	777.11	1599.77	0.971527
Charles Waweru KAMATHI	18 MAY 1978	KENKEN	782.51	1611.49	0.971163
Chesari Kirui JACOB	1984-04-06	KENKEN	779.72	1639.7	0.951052
Chris SOLINSKY	05 DEC 1984	USAUSA	775.53	1619.6	0.957681
Daniel Lemashon SALEL	11 DEC 1990	KENKEN	788.23	1627.85	0.968431
Daniel Simiu EBENYO	1995-09-18	KENKEN	774.9	1631.26	0.950063
Dathan RITZENHEIN	30 DEC 1982	USAUSA	776.27	1642.28	0.945356
Dejen GEBREMESKEL	1989-11-24	ETHETH	766.81	1611.02	0.951956
Dejene BIRHANU	12 DEC 1980	ETHETH	774.15	1632.22	0.948585
Dieter BAUMANN	1965-02-09	GERGER	774.7	1641.53	0.943876
Edward CHESEREK	1994-02-02	KENKEN	784.44	1643.58	0.95455
Edwin Cheruiyot SOI	03 MAR 1986	KENKEN	771.34	1634.83	0.943633
Egide NTAKARUTIMANA	21 OCT 1997	BDIBDI	783.61	1644.59	0.952955
Eliud KIPCHOGE	1984-11-05	KENKEN	766.53	1609.02	0.952791
Emmanuel Kipkemei BETT	29 MAR 1985	KENKEN	788.35	1611.16	0.978612
Emmanuel KIPSANG	1991-06-13	KENKEN	788.55	1642.99	0.959896
Emmanuel Korir KIPLAGAT	05 MAY 2002	KENKEN	780.9	1627.59	0.959578
Eric JENKINS	1991-11-24	USAUSA	787.33	1642.06	0.958954
Essa Ismail RASHED	14 DEC 1986	QATQAT	788.02	1640.97	0.960432
Evans RUTTO	1978-04-08	KENKEN	782.71	1641.32	0.953757
Fernando MAMEDE	1951-11-01	PORPOR	788.54	1633.81	0.965277
Fita BAYISSA	15 DEC 1972	ETHETH	785.4	1634.26	0.961169
Francesco PANETTA	1963-01-10	ITAITA	786.76	1644.16	0.957036
Galen RUPP	08 MAY 1986	USAUSA	778.9	1604.36	0.970979
Gebregziabher GEBREMARIAM	12 OCT 1984	ETHETH	772.8	1612.33	0.958613
Gemechu DIDA	1999-09-12	ETHETH	783.5	1643.96	0.953186
Geoffrey KAMWOROR	1992-11-22	KENKEN	779.98	1612.65	0.967327
Grant FISHER	1997-04-22	USAUSA	766.96	1593.84	0.962405
Hagos GEBRHIWET	11 MAY 1994	ETHETH	765.82	1608.95	0.95195
Haile GEBRSELASSIE	1973-04-18	ETHETH	759.36	1582.75	0.959545
Henry RONO	1952-02-12	KENKEN	786.2	1642.47	0.957339
Ibrahim JEILAN	1989-06-12	ETHETH	783.22	1618.75	0.967685
Imane MERGA	15 OCT 1988	ETHETH	773.58	1608.35	0.961955
Isaac KIMELI	09 MAR 1994	BELBEL	784.72	1642.7	0.955403
Isiah Kiplangat KOECH	19 DEC 1993	KENKEN	768.64	1637.03	0.939066
Ismael KIRUI	1975-02-20	KENKEN	782.75	1626.59	0.962443
Ismail SGHYR	16 MAR 1972	MARMAR	778.83	1632.39	0.95422
Jack RAYNER	19 DEC 1995	AUSAUS	786	1635.35	0.961262
Jacob KIPLIMO	2000-11-14	UGAUGA	761.73	1593.93	0.955789
Jimmy GRESSIER	04 MAY 1997	FRAFRA	788.75	1644.51	0.959252
Joe KLECKER	1996-11-16	USAUSA	775.16	1627.57	0.952537
John Cheruiyot KORIR	13 DEC 1981	KENKEN	789.58	1612.87	0.979099
John Kemboi CHERUIYOT	1990-07-05	KENKEN	781.64	1642.09	0.952006
John Yuda MSURI	1979-06-09	TANTAN	783.62	1626.17	0.963761
José RÍOS	15 MAR 1974	ESPESP	787.59	1642.2	0.959189
Joshua CHEPTEGEI	1996-09-12	UGAUGA	755.36	1571	0.96163
Josphat Kipkoech BETT	1990-06-12	KENKEN	777.43	1608.99	0.966358
Josphat Kiprono MENJO	1979-08-20	KENKEN	775.95	1616.74	0.959895
Josphat Machuka KIPRONO	12 DEC 1973	KENKEN	784.04	1630.34	0.961812
Josphat Muchiri NDAMBIRI	1985-02-12	KENKEN	785.33	1617.36	0.971126
Julius GITAHI	1978-04-29	KENKEN	781.89	1631.17	0.958686
Kaan Kigen ÖZBILEN	1986-01-15	KENKEN	778.58	1623.49	0.959144
Kenenisa BEKELE	1982-06-13	ETHETH	757.35	1577.53	0.960172
Kenneth Kiprop KIPKEMOI	1984-08-02	KENKEN	783.37	1612.65	0.971531
Khalid EL AMRI	20 MAR 1977	MARMAR	786.13	1646.24	0.955061
Khalid SKAH	1967-01-29	MARMAR	780.54	1634.53	0.955064
Kibet KANDIE	1996-04-02	KENKEN	788.58	1642.93	0.959968
Leonard Patrick KOMON	1988-01-10	KENKEN	778.24	1615.29	0.963592
Lopez LOMONG	1985-01-01	USAUSA	778.78	1624.72	0.958664
Lucas Kimeli ROTICH	1990-04-16	KENKEN	775.06	1603.98	0.966421
Luke KIPKOSGEI	1975-11-27	KENKEN	776.5	1632.37	0.951377
Marc SCOTT	21 DEC 1993	GBRGBR	785.13	1630.41	0.963107
Mark Kipkinyor BETT	22 DEC 1976	KENKEN	775.63	1612.93	0.961765
Mark Kosgei KIPTOO	1976-06-21	KENKEN	773.46	1614.64	0.958059
Martin Irungu MATHATHI	25 DEC 1985	KENKEN	783.84	1619.88	0.967775
Mathew Kipkoech KISORIO	16 MAY 1989	KENKEN	777.83	1614.25	0.963705
Matt TEGENKAMP	1982-01-19	USAUSA	778.56	1648.22	0.944728
Micah Kemboi KOGO	1986-06-30	KENKEN	780.77	1595.63	0.978635
Milkesa MENGESHA	2000-04-16	ETHETH	778.28	1620.24	0.960697
Mo FARAH	23 MAR 1983	GBRGBR	773.11	1606.57	0.962435
Mohamed AMYN	25 MAR 1976	MARMAR	781.98	1642.67	0.952084
Mohammed AHMED	1991-01-05	CANCAN	767.2	1594.14	0.962525
Mohammed MOURHIT	10 OCT 1970	BELBEL	769.71	1612.3	0.954797
Moses MOSOP	1985-07-07	KENKEN	774.46	1609.55	0.962331
Moses Ndiema KIPSIRO	1986-09-02	UGAUGA	770.72	1624.48	0.948882
Moses Ndiema MASAI	1986-06-01	KENKEN	770.55	1609.2	0.957681
Muktar EDRIS	1994-01-14	ETHETH	774.83	1637.18	0.946542
Nicholas KEMBOI	1983-11-25	KENKEN	781.14	1590.03	0.982547
Nicholas KIPKORIR	1998-09-29	KENKEN	766.33	1618.97	0.946688
Patrick Mutuku IVUTI	1978-07-30	KENKEN	782.68	1625.88	0.962777
Paul CHELIMO	27 OCT 1990	USAUSA	777.55	1632.73	0.952454
Paul Kipngetich TANUI	22 DEC 1990	KENKEN	778.69	1609.41	0.967671
Paul KOECH	1969-06-25	KENKEN	776.29	1596.26	0.972636
Paul LONYANGATA	12 DEC 1992	KENKEN	788.01	1641.62	0.960039
Paul Malakwen KOSGEI	1978-04-22	KENKEN	785.44	1641.56	0.956943
Paul TERGAT	1969-06-17	KENKEN	769.87	1587.85	0.969701
Rhonex KIPRUTO	12 OCT 1999	KENKEN	787.4	1610.16	0.978039
Richard CHELIMO	1972-04-21	KENKEN	785.14	1627.91	0.964599
Richard ETIR	12 DEC 2003	KENKEN	780.17	1626.88	0.9591
Richard LIMO	1980-11-18	KENKEN	776.72	1610.2	0.96475
Richard YATOR	1998-06-04	KENKEN	779.44	1614.76	0.965394
Robert Sigei KIPNGETICH	1982-01-03	KENKEN	786.71	1624.18	0.968747
Rodrigue KWIZERA	10 OCT 1999	BDIBDI	784.57	1645.47	0.953612
Saïd AOUITA	1959-11-02	MARMAR	778.39	1646.11	0.945733
Salah HISSOU	1972-01-16	MARMAR	770.8	1598.08	0.964658
Salvatore ANTIBO	1962-02-07	ITAITA	785.59	1636.5	0.960086
Sammy Alex MUTAHI	1989-06-01	KENKEN	780.12	1632.42	0.955783
Sammy KIPKETER	1981-09-29	KENKEN	772.33	1609.38	0.959786
Sean MCGORTY	08 MAR 1995	USAUSA	782.13	1638.15	0.954894
Selemon BAREGA	2000-01-20	ETHETH	763.02	1604.73	0.950964
Shem KORORIA	1972-09-25	KENKEN	782.8	1638.02	0.955788
Silas KIPRUTO	1984-09-26	KENKEN	782.86	1646.31	0.951048
Sileshi SIHINE	1983-01-29	ETHETH	767.04	1599.69	0.958986
Simon CHEMOIYWO	1968-04-20	KENKEN	787.57	1645.82	0.957055
Solomon BERIHU	02 OCT 1999	ETHETH	782.08	1622.26	0.964186
Stanley Waithaka MBURU	2000-04-09	KENKEN	785.21	1633.01	0.961672
Stewart MCSWEYN	1995-06-01	AUSAUS	776.5	1643.8	0.944762
Tariku BEKELE	1987-02-28	ETHETH	772.45	1623.24	0.951738
Teklemariam MEDHIN	1989-06-24	ERIERI	784.55	1636.69	0.958703
Terefe Zewdie MEREGA	23 OCT 1982	ETHETH	786.39	1634.13	0.962457
Titus Kipjumba MBISHEI	28 OCT 1990	KENKEN	780.04	1619.81	0.963125
Vincent Kiprop CHEPKOK	1988-07-05	KENKEN	771.45	1611.68	0.957324
Vincent Kipsegechi YATOR	1989-07-11	KENKEN	784.5	1645.94	0.953255
William KALYA	1974-08-04	KENKEN	783.08	1643.65	0.952855
William KINCAID	1992-09-21	USAUSA	774.4	1626.37	0.952305
William SIGEI	11 OCT 1969	KENKEN	786.15	1612.23	0.975233
Worku BIKILA	06 MAY 1968	ETHETH	777.23	1626.44	0.955744
Yemaneberhan CRIPPA	15 OCT 1996	ITAITA	782.26	1630.76	0.959381
Yenew ALAMIREW	27 MAY 1990	ETHETH	768.77	1639.86	0.937604
Yigrem DEMELASH	1994-01-26	ETHETH	783.3	1611.11	0.972373
Yobes ONDIEKI	1961-02-21	KENKEN	781.82	1618.38	0.966176
Yomif KEJELCHA	1997-08-01	ETHETH	761.73	1609.34	0.946637
Zersenay TADESE	1982-01-01	ERIERI	779.27	1597.25	0.975765
