# Supplementary material for: Special endurance coefficients enable the evaluation of running performance
Source: Sci Rep. 2025 Jun 20;15:20184. doi: 10.1038/s41598-025-06009-6 (PMC12181339; doi:10.1038/s41598-025-06009-6)
Supplement: Supplementary file 15 — Supplementary Information 15. [file 41598_2025_6009_MOESM15_ESM.xlsx]

## Sheet: 100-200
first name name	date of birth	country	sec 100m	sec 200m	KsA values
Adam GEMILI	06 OCT 1993	GBRGBR	9.97	19.97	0.998498
Ainsley BENNETT	1954-07-22	GBRGBR	10.21	20.42	1
Aleixo Platini MENGA	1987-09-29	GERGER	10.09	20.27	0.99556
Aleksandr BREDNEV	1988-02-04	RUSRUS	10.19	20.58	0.990282
Aleksandr PORKHOMOVSKIY	1972-08-12	RUSRUS	10.12	20.35	0.994595
Aleksandr YEVGENYEV	1961-07-20	URSURS	10.22	20.41	1.00147
Alex WILSON	1990-09-19	SUISUI	10.08	19.98	1.00901
Alexander KOSENKOW	14 MAR 1977	GERGER	10.14	20.43	0.992658
Alexandros TERZIAN	1968-06-24	GREGRE	10.2	20.61	0.989811
Alexios ALEXOPOULOS	21 MAY 1971	GREGRE	10.16	20.36	0.998035
Allan WELLS	03 MAY 1952	GBRGBR	10.11	20.21	1.00049
Allyn CONDON	1974-08-24	GBRGBR	10.21	20.53	0.994642
Andrea COLOMBO	1974-02-14	ITAITA	10.23	20.6	0.993204
Andreas BERGER	1961-06-09	AUTAUT	10.15	20.52	0.989279
Andrey FEDORIV	1963-08-11	URSURS	10.19	20.53	0.992694
Ángel David RODRÍGUEZ	1980-04-25	ESPESP	10.14	20.61	0.983988
Anninos MARKOULLIDES	1971-02-08	CYPCYP	10.12	20.43	0.9907
Arnaldo ABRANTES	1986-11-27	PORPOR	10.19	20.48	0.995117
Attila KOVÁCS	1960-09-02	HUNHUN	10.09	20.11	1.00348
Blessing Akwasi AFRIFAH	26 OCT 2003	ISRISR	10.2	19.96	1.02204
Bruno HORTELANO-ROIG	1991-09-18	ESPESP	10.06	20.04	1.00399
Bruno MARIE-ROSE	20 MAY 1965	FRAFRA	10.16	20.36	0.998035
Caimin DOUGLAS	11 MAY 1977	NEDNED	10.23	20.55	0.99562
Cameron SHARP	1958-06-03	GBRGBR	10.2	20.47	0.99658
Chijindu UJAH	05 MAR 1994	GBRGBR	9.96	20.39	0.976949
Christian HAAS	1958-08-22	FRGFRG	10.16	20.46	0.993157
Christian MALCOLM	1979-06-03	GBRGBR	10.11	20.08	1.00697
Christoph PÖSTINGER	1972-04-07	AUTAUT	10.22	20.45	0.999511
Christophe CHEVAL	1971-02-25	FRAFRA	10.21	20.41	1.00049
Christophe LEMAITRE	1990-06-11	FRAFRA	9.92	19.8	1.00202
Christopher GARIA	16 DEC 1992	NEDNED	10.22	20.59	0.992715
Churandy MARTINA	1984-07-03	NEDNED	9.91	19.81	1.0005
Daniel SANGOUMA	1965-02-07	FRAFRA	10.02	20.2	0.992079
Daniel TALBOT	01 MAY 1991	GBRGBR	10.14	20.16	1.00595
Dariusz KUĆ	1986-04-24	POLPOL	10.15	20.59	0.985915
Darren BRAITHWAITE	1969-01-20	GBRGBR	10.12	20.47	0.988764
Darren CAMPBELL	1973-09-12	GBRGBR	10.04	20.13	0.997516
David DOLLÉ	30 MAY 1969	SUISUI	10.16	20.43	0.994616
David LIMA	1990-09-06	PORPOR	10.05	20.3	0.990148
David PATROS	1977-09-11	FRAFRA	10.13	20.51	0.987811
Deji TOBAIS	31 OCT 1991	GBRGBR	10.18	20.61	0.98787
Dmytro VANYAIKIN	1966-01-14	UKRUKR	10.22	20.56	0.994163
Dominik KOPEĆ	05 MAR 1995	POLPOL	10.05	20.59	0.976202
Dwain CHAMBERS	1978-04-05	GBRGBR	9.97	20.31	0.981782
Eddy DE LEPINE	30 MAR 1984	FRAFRA	10.19	20.47	0.995603
Erik WIJMEERSCH	1970-01-23	BELBEL	10.17	20.42	0.996082
Eseosa Fostine DESALU	1994-02-19	ITAITA	10.21	20.13	1.01441
Eugen RAY	1957-07-26	GDRGDR	10.12	20.37	0.993618
Filippo TORTU	1998-06-15	ITAITA	9.99	20.1	0.99403
Francis OBIKWELU	1978-11-22	PORPOR	9.86	20.01	0.985507
Frank EMMELMANN	1961-09-15	GDRGDR	10.06	20.23	0.994563
Frédéric KRANTZ	1978-09-13	FRAFRA	10.17	20.49	0.992679
Geir MOEN	1969-06-26	NORNOR	10.08	20.17	0.999504
Georgios PANAGIOTOPOULOS	1969-08-12	GREGRE	10.19	20.38	1
Gerald PHIRI	06 OCT 1988	GBRGBR	10.13	20.29	0.998521
Gilles QUÉNÉHERVÉ	17 MAY 1966	FRAFRA	10.17	20.16	1.00893
Guus HOOGMOED	1981-09-27	NEDNED	10.15	20.48	0.991211
Harry AIKINES-ARYEETEY	1988-08-29	GBRGBR	10.08	20.46	0.985337
Henrik LARSSON	1999-09-30	SWESWE	10.13	20.44	0.991194
Igor STRELTSOV	01 MAY 1965	UKRUKR	10.23	20.53	0.99659
Issa-Aimé NTHEPÉ	1973-06-26	FRAFRA	10.11	20.58	0.982507
Jak Ali HARVEY	04 MAY 1989	TURTUR	9.92	20.38	0.973503
James ALAKA	1989-09-08	GBRGBR	10.22	20.45	0.999511
James ELLINGTON	1985-09-06	GBRGBR	10.04	20.31	0.988676
Ján VOLKO	1996-11-02	SVKSVK	10.13	20.24	1.00099
Jan ŽUMER	1982-06-09	SLOSLO	10.21	20.59	0.991744
Jaysuma SAIDY NDURE	1984-01-01	NORNOR	9.99	19.89	1.00452
Jean-Charles TROUABAL	20 MAY 1965	FRAFRA	10.19	20.2	1.00891
Jimmy VICAUT	1992-02-27	FRAFRA	9.86	20.3	0.971429
Joe FERGUSON	03 MAY 2000	GBRGBR	10.21	20.23	1.00939
John REGIS	13 OCT 1966	GBRGBR	10.15	19.87	1.02164
Jonathan QUARCOO	13 OCT 1996	NORNOR	10.22	20.39	1.00245
Joshua HARTMANN	1999-06-09	GERGER	10.11	20.02	1.00999
Julian REUS	1988-04-29	GERGER	10.01	20.29	0.986693
Konstantin KRYLOV	11 MAR 2004	RUSRUS	10.15	20.42	0.994123
Konstantinos KENTERIS	1973-07-11	GREGRE	10.15	19.85	1.02267
Lamont Marcell JACOBS	1994-09-26	ITAITA	9.8	20.61	0.950995
Linford CHRISTIE	1960-04-02	GBRGBR	9.87	20.09	0.982578
Luciano CARAVANI	1953-04-14	ITAITA	10.23	20.59	0.993686
Luke FAGAN	1988-07-31	GBRGBR	10.21	20.6	0.991262
Lykourgos-Stefanos TSAKONAS	08 MAR 1990	GREGRE	10.16	20.09	1.01145
Marc BLUME	28 DEC 1973	GERGER	10.13	20.47	0.989741
Marcin NOWAK	1977-08-02	POLPOL	10.21	20.51	0.995612
Marco TORRIERI	14 MAY 1978	ITAITA	10.22	20.38	1.00294
Marcus ADAM	1968-02-28	GBRGBR	10.23	20.41	1.00245
Marek NIIT	1987-08-09	ESTEST	10.19	20.43	0.997553
Marian WORONIN	1956-08-13	POLPOL	10	20.49	0.976086
Marlon DEVONISH	1976-06-01	GBRGBR	10.06	20.19	0.996533
Martial MBANDJOCK	14 OCT 1985	FRAFRA	10.06	20.38	0.987242
Marvin RENÉ	1995-04-11	FRAFRA	10.16	20.59	0.986887
Matic OSOVNIKAR	1980-01-19	SLOSLO	10.13	20.47	0.989741
Méba Mickaël ZEZE	19 MAY 1994	FRAFRA	9.99	19.97	1.0005
Michael ROSSWESS	1965-06-11	GBRGBR	10.15	20.51	0.989761
Miguel FRANCIS	28 MAR 1995	GBRGBR	10.23	19.97	1.02454
Mike MCFARLANE	02 MAY 1960	GBRGBR	10.22	20.43	1.00049
Mouhamadou FALL	1992-02-25	FRAFRA	10.04	20.24	0.992095
Nethaneel MITCHELL-BLAKE	1994-04-02	GBRGBR	9.99	19.95	1.0015
Olaf PRENZLER	1958-08-24	GDRGDR	10.15	20.46	0.99218
Owen ANSAH	2000-11-28	GERGER	10.08	20.35	0.990663
Panagiotis SARRIS	1975-09-14	GREGRE	10.17	20.48	0.993164
Patrick STEVENS	1968-01-31	BELBEL	10.14	20.19	1.00446
Patrick VAN BALKOM	1974-09-14	NEDNED	10.23	20.36	1.00491
Paul HESSION	1983-01-27	IRLIRL	10.18	20.3	1.00296
Pierfrancesco PAVONI	1963-02-21	ITAITA	10.22	20.38	1.00294
Pietro MENNEA	1952-06-28	ITAITA	10.01	19.72	1.01521
Prodromos KATSANTONIS	20 OCT 1975	CYPCYP	10.19	20.37	1.00049
Przemysław SŁOWIKOWSKI	1993-11-20	POLPOL	10.19	20.27	1.00543
Ramil GULIYEV	29 MAY 1990	TURTUR	9.97	19.76	1.00911
Reece PRESCOD	1996-02-29	GBRGBR	9.93	20.31	0.977843
Reto Amaru SCHENKEL	1988-04-28	SUISUI	10.19	20.48	0.995117
Richard KILTY	1989-09-02	GBRGBR	10.01	20.34	0.984267
Rikki FIFTON	1985-06-17	GBRGBR	10.16	20.46	0.993157
Roger BAMBUCK	1945-11-22	FRAFRA	10.11	20.47	0.987787
Roland NÉMETH	1974-09-19	HUNHUN	10.08	20.49	0.983895
Ronald POGNON	1982-11-16	FRAFRA	9.99	20.27	0.985693
Ryan ZEZE	1998-01-29	FRAFRA	10.14	20.23	1.00247
Sergiy OSOVICH	16 DEC 1973	UKRUKR	10.09	20.4	0.989216
Serhiy SMELYK	1987-04-19	UKRUKR	10.1	20.3	0.995074
Silvan WICKI	1995-02-13	SUISUI	10.11	20.45	0.988753
Solomon BOCKARIE	18 MAY 1987	NEDNED	10.13	20.37	0.9946
Stefano TILLI	1962-08-22	ITAITA	10.16	20.4	0.996078
Stuart DUTAMBY	1994-04-24	FRAFRA	10.12	20.41	0.991671
Sven KNIPPHALS	1985-09-20	GERGER	10.13	20.48	0.989258
Taymir BURNET	01 OCT 1992	NEDNED	10.11	20.34	0.9941
Tazana Mikkel KAMANGA-DYRBAK	2002-01-12	DENDEN	10.22	20.48	0.998047
Terry WILLIAMS	1968-11-15	GBRGBR	10.23	20.5	0.998049
Thomas SCHRÖDER	1962-08-23	GDRGDR	10.1	20.54	0.983447
Tobias UNGER	1979-07-10	GERGER	10.14	20.2	1.00396
Tommi HARTONEN	12 MAY 1977	FINFIN	10.21	20.47	0.997557
Tommy RAMDHAN	1996-11-28	GBRGBR	10.16	20.34	0.999017
Troy DOUGLAS	1962-11-30	NEDNED	10.16	20.19	1.00644
Valeriy BORZOV	20 OCT 1949	URSURS	10.07	20	1.007
Venancio JOSÉ	1976-04-19	ESPESP	10.17	20.59	0.987858
Vladimir KRYLOV	1964-02-26	URSURS	10.13	20.23	1.00148
Vladimir MURAVYOV	1959-09-30	URSURS	10.2	20.34	1.00295
Vladislav DOLOGODIN	1972-02-23	UKRUKR	10.18	20.33	1.00148
William REAIS	04 MAY 1999	SUISUI	10.2	20.24	1.00791
Yaroslav TKALICH	1996-06-05	ANAANA	10.23	20.46	1
Zharnel HUGHES	1995-07-13	GBRGBR	9.83	19.73	0.996452

## Sheet: 200-400
first name name	date of birth	country	sec 200m	sec 400m	KsA values
Ade MAFE	1966-11-12	GBRGBR	20.54	45.3	0.906843
Adrian PATRICK	1973-06-15	GBRGBR	20.43	45.63	0.895464
Alessandro ATTENE	1977-09-10	ITAITA	20.57	45.35	0.907166
Anastasios GOUSIS	1979-07-07	GREGRE	20.11	45.55	0.882986
Andrew HOWE	12 MAY 1985	ITAITA	20.28	45.7	0.887527
Bruno HORTELANO-ROIG	1991-09-18	ESPESP	20.04	44.69	0.896845
Cédric VAN BRANTEGHEM	13 MAR 1979	BELBEL	20.6	45.02	0.915149
Charles DOBSON	20 OCT 1999	GBRGBR	20.19	45.11	0.895145
Chris CLARKE	1990-01-25	GBRGBR	20.22	45.59	0.887037
Delano WILLIAMS	23 DEC 1993	GBRGBR	20.4	45.42	0.898283
Erwin SKAMRAHL	08 MAR 1958	FRGFRG	20.44	44.5	0.918652
Franz-Peter HOFMEISTER	1951-08-05	FRGFRG	20.57	45.12	0.911791
Jean-Jacques BOUSSEMART	1963-04-11	FRAFRA	20.41	45.73	0.892631
Johan WISSMAN	1982-11-02	SWESWE	20.3	44.56	0.911131
John REGIS	13 OCT 1966	GBRGBR	19.87	45.48	0.873791
Jonathan BORLÉE	1988-02-22	BELBEL	20.31	44.43	0.914247
Karol ZALEWSKI	1993-08-07	POLPOL	20.26	45.11	0.898249
Klaus THIELE	1958-01-21	GDRGDR	20.6	45.34	0.90869
Konstantinos KENTERIS	1973-07-11	GREGRE	19.85	45.6	0.870614
Leslie DJHONE	18 MAR 1981	FRAFRA	20.51	44.46	0.922627
Liemarvin BONEVACIA	1989-04-05	NEDNED	20.45	44.48	0.919514
Luka JANEŽIČ	1995-11-14	SLOSLO	20.6	44.84	0.918822
Marek NIIT	1987-08-09	ESTEST	20.43	45.74	0.89331
Marek PLAWGO	1981-02-25	POLPOL	20.61	45.35	0.908931
Matteo GALVAN	1988-08-24	ITAITA	20.5	45.12	0.908688
Matthew HUDSON-SMITH	26 OCT 1994	GBRGBR	20.56	44.35	0.92717
Norbert DOBELEIT	1964-07-17	FRGFRG	20.43	45.15	0.904983
Patrick BARRÉ	1959-04-12	FRAFRA	20.6	45.65	0.902519
Pavel MASLÁK	1991-02-21	CZECZE	20.46	44.79	0.913597
Pierfrancesco PAVONI	1963-02-21	ITAITA	20.38	45.71	0.891709
Ralf LÜBKE	1965-06-17	FRGFRG	20.38	44.98	0.906181
Robert MAĆKOWIAK	13 MAY 1970	POLPOL	20.61	44.84	0.919269
Robin VANDERBEMDEN	1994-02-10	BELBEL	20.43	45.65	0.895071
Roger BLACK	31 MAR 1966	GBRGBR	20.56	44.37	0.926752
Samuel GARCÍA	04 DEC 1991	ESPESP	20.59	45	0.915111
Solomon WARISO	1966-11-11	GBRGBR	20.5	44.68	0.917637
Stefan HOLZ	1979-02-25	GERGER	20.43	45.11	0.905786
Thomas SCHÖNLEBE	1965-08-06	GDRGDR	20.48	44.33	0.923979
Todd BENNETT	1962-07-06	GBRGBR	20.36	45.27	0.899492
Vladimir KRYLOV	1964-02-26	URSURS	20.23	45.2	0.895133
Yannick FONSAT	1988-06-16	FRAFRA	20.59	45.3	0.909051

## Sheet: 400-800
first name name	date of birth	country	sec 400m	sec 800m	KsA values
Brian WHITTLE	1964-04-26	GBRGBR	45.22	105.47	0.857495
Donato SABIA	1963-09-11	ITAITA	45.73	103.88	0.880439
Edgar ITT	1967-06-08	FRGFRG	45.38	105.7	0.858657
Harald SCHMID	1957-09-29	FRGFRG	44.92	104.83	0.857007
Sergey KUTSEBO	1961-02-07	URSURS	45.74	105.81	0.864569
Steve HEARD	1962-04-29	GBRGBR	45.74	104.65	0.874152

## Sheet: 800-1500
first name name	date of birth	country	sec 800m	sec 1500m	KsA values
Adrián BEN	1998-08-04	ESPESP	104.18	213.5	0.91493
Alexis MIELLET	05 MAY 1995	FRAFRA	105.88	214.23	0.926691
Andreas ALMGREN	1995-06-12	SWESWE	105.59	212	0.933874
Andreas BUSSE	06 MAY 1959	GDRGDR	104.72	214.1	0.917095
Andrés Manuel DÍAZ	1969-07-12	ESPESP	105.89	211.48	0.93883
Andrey LOGINOV	1972-11-27	RUSRUS	105.03	215.53	0.913707
Anthony MORRELL	03 MAY 1962	GBRGBR	104.59	215.6	0.909584
Anthony WHITEMAN	1971-11-13	GBRGBR	105.81	212.34	0.934321
Artur OSTROWSKI	1988-07-10	POLPOL	104.82	214.45	0.916472
Arturo CASADO	1983-01-26	ESPESP	104.74	212.7	0.923307
Azeddine HABZ	1993-07-19	FRAFRA	103.9	209.26	0.930959
Baptiste MISCHLER	1997-11-23	FRAFRA	105.37	212.42	0.930085
Charlie DA'VALL GRICE	1993-11-07	GBRGBR	105.53	210.62	0.939459
David STRANG	13 DEC 1968	GBRGBR	105.81	216.53	0.916241
Elliot GILES	26 MAY 1994	GBRGBR	104.05	210.92	0.924966
Fermín CACHO	1969-02-16	ESPESP	105.37	208.95	0.945531
Filip OSTROWSKI	2001-07-12	POLPOL	105.62	216.03	0.916713
Fouad CHOUKI	01 OCT 1978	FRAFRA	105.77	210.83	0.940657
Frank CLEMENT	1952-04-26	GBRGBR	105.76	215.66	0.919503
Gennaro DI NAPOLI	05 MAR 1968	ITAITA	105.84	212.78	0.932653
Gert-Jan LIEFERS	1978-09-26	NEDNED	105.47	212.89	0.928913
Giuseppe D'URSO	1969-09-15	ITAITA	103.95	215.78	0.903264
Hauke FUHLBRÜGGE	21 MAR 1966	GDRGDR	105.15	214.15	0.920646
Ilham Tanui ÖZBILEN	05 MAR 1990	TURTUR	104	211.3	0.922858
Ivan HESHKO	1979-08-19	UKRUKR	105.41	210.33	0.939684
Ivo VAN DAMME	1954-02-21	BELBEL	103.86	216.26	0.900479
Jake WIGHTMAN	1994-07-11	GBRGBR	103.65	209.23	0.928852
Jakub HOLUŠA	1988-02-20	CZECZE	105.12	212.49	0.927573
Jens-Peter HEROLD	1965-06-02	GDRGDR	104.88	212.77	0.924237
Jesús GÓMEZ	1991-04-24	ESPESP	105.67	213.07	0.929888
Joeri JANSEN	28 MAY 1979	BELBEL	104.38	215.97	0.906202
Johan ROGESTEDT	1993-01-27	SWESWE	105.89	216.58	0.916722
John GLADWIN	07 MAY 1963	GBRGBR	105.14	215.26	0.915811
José Antonio REDOLAT	1976-02-17	ESPESP	105.39	211.21	0.935591
José MARAJO	1954-08-10	FRAFRA	105.29	214.93	0.918526
Josh KERR	08 OCT 1997	GBRGBR	105.35	209.05	0.9449
Juan Carlos HIGUERO	1978-08-03	ESPESP	105.87	211.57	0.938253
Kevin LÓPEZ	1990-06-12	ESPESP	103.74	214.83	0.905425
Kevin MCKAY	1969-02-09	GBRGBR	105.35	214.59	0.920505
Manuel OLMEDO	17 MAY 1983	ESPESP	104.56	214.44	0.914242
Marcin LEWANDOWSKI	1987-06-13	POLPOL	103.72	210.42	0.924223
Marcus O'SULLIVAN	22 DEC 1961	IRLIRL	105.87	213.61	0.929293
Marko KOERS	1972-11-03	NEDNED	104.01	213.05	0.915366
Matthew YATES	1969-02-04	GBRGBR	105.05	214	0.920415
Mehdi BAALA	1978-08-17	FRAFRA	103.15	208.98	0.925477
Michał ROZMYS	13 MAR 1995	POLPOL	105.32	212.43	0.9296
Mohamed ATTAOUI	2001-09-26	ESPESP	104.67	216.12	0.908089
Mounir YEMMOUNI	12 OCT 1983	FRAFRA	105.25	212.97	0.926627
Neil GOURLEY	1995-02-07	GBRGBR	104.82	210.6	0.933226
Neil HORSFIELD	07 DEC 1966	GBRGBR	105.44	215.08	0.919193
Niels LAROS	2005-04-17	NEDNED	104.78	212.89	0.922836
Nikolay KIROV	1957-11-22	URSURS	105.11	216.3	0.911148
Olaf BEYER	1957-08-04	GDRGDR	103.84	215.58	0.903145
Paul ROBINSON	24 MAY 1991	IRLIRL	105.86	215.22	0.922254
Peter ELLIOTT	09 OCT 1962	GBRGBR	102.97	212.69	0.907747
Philippe COLLARD	1960-02-26	FRAFRA	103.95	214.75	0.907596
Piers COPELAND	1998-11-26	GBRGBR	105.77	214.62	0.924046
Pieter SISK	08 DEC 1999	BELBEL	105.82	215.12	0.922334
Rob DRUPPERS	1962-04-29	NEDNED	103.56	215.07	0.902846
Rob HARRISON	1959-06-05	GBRGBR	105.31	215.74	0.915251
Robert FARKEN	1997-09-20	GERGER	105.65	212.1	0.933964
Roberto PARRA	1976-04-06	ESPESP	104.97	215.02	0.915351
Rui SILVA	1977-08-03	PORPOR	104.91	210.07	0.936384
Saúl ORDÓÑEZ	1994-04-10	ESPESP	103.65	214.98	0.904009
Sebastian COE	1956-09-29	GBRGBR	101.73	209.77	0.909299
Steve CRABB	1963-11-30	GBRGBR	105.69	213.34	0.928887
Steve CRAM	14 OCT 1960	GBRGBR	102.88	209.67	0.920017
Steve OVETT	09 OCT 1955	GBRGBR	104.09	210.77	0.92598
Thomas LANCASHIRE	1985-07-02	GBRGBR	105.76	213.96	0.926809
Willi WÜLBECK	18 DEC 1954	FRGFRG	103.65	213.74	0.909253
Wolfram MÜLLER	1981-07-08	GERGER	105.14	215.5	0.914791

## Sheet: 1500-3000
first name name	date of birth	country	sec 1500m	sec 3000m	KsA values
Adam FOGG	1999-01-27	GBRGBR	215.7	466.67	0.924422
Adel MECHAAL	05 DEC 1990	ESPESP	210.77	455.28	0.925892
Adrian PASSEY	1964-09-02	GBRGBR	214.5	468.09	0.91649
Alberto GARCÍA	1971-02-22	ESPESP	215.69	456.53	0.944911
Alessandro LAMBRUSCHINI	1965-01-07	ITAITA	215.27	464.7	0.92649
Alistair Ian CRAGG	1980-06-13	IRLIRL	216.18	452.49	0.955513
Anacleto JIMÉNEZ	1967-02-24	ESPESP	214.47	455.83	0.941009
Andreas ALMGREN	1995-06-12	SWESWE	212	457.05	0.927688
Andrew BADDELEY	1982-06-20	GBRGBR	214.36	459.86	0.932284
Anthony WHITEMAN	1971-11-13	GBRGBR	212.34	463.61	0.916029
Antti LOIKKANEN	1955-04-15	FINFIN	216.3	466.67	0.926993
Bashir ABDI	1989-02-10	BELBEL	216.55	460.44	0.940622
Bouabdellah TAHRI	20 DEC 1978	FRAFRA	212.73	453.18	0.938832
Branko ZORKO	1967-07-01	CROCRO	213.3	468.72	0.910138
Bruno LEVANT	1960-01-24	FRAFRA	215.83	465.83	0.926647
Carlos GARCÍA	1975-08-20	ESPESP	216.41	463.91	0.932983
Carlos MAYO	1995-09-18	ESPESP	216.44	468.29	0.924384
Cyrille LAVENTURE	29 MAR 1964	FRAFRA	216.37	457.74	0.945384
David MOORCROFT	1953-04-10	GBRGBR	213.79	452.79	0.944323
Dieter BAUMANN	1965-02-09	GERGER	213.51	450.5	0.94788
Dmitriy DMITRIYEV	03 MAR 1956	URSURS	216.5	462.05	0.937128
Dominique BOUCHARD	1963-02-04	FRAFRA	216.52	464.39	0.932492
Dragan ZDRAVKOVIĆ	16 DEC 1959	YUGYUG	214.85	460.49	0.933136
Driss MAAZOUZI	15 OCT 1969	FRAFRA	211.45	456.21	0.926985
Eamonn COGHLAN	1952-11-21	IRLIRL	216.57	457.6	0.946547
Elzan BIBIĆ	1999-01-08	SRBSRB	215.07	459.45	0.936206
Eric DUBUS	1966-02-28	FRAFRA	212.37	455.6	0.932265
Fermín CACHO	1969-02-16	ESPESP	208.95	457.02	0.914402
Fernando CARRO	1992-04-01	ESPESP	215.9	461.2	0.936253
Filip INGEBRIGTSEN	1993-04-20	NORNOR	210.01	454	0.925154
Florian ORTH	1989-07-24	GERGER	214.54	464.65	0.923448
Francis GONZALEZ	1952-02-06	FRAFRA	216.2	461	0.937961
Frank O'MARA	1960-07-17	IRLIRL	214.02	460.41	0.929693
Gennaro DI NAPOLI	05 MAR 1968	ITAITA	212.78	459.54	0.926056
Gert-Jan LIEFERS	1978-09-26	NEDNED	212.89	457.48	0.930707
Günther WEIDLINGER	1978-04-05	AUTAUT	214.69	468.46	0.916578
Henrik INGEBRIGTSEN	1991-02-24	NORNOR	211.46	456.85	0.925731
Isaac KIMELI	09 MAR 1994	BELBEL	216.51	467.48	0.926286
Isaac VICIOSA	26 DEC 1969	ESPESP	210.94	449.34	0.938888
Jack BUCKNER	1961-09-22	GBRGBR	215.28	460.43	0.935126
Jakob INGEBRIGTSEN	2000-09-19	NORNOR	207.14	444	0.933063
James WEST	1996-01-30	GBRGBR	214.07	463.79	0.923133
Jesús ESPAÑA	1978-08-21	ESPESP	216.53	458.26	0.945009
Jimmy GRESSIER	04 MAY 1997	FRAFRA	213.9	460.21	0.929576
John MAYOCK	26 OCT 1970	GBRGBR	211.86	467.28	0.90678
John ROBSON	1957-01-31	GBRGBR	213.83	465.81	0.9181
José Antonio REDOLAT	1976-02-17	ESPESP	211.21	466	0.906481
José Luis CARREIRA	30 MAR 1962	ESPESP	215.56	464.04	0.929058
José Luis GONZÁLEZ	08 DEC 1957	ESPESP	210.92	462.93	0.911239
Juan Carlos HIGUERO	1978-08-03	ESPESP	211.57	458.71	0.922456
Karl FLESCHEN	28 MAY 1955	FRGFRG	216.2	461.2	0.937554
Mahiedine MEKHISSI	15 MAR 1985	FRAFRA	213.12	464.98	0.916685
Manuel PANCORBO	1966-07-07	ESPESP	214.03	451.59	0.947895
Marc SCOTT	21 DEC 1993	GBRGBR	215.93	456.08	0.946895
Marcus O'SULLIVAN	22 DEC 1961	IRLIRL	213.61	462.53	0.923659
Mario GARCÍA	1999-06-29	ESPESP	209.18	467.56	0.894773
Mark CARROLL	1972-01-15	IRLIRL	214.91	450.36	0.954392
Marko KOERS	1972-11-03	NEDNED	213.05	466.52	0.913358
Mateusz DEMCZYSZAK	1986-01-18	POLPOL	216.15	468.3	0.923126
Mike FOPPEN	1996-11-29	NEDNED	215.67	459.75	0.938206
Mo FARAH	23 MAR 1983	GBRGBR	208.81	452.62	0.922672
Mogens GULDBERG	1963-08-02	DENDEN	215.03	463.78	0.927293
Mohamed ABDILAAHI	24 MAR 1999	GERGER	215.69	458.98	0.939867
Mohamed KATIR	1998-02-17	ESPESP	208.76	447.64	0.932714
Mohammed MOURHIT	10 OCT 1970	BELBEL	216.14	446.62	0.967892
Morhad AMDOUNI	1988-06-21	FRAFRA	214.05	457.5	0.935738
Narve Gilje NORDÅS	1998-09-30	NORNOR	209.47	461.31	0.908153
Niels Kim HJORT	1959-06-29	DENDEN	216.01	466.3	0.926485
Niels LAROS	2005-04-17	NEDNED	212.89	468.25	0.909301
Ossama MESLEK	1997-01-08	ITAITA	214.53	463.63	0.925436
Pascal THIÉBAUT	1959-06-06	FRAFRA	214.08	462.64	0.925471
Paul LARKINS	19 MAY 1963	GBRGBR	215.94	467.54	0.923728
Peter WIRZ	1960-07-29	SUISUI	215.83	464.89	0.928521
Pierre DÉLÈZE	1958-08-25	SUISUI	211.75	463.46	0.913779
Rachid CHEKHEMANI	01 OCT 1973	FRAFRA	215.22	458.57	0.938657
Ray FLYNN	1957-01-22	IRLIRL	214.65	461.6	0.930026
Reyes ESTÉVEZ	1976-08-02	ESPESP	210.57	457.93	0.91966
Robert NEMETH	1958-06-05	AUTAUT	215.8	464.08	0.930012
Rui SILVA	1977-08-03	PORPOR	210.07	466.41	0.900795
Sam PARSONS	1994-06-18	GERGER	216.22	462.58	0.934844
Sergio GALLARDO	22 MAR 1979	ESPESP	213.43	464.15	0.91966
Stefano MEI	1963-02-03	ITAITA	214.57	462.85	0.927169
Steve CRAM	14 OCT 1960	GBRGBR	209.67	465.45	0.900935
Steve OVETT	09 OCT 1955	GBRGBR	210.77	461.3	0.913809
Thomas WESSINGHAGE	1952-02-22	FRGFRG	211.58	456.75	0.926459
Tom ELMER	1997-04-01	SUISUI	215.62	468.77	0.919939
Ulf HÖGBERG	1946-01-21	SWESWE	216.56	468.6	0.924285
Vincent ROUSSEAU	1962-07-29	BELBEL	216.38	459.41	0.941991
Vyacheslav SHABUNIN	1969-09-27	RUSRUS	212.28	459.24	0.924484
Wolfram MÜLLER	1981-07-08	GERGER	215.5	465.05	0.926782
Yemaneberhan CRIPPA	15 OCT 1996	ITAITA	215.26	457.9	0.940205
Yoann KOWAL	28 MAY 1987	FRAFRA	213.75	465.11	0.919137
Zeki ÖZTÜRK	22 DEC 1965	TURTUR	215.68	467.52	0.922656

## Sheet: 3000-5000
first name name	date of birth	country	sec 3000m	sec 5000m	KsA values
Abdellah BÉHAR	1963-07-05	FRAFRA	455.8	793.33	0.957567
Abdessamad OUKHELFEN	18 DEC 1998	ESPESP	465.24	797.95	0.97174
Abel ANTÓN	24 OCT 1962	ESPESP	466.08	795.17	0.976898
Adel MECHAAL	05 DEC 1990	ESPESP	455.28	786.02	0.96537
Adrian PASSEY	1964-09-02	GBRGBR	468.09	800.09	0.975078
Alberto COVA	01 DEC 1958	ITAITA	466.4	790.06	0.983892
Alberto GARCÍA	1971-02-22	ESPESP	456.53	782.54	0.972325
Alejandro GOMEZ	1967-04-11	ESPESP	467.7	800.91	0.973268
Aleksandr FEDOTKIN	1955-11-03	URSURS	466.3	797.66	0.974308
Ali KAYA	1994-04-20	TURTUR	458.65	780.31	0.979632
Alistair Ian CRAGG	1980-06-13	IRLIRL	452.49	783.53	0.962503
Anacleto JIMÉNEZ	1967-02-24	ESPESP	455.83	788.3	0.963741
Anatoliy KRAKHMALYUK	1960-09-06	URSURS	468	801.2	0.97354
Andreas ALMGREN	1995-06-12	SWESWE	457.05	781.7	0.974479
Andrew BADDELEY	1982-06-20	GBRGBR	459.86	800.85	0.957025
Andrew BUTCHART	14 OCT 1991	GBRGBR	455.18	786.21	0.964925
Andy VERNON	1986-01-07	GBRGBR	465.75	791.5	0.980733
Antonio ABADÍA	1990-07-02	ESPESP	468.14	792.68	0.984298
Antonio Bordello MARTINS	1963-08-23	FRAFRA	467.22	794.47	0.98015
António LEITÃO	1960-07-22	PORPOR	459.69	787.7	0.972642
António PINTO	22 MAR 1966	PORPOR	461.33	782.86	0.982147
Antonio SERRANO	08 MAR 1965	ESPESP	467.73	802.4	0.971523
Are NAKKIM	1964-02-13	NORNOR	465.03	799.82	0.969031
Arne GABIUS	22 MAR 1981	GERGER	455.43	792.5	0.957792
Atiq NAAJI	1966-11-21	FRAFRA	459.12	803.09	0.95282
Awet Nftalem KIBRAB	09 MAY 1995	NORNOR	467.37	795.41	0.979306
Bashir ABDI	1989-02-10	BELBEL	460.44	784.91	0.977692
Bob VERBEECK	1960-08-05	BELBEL	467.22	804.73	0.967654
Boris KUZNETSOV	1947-04-11	URSURS	462.1	798	0.965121
Bouabdellah TAHRI	20 DEC 1978	FRAFRA	453.18	792.22	0.953397
Brendan FOSTER	1948-01-12	GBRGBR	455.2	794.6	0.954778
Bronisław MALINOWSKI	1951-06-04	POLPOL	462.4	797.69	0.966123
Carles CASTILLEJO	1978-08-18	ESPESP	462.02	791.5	0.972879
Carlos GARCÍA	1975-08-20	ESPESP	463.91	796.4	0.970848
Carlos MAYO	1995-09-18	ESPESP	468.29	798.15	0.977865
Carlos MONTEIRO	14 DEC 1965	PORPOR	464.08	802.7	0.963581
Charles HICKS	2001-07-25	GBRGBR	463.84	804.58	0.960833
Chris THOMPSON	1981-04-17	GBRGBR	463.34	791.51	0.975646
Christoph HERLE	1955-11-19	FRGFRG	466.9	799.25	0.973621
Cyrille LAVENTURE	29 MAR 1964	FRAFRA	457.74	798.29	0.955668
Dan GLANS	02 MAY 1947	SWESWE	462.24	802.1	0.960479
Daniele MEUCCI	07 OCT 1985	ITAITA	461.74	799	0.963162
Darragh MCELHINNEY	2000-11-09	IRLIRL	462.86	797.17	0.967715
David BEDFORD	30 DEC 1949	GBRGBR	466.4	797.21	0.975067
David LEWIS	15 OCT 1961	GBRGBR	462.47	801.13	0.96212
David MOORCROFT	1953-04-10	GBRGBR	452.79	780.41	0.966992
David Richard NERURKAR	1964-01-06	GBRGBR	468	803.36	0.970922
Detlef UHLEMANN	1949-09-24	FRGFRG	465.6	801.07	0.968704
Dieter BAUMANN	1965-02-09	GERGER	450.5	774.7	0.969192
Dietmar MILLONIG	1955-06-01	AUTAUT	463.66	795.31	0.971655
Dionisio CASTRO	1963-11-22	PORPOR	463.82	793.59	0.974097
Dmitriy DMITRIYEV	03 MAR 1956	URSURS	462.05	797.37	0.965779
Domingos CASTRO	1963-11-22	PORPOR	461.02	794.41	0.967217
Driss EL HIMER	1974-04-04	FRAFRA	454.46	790.99	0.957576
Eamonn COGHLAN	1952-11-21	IRLIRL	457.6	799.13	0.954371
Eamonn MARTIN	09 OCT 1958	GBRGBR	460.94	797.84	0.962891
Elzan BIBIĆ	1999-01-08	SRBSRB	459.45	804.42	0.951928
Emiel PUTTEMANS	08 OCT 1947	BELBEL	457.6	793	0.961749
Emil DANIELSSON	1997-09-05	SWESWE	459.7	793.43	0.965639
Enrique MOLINA	1968-02-25	ESPESP	452.32	787.34	0.957486
Fabián RONCERO	19 OCT 1970	ESPESP	461.48	802.46	0.958469
Farid KHAYRULLIN	1965-08-17	RUSRUS	465.94	801.78	0.968553
Fernando CERRADA	1954-08-21	ESPESP	467.7	803.58	0.970034
Fernando MAMEDE	1951-11-01	PORPOR	463.94	788.54	0.980589
Filip INGEBRIGTSEN	1993-04-20	NORNOR	454	791.75	0.955689
Florian ORTH	1989-07-24	GERGER	464.65	803.67	0.9636
Francesco PANETTA	1963-01-10	ITAITA	462.73	786.76	0.980244
Francis GONZALEZ	1952-02-06	FRAFRA	461	800.24	0.960129
Francisco Javier ALVES	1980-09-03	ESPESP	465.3	791.01	0.980392
Franco FAVA	1952-09-03	ITAITA	466.2	801.98	0.968852
Frank O'MARA	1960-07-17	IRLIRL	460.41	793.02	0.96763
Frank ZIMMERMANN	1955-08-10	FRGFRG	465.17	798.2	0.97129
Gary STAINES	1963-07-03	GBRGBR	461.79	794.28	0.968991
Gennaro DI NAPOLI	05 MAR 1968	ITAITA	459.54	797.46	0.960424
Geoff TURNBULL	1961-04-15	GBRGBR	465.49	801.73	0.967678
Gerard TEBROKE	1949-11-09	NEDNED	467.2	801.68	0.971294
Gert-Jan LIEFERS	1978-09-26	NEDNED	457.48	802.26	0.950398
Günther WEIDLINGER	1978-04-05	AUTAUT	468.46	793.44	0.984027
Halez TAGUELMINT	29 MAR 1973	FRAFRA	460.14	800.73	0.957751
Hansjörg KUNZE	28 DEC 1959	GDRGDR	464.05	790.4	0.978513
Harald NORPOTH	1942-08-22	FRGFRG	465.1	800.49	0.968365
Hayle IBRAHIMOV	1990-01-18	AZEAZE	454.57	789.17	0.960017
Henrik INGEBRIGTSEN	1991-02-24	NORNOR	456.85	793.99	0.958975
Hugo HAY	28 MAR 1997	FRAFRA	461.78	782.62	0.983406
Ian GILLESPIE	18 MAY 1970	GBRGBR	468.28	798.06	0.977955
Ian HAMER	1965-04-18	GBRGBR	466.4	789.8	0.984215
Ian STEWART	1960-09-22	GBRGBR	463.9	802.08	0.963952
Ilias FIFA	16 MAY 1989	ESPESP	460.55	791.83	0.969379
Isaac KIMELI	09 MAR 1994	BELBEL	467.48	784.72	0.992881
Isaac VICIOSA	26 DEC 1969	ESPESP	449.34	789.63	0.948419
Ismail SGHYR	16 MAR 1972	FRAFRA	458.37	781.64	0.977368
Iván HIERRO	1978-02-14	ESPESP	460.39	804.28	0.954042
Jack BUCKNER	1961-09-22	GBRGBR	460.43	790.15	0.971187
Jack ROWE	1996-01-30	GBRGBR	462.15	800	0.962813
Jacques BOXBERGER	1949-04-16	FRAFRA	463.76	803.59	0.96185
Jakob INGEBRIGTSEN	2000-09-19	NORNOR	444	768.45	0.962977
Jan FITSCHEN	02 MAY 1977	GERGER	466.22	794.85	0.977585
Jesús ESPAÑA	1978-08-21	ESPESP	458.26	784.73	0.973286
Jimmy GRESSIER	04 MAY 1997	FRAFRA	460.21	776.09	0.988309
João CAMPOS	1958-09-22	PORPOR	465.7	799.1	0.971301
Joao JUNQUIERA	1965-04-24	PORPOR	467.26	802.3	0.970668
John DOHERTY	1961-07-22	IRLIRL	461.59	794.17	0.968705
John MAYOCK	26 OCT 1970	GBRGBR	467.28	799.43	0.974194
John NUTTALL	1967-01-11	GBRGBR	456.4	796.7	0.954772
John TREACY	1957-06-04	IRLIRL	465.22	796.81	0.973089
Jon BROWN	1971-02-27	GBRGBR	465.41	799.03	0.970781
Jonas GLANS	1991-01-26	SWESWE	467.76	800.85	0.973466
Jonathan DAVIES	28 OCT 1994	GBRGBR	465.75	796.66	0.974381
Jonny DANIELSSON	1964-09-04	SWESWE	462.41	800.29	0.963005
Jos HERMENS	1950-01-08	NEDNED	464.4	801.9	0.965208
José Antonio REDOLAT	1976-02-17	ESPESP	466	803.14	0.967038
José Luis GONZÁLEZ	08 DEC 1957	ESPESP	462.93	792.34	0.973761
José Manuel MARTÍNEZ	22 OCT 1971	ESPESP	459.64	791.13	0.96832
José RAMOS	1968-07-28	PORPOR	468.67	803.77	0.971816
José REGALO	1963-11-22	PORPOR	463	795.62	0.969894
José RÍOS	15 MAR 1974	ESPESP	462.08	787.59	0.977835
Juan Carlos DE LA OSSA	1976-11-25	ESPESP	462.16	789.84	0.975219
Juan Carlos HIGUERO	1978-08-03	ESPESP	458.71	802.68	0.952455
Julian GOATER	1953-01-12	GBRGBR	468.66	795.59	0.981787
Julien WANDERS	18 MAR 1996	SUISUI	463.62	793.84	0.97337
Kamiel MAASE	20 OCT 1971	NEDNED	465.44	793.06	0.978152
Karl FLESCHEN	28 MAY 1955	FRGFRG	461.2	793.88	0.96824
Khalid ZOUBAA	1977-04-27	FRAFRA	467.71	791.97	0.984275
Klaus-Peter HILDENBRAND	1952-09-11	FRGFRG	467.8	793.69	0.982331
Knut KVALHEIM	1950-06-14	NORNOR	462.4	800.54	0.962684
Larbi ZEROUAL	1971-01-10	FRAFRA	460.46	800.2	0.959052
Lasse VIRÉN	1949-07-22	FINFIN	463.2	796.3	0.969484
Luigi ZARCONE	1950-06-18	ITAITA	467.54	803.7	0.969557
Magnus Tuv MYHRE	2000-06-15	NORNOR	468.07	789.44	0.98819
Mahiedine MEKHISSI	15 MAR 1985	FRAFRA	464.98	800.53	0.968067
Manuel Ángel PEÑAS	1977-11-09	ESPESP	464.7	802.83	0.964712
Manuel PANCORBO	1966-07-07	ESPESP	451.59	788.44	0.954607
Marc SCOTT	21 DEC 1993	GBRGBR	456.08	785.13	0.968162
Marius BAKKEN	27 MAR 1978	NORNOR	460.77	786.39	0.976551
Mark CARROLL	1972-01-15	IRLIRL	450.36	783.93	0.957483
Markus RYFFEL	1955-02-05	SUISUI	461.05	787.54	0.975718
Martti VAINIO	30 DEC 1950	FINFIN	466.24	800.07	0.971248
Mats ERIXON	19 MAR 1958	SWESWE	468.2	804.2	0.970322
Mike FOPPEN	1996-11-29	NEDNED	459.75	785.66	0.975295
Mike MCLEOD	1952-01-25	GBRGBR	468.18	803.26	0.971416
Mikhail DASKO	1961-01-26	URSURS	462	796.73	0.96645
Mo FARAH	23 MAR 1983	GBRGBR	452.62	773.11	0.975756
Mohamed ABDILAAHI	24 MAR 1999	GERGER	458.98	783.18	0.976744
Mohamed KATIR	1998-02-17	ESPESP	447.64	765.01	0.975238
Mohammed MOURHIT	10 OCT 1970	BELBEL	446.62	769.71	0.967074
Monder RIZKI	1979-08-16	BELBEL	462.84	784.06	0.983853
Morhad AMDOUNI	1988-06-21	FRAFRA	457.5	794.19	0.960098
Mustapha ESSAÏD	1970-01-20	FRAFRA	450.78	782.15	0.960557
Narve Gilje NORDÅS	1998-09-30	NORNOR	461.31	785.38	0.978953
Nick ROSE	30 DEC 1951	GBRGBR	460.4	798.91	0.960475
Niels LAROS	2005-04-17	NEDNED	468.25	803.01	0.971864
Osama ZOGHLAMI	1994-06-19	ITAITA	468.63	803.25	0.972362
Ouassim OUMAIZ	30 MAR 1999	ESPESP	460.62	786.42	0.976196
Pablo VILLALOBOS	20 MAY 1978	ESPESP	467.38	803.73	0.969189
Pascal THIÉBAUT	1959-06-06	FRAFRA	462.64	794.6	0.970383
Patrick DEVER	1996-09-05	GBRGBR	457.39	799.85	0.953075
Patriz ILG	05 DEC 1957	FRGFRG	465.06	804.4	0.963575
Paul ARPIN	1960-02-20	FRAFRA	463.58	802.03	0.963347
Paul DAVIES-HALE	1962-06-21	GBRGBR	464.76	801.6	0.966317
Peter WEIGT	19 DEC 1948	FRGFRG	462.4	794.54	0.969953
Pierre DÉLÈZE	1958-08-25	SUISUI	463.46	795.31	0.971236
Pietro RIVA	01 MAY 1997	ITAITA	465.52	802.73	0.966535
Polat Kemboi ARIKAN	12 DEC 1990	TURTUR	462.31	785.98	0.980326
Rachid CHEKHEMANI	01 OCT 1973	FRAFRA	458.57	800.14	0.955187
Ray FLYNN	1957-01-22	IRLIRL	461.6	799.52	0.962244
Richard RINGER	1989-02-27	GERGER	466.59	790.94	0.983197
Risto ULMALA	07 MAY 1963	FINFIN	464.3	801.9	0.965
Robert DENMARK	1968-11-23	GBRGBR	459.55	790.24	0.96922
Róbert ŠTEFKO	28 MAY 1968	SVKSVK	466.83	799.4	0.973292
Roberto GARCÍA	1975-08-20	ESPESP	459.97	796.13	0.962929
Robin HENDRIX	1995-01-14	BELBEL	468.72	794.32	0.983483
Rui SILVA	1977-08-03	PORPOR	466.41	799.2	0.97266
Salvatore ANTIBO	1962-02-07	ITAITA	463.57	785.59	0.983486
Salvatore VINCENTI	05 MAR 1972	ITAITA	467.03	802	0.970553
Sam ATKIN	14 MAR 1993	GBRGBR	459.71	795.31	0.963377
Sam PARSONS	1994-06-18	GERGER	462.58	801.17	0.962301
Sergio JIMÉNEZ	1995-01-07	ESPESP	467.95	804.63	0.969286
Sergio SÁNCHEZ	01 OCT 1982	ESPESP	465.51	792.97	0.97841
Serhiy LEBID	1975-07-15	UKRUKR	455.06	790.78	0.959095
Simon DEBOGNIES	1996-07-16	BELBEL	466.24	803.58	0.967006
Simone ZANON	30 MAY 1975	ITAITA	466.47	802.48	0.968809
Stefano BALDINI	25 MAY 1971	ITAITA	463.14	803.43	0.960756
Stefano LA ROSA	1985-09-28	ITAITA	465.78	803.58	0.966052
Stefano MEI	1963-02-03	ITAITA	462.85	791.57	0.97454
Stephane FRANKE	1964-02-12	GERGER	459.78	783.76	0.977723
Steve OVETT	09 OCT 1955	GBRGBR	461.3	800.06	0.96097
Stijn JASPERS	1961-06-03	NEDNED	467.4	804.46	0.968351
Suldan HASSAN	1998-04-01	SWESWE	464.53	798.01	0.970184
Thierry PANTEL	1964-07-06	FRAFRA	463.4	797.71	0.968188
Thomas WESSINGHAGE	1952-02-22	FRGFRG	456.75	792.78	0.960229
Tim HUTCHINGS	04 DEC 1958	GBRGBR	463.03	791.5	0.975005
Valeriy ABRAMOV	1956-08-22	URSURS	466.8	791.99	0.982336
Vincent ROUSSEAU	1962-07-29	BELBEL	459.41	790.99	0.968006
William VAN DIJCK	1961-01-24	BELBEL	465.4	803.4	0.96548
Willy POLLEUNIS	27 DEC 1947	BELBEL	464.35	803.2	0.963542
Yemaneberhan CRIPPA	15 OCT 1996	ITAITA	457.9	782.26	0.975592
Yevgeni IGNATOV	1959-06-25	BULBUL	466.34	793.15	0.979932
Yohan DURAND	14 MAY 1985	FRAFRA	466.46	797.9	0.974349
Yusef EL NASRI	1979-07-28	ESPESP	459.8	797.39	0.961052

## Sheet: 5000-10000
first name name	date of birth	country	sec 5000m	sec 10000m	KsA values
Abdellah BÉHAR	1963-07-05	FRAFRA	793.33	1662.57	0.954342
Abel ANTÓN	24 OCT 1962	ESPESP	795.17	1671.37	0.951519
Adel MECHAAL	05 DEC 1990	ESPESP	786.02	1670.56	0.941026
Alberto COVA	01 DEC 1958	ITAITA	790.06	1657.59	0.953263
Alberto GARCÍA	1971-02-22	ESPESP	782.54	1666.12	0.939356
Alejandro GOMEZ	1967-04-11	ESPESP	800.91	1659.38	0.965312
Aleksandr FEDOTKIN	1955-11-03	URSURS	797.66	1661.89	0.959943
Aleksandras ANTIPOVAS	09 MAR 1955	URSURS	797.9	1651.5	0.966273
Ali KAYA	1994-04-20	TURTUR	780.31	1644.09	0.94923
Alistair Ian CRAGG	1980-06-13	IRLIRL	783.53	1659.55	0.944268
Amanal PETROS	17 MAY 1995	GERGER	802.52	1672.25	0.959809
Anatoliy RYBAKOV	1985-02-27	RUSRUS	796.63	1676.66	0.950258
Andreas VOJTA	1989-06-09	AUTAUT	804.03	1686.88	0.953275
Andrew BUTCHART	14 OCT 1991	GBRGBR	786.21	1656.77	0.949088
Andy VERNON	1986-01-07	GBRGBR	791.5	1662.62	0.952112
Antonio ABADÍA	1990-07-02	ESPESP	792.68	1687.14	0.939673
Antonio Bordello MARTINS	1963-08-23	FRAFRA	794.47	1642.78	0.967226
António PINTO	22 MAR 1966	PORPOR	782.86	1632.47	0.959111
Antonio PRIETO	1958-01-11	ESPESP	798.53	1657.49	0.963541
Antonio SERRANO	08 MAR 1965	ESPESP	802.4	1667.33	0.962497
Are NAKKIM	1964-02-13	NORNOR	799.82	1652.52	0.968
Arne GABIUS	22 MAR 1981	GERGER	792.5	1663.93	0.952564
Ayad LAMDASSEM	11 OCT 1981	ESPESP	799.23	1665.58	0.959702
Barry SMITH	1953-04-16	GBRGBR	801.14	1686.13	0.950271
Bashir ABDI	1989-02-10	BELBEL	784.91	1644.41	0.95464
Ben CONNOR	17 OCT 1992	GBRGBR	799.47	1671.82	0.956407
Bouabdellah TAHRI	20 DEC 1978	FRAFRA	792.22	1651.46	0.959418
Brendan FOSTER	1948-01-12	GBRGBR	794.6	1650.3	0.962976
Carles CASTILLEJO	1978-08-18	ESPESP	791.5	1659.79	0.953735
Carlos LOPES	1947-02-18	PORPOR	796.38	1637.48	0.97269
Carlos MAYO	1995-09-18	ESPESP	798.15	1645	0.970395
Cathal LOMBARD	1976-02-12	IRLIRL	799.22	1653.53	0.966683
Charles HICKS	2001-07-25	GBRGBR	804.58	1660.16	0.96928
Chris THOMPSON	1981-04-17	GBRGBR	791.51	1647.36	0.960944
Christian BELZ	1974-09-11	SUISUI	792.16	1673.16	0.946903
Christoph HERLE	1955-11-19	FRGFRG	799.25	1670.27	0.957031
Daniele MEUCCI	07 OCT 1985	ITAITA	799	1652.86	0.966809
David BEDFORD	30 DEC 1949	GBRGBR	797.21	1650.8	0.965847
David BLACK	02 OCT 1952	GBRGBR	803.52	1656.27	0.970277
David CLARKE	1958	GBRGBR	802.54	1675.77	0.957816
David Richard NERURKAR	1964-01-06	GBRGBR	803.36	1660.03	0.967886
Davor Aaron BIENENFELD	1997-09-25	GERGER	799.21	1675.96	0.953734
Detlef UHLEMANN	1949-09-24	FRGFRG	801.07	1662.09	0.963931
Dieter BAUMANN	1965-02-09	GERGER	774.7	1641.53	0.943876
Dietmar MILLONIG	1955-06-01	AUTAUT	795.31	1662.98	0.956488
Dionisio CASTRO	1963-11-22	PORPOR	793.59	1662.84	0.9545
Domingos CASTRO	1963-11-22	PORPOR	794.41	1654.53	0.960285
Driss EL HIMER	1974-04-04	FRAFRA	790.99	1668	0.948429
Eamonn MARTIN	09 OCT 1958	GBRGBR	797.84	1643.06	0.971164
El Hassan LAHSSINI	1975-01-01	FRAFRA	792.37	1670.73	0.948531
Emiel PUTTEMANS	08 OCT 1947	BELBEL	793	1659.58	0.955663
Enn SELLIK	10 DEC 1954	URSURS	797.2	1660.61	0.960129
Enrique MOLINA	1968-02-25	ESPESP	787.34	1669.71	0.943086
Fabián RONCERO	19 OCT 1970	ESPESP	802.46	1634.44	0.981939
Felix BOUR	25 MAR 1994	FRAFRA	795.66	1671.22	0.952191
Fernando COUTO	04 DEC 1959	PORPOR	804.25	1683.69	0.955342
Fernando MAMEDE	1951-11-01	PORPOR	788.54	1633.81	0.965277
Francesco PANETTA	1963-01-10	ITAITA	786.76	1644.16	0.957036
Franco FAVA	1952-09-03	ITAITA	801.98	1662.65	0.964701
Frank O'MARA	1960-07-17	IRLIRL	793.02	1678.01	0.945191
Frank ZIMMERMANN	1955-08-10	FRGFRG	798.2	1662.8	0.960067
Gary STAINES	1963-07-03	GBRGBR	794.28	1668.73	0.951957
Gerard TEBROKE	1949-11-09	NEDNED	801.68	1656.64	0.967839
Gerhard HARTMANN	01 DEC 1955	AUTAUT	802.3	1669.35	0.961212
Günther WEIDLINGER	1978-04-05	AUTAUT	793.44	1656.46	0.957995
Hansjörg KUNZE	28 DEC 1959	GDRGDR	790.4	1646	0.960389
Hélder ORNELAS	06 MAY 1974	PORPOR	798.56	1681.94	0.94957
Ian HAMER	1965-04-18	GBRGBR	789.8	1677.77	0.941488
Ian STEWART	1949-01-15	GBRGBR	802.08	1663.03	0.964601
Ilias FIFA	16 MAY 1989	ESPESP	791.83	1679.76	0.942789
Ilie FLOROIU	1952-11-29	ROUROU	795	1660.06	0.957797
Isaac KIMELI	09 MAR 1994	BELBEL	784.72	1642.7	0.955403
Ismail SGHYR	16 MAR 1972	FRAFRA	781.64	1665.14	0.938828
Jan FITSCHEN	02 MAY 1977	GERGER	794.85	1682.55	0.944816
Jimmy GRESSIER	04 MAY 1997	FRAFRA	776.09	1644.51	0.943856
João CAMPOS	1958-09-22	PORPOR	799.1	1687.86	0.946879
Joao JUNQUIERA	1965-04-24	PORPOR	802.3	1673.74	0.958691
John DOHERTY	1961-07-22	IRLIRL	794.17	1669.74	0.95125
John HALVORSEN	1966-08-17	NORNOR	800.44	1663.34	0.962449
John NUTTALL	1967-01-11	GBRGBR	796.7	1687.43	0.944276
John TREACY	1957-06-04	IRLIRL	796.81	1668.7	0.955007
Jon BROWN	1971-02-27	GBRGBR	799.03	1638.14	0.975533
Jonas RAESS	08 MAR 1994	SUISUI	793.83	1646.4	0.964322
Jonathan SOLLY	1963-06-28	GBRGBR	802.39	1671.76	0.959934
Jonny DANIELSSON	1964-09-04	SWESWE	800.29	1675.74	0.955148
Jos HERMENS	1950-01-08	NEDNED	801.9	1661.25	0.965418
José Carlos ADÁN	1967-07-22	ESPESP	799.71	1679.49	0.952325
José Manuel MARTÍNEZ	22 OCT 1971	ESPESP	791.13	1650.56	0.95862
José RAMOS	1968-07-28	PORPOR	803.77	1676.3	0.958981
José REGALO	1963-11-22	PORPOR	795.62	1682.4	0.945816
José RÍOS	15 MAR 1974	ESPESP	787.59	1642.2	0.959189
Juan Carlos DE LA OSSA	1976-11-25	ESPESP	789.84	1647.8	0.95866
Julian GOATER	1953-01-12	GBRGBR	795.59	1654.58	0.961682
Julien WANDERS	18 MAR 1996	SUISUI	793.84	1637.29	0.9697
Julio REY	1972-01-13	ESPESP	802.13	1667.33	0.962173
Kaarlo MAANINKA	25 DEC 1953	FINFIN	802	1664.28	0.96378
Kamiel MAASE	20 OCT 1971	NEDNED	793.06	1646.29	0.963451
Karl FLESCHEN	28 MAY 1955	FRGFRG	793.88	1656.8	0.958329
Karl KESKA	07 MAY 1972	GBRGBR	800.3	1664.09	0.961847
Keith CULLEN	1972-06-13	GBRGBR	797.21	1670.33	0.954554
Knut BØRØ	1949-09-28	NORNOR	801.8	1676.2	0.956688
Knut KVALHEIM	1950-06-14	NORNOR	800.54	1661.26	0.963774
Larbi ZEROUAL	1971-01-10	FRAFRA	800.2	1654.05	0.967564
Lasse ORIMUS	1950-01-02	FINFIN	798.19	1685.72	0.947002
Lasse VIRÉN	1949-07-22	FINFIN	796.3	1658.35	0.960352
Luigi ZARCONE	1950-06-18	ITAITA	803.7	1684.5	0.95423
Magnus Tuv MYHRE	2000-06-15	NORNOR	789.44	1682.18	0.938592
Manuel Ángel PEÑAS	1977-11-09	ESPESP	802.83	1678.76	0.956456
Manuel PANCORBO	1966-07-07	ESPESP	788.44	1685.86	0.935356
Marc SCOTT	21 DEC 1993	GBRGBR	785.13	1630.41	0.963107
Marc SMET	1951-02-05	BELBEL	803.76	1668.5	0.963452
Mark CARROLL	1972-01-15	IRLIRL	783.93	1666.82	0.940629
Markus RYFFEL	1955-02-05	SUISUI	787.54	1674.29	0.940745
Martin FIZ	03 MAR 1963	ESPESP	800.01	1669.61	0.95832
Martti VAINIO	30 DEC 1950	FINFIN	800.07	1650.99	0.9692
Mats ERIXON	19 MAR 1958	SWESWE	804.2	1676.56	0.959345
Michele GAMBA	02 OCT 1972	ITAITA	803.85	1681.55	0.956082
Mike FOPPEN	1996-11-29	NEDNED	785.66	1679.1	0.935811
Mike MCLEOD	1952-01-25	GBRGBR	803.26	1659.76	0.967923
Mo FARAH	23 MAR 1983	GBRGBR	773.11	1606.57	0.962435
Mohamed EZZHER	1960-04-26	FRAFRA	793.2	1663.69	0.953543
Mohammed MOURHIT	10 OCT 1970	BELBEL	769.71	1612.3	0.954797
Monder RIZKI	1979-08-16	BELBEL	784.06	1687.1	0.929477
Morhad AMDOUNI	1988-06-21	FRAFRA	794.19	1643.39	0.966527
Mustapha ESSAÏD	1970-01-20	FRAFRA	782.15	1681.7	0.93019
Mykola LABOVSKIY	04 MAY 1983	UKRUKR	803.5	1684.9	0.953766
Narve Gilje NORDÅS	1998-09-30	NORNOR	785.38	1684.42	0.932523
Nick ROSE	30 DEC 1951	GBRGBR	798.91	1651.19	0.967678
Patrick DEVER	1996-09-05	GBRGBR	799.85	1643.88	0.973125
Paul ARPIN	1960-02-20	FRAFRA	802.03	1659.36	0.966674
Paulo GUERRA	1970-08-21	PORPOR	798.59	1670.17	0.956298
Pietro RIVA	01 MAY 1997	ITAITA	802.73	1670.51	0.96106
Polat Kemboi ARIKAN	12 DEC 1990	TURTUR	785.98	1655.5	0.949538
Richard RINGER	1989-02-27	GERGER	790.94	1656.52	0.954942
Risto ULMALA	07 MAY 1963	FINFIN	801.9	1673	0.958637
Robert DENMARK	1968-11-23	GBRGBR	790.24	1683.31	0.938912
Róbert ŠTEFKO	28 MAY 1968	SVKSVK	799.4	1662.98	0.961407
Robin HENDRIX	1995-01-14	BELBEL	794.32	1681.65	0.944691
Rui SILVA	1977-08-03	PORPOR	799.2	1673.55	0.955095
Salvatore ANTIBO	1962-02-07	ITAITA	785.59	1636.5	0.960086
Sam ATKIN	14 MAR 1993	GBRGBR	795.31	1646.58	0.966014
Simon DEBOGNIES	1996-07-16	BELBEL	803.58	1677.29	0.958189
Simone ZANON	30 MAY 1975	ITAITA	802.48	1676.65	0.957242
Sondre Nordstad MOEN	1991-01-12	NORNOR	800.16	1644.78	0.972969
Soufiane BOUCHIKHI	22 MAR 1990	BELBEL	799.55	1661.2	0.962617
Stefano BALDINI	25 MAY 1971	ITAITA	803.43	1663.98	0.965673
Stefano MEI	1963-02-03	ITAITA	791.57	1663.97	0.951423
Stephane FRANKE	1964-02-12	GERGER	783.76	1668.88	0.939265
Steve BINNS	1960-08-25	GBRGBR	803.71	1675.66	0.959276
Steve JONES	1955-08-04	GBRGBR	798.6	1659.14	0.962667
Thierry PANTEL	1964-07-06	FRAFRA	797.71	1651.16	0.966242
Tim HUTCHINGS	04 DEC 1958	GBRGBR	791.5	1687.57	0.938035
Valeriy ABRAMOV	1956-08-22	URSURS	791.99	1675.17	0.945564
Venanzio ORTIS	1955-01-29	ITAITA	799.19	1651.48	0.967847
Vincent ROUSSEAU	1962-07-29	BELBEL	790.99	1643.18	0.962755
Vladimir NIKITIN	1992-08-05	RUSRUS	791.95	1675.95	0.945076
Vladimir SHESTEROV	1954-01-16	URSURS	802.3	1687	0.951156
Werner SCHILDHAUER	1959-06-05	GDRGDR	792.54	1644.95	0.963604
Willy POLLEUNIS	27 DEC 1947	BELBEL	803.2	1687.6	0.951884
Yann SCHRUB	20 MAR 1996	FRAFRA	791.44	1667.13	0.949464
Yemaneberhan CRIPPA	15 OCT 1996	ITAITA	782.26	1630.76	0.959381
Yevgeni IGNATOV	1959-06-25	BULBUL	793.15	1676.26	0.946333
Yevgeniy RYBAKOV	1985-02-27	ANAANA	803.57	1681.93	0.955533
