# Supplementary material for: Special endurance coefficients enable the evaluation of running performance
Source: Sci Rep. 2025 Jun 20;15:20184. doi: 10.1038/s41598-025-06009-6 (PMC12181339; doi:10.1038/s41598-025-06009-6)
Supplement: Supplementary file 16 — Supplementary Information 16. [file 41598_2025_6009_MOESM16_ESM.xlsx]

## Sheet: 100-200
first name name	date of birth	sec 100m	sec 200m	KsA Values
Adam CLAYTON	2000-09-26	10.27	20.49	1.00244
Adam GEMILI	06 OCT 1993	9.97	19.97	0.998498
Adam THOMAS	1995-04-15	10.18	21.04	0.967681
Adrian PATRICK	1973-06-15	10.38	20.43	1.01615
Ainsley BENNETT	1954-07-22	10.21	20.42	1
Akinola LASHORE	28 MAR 1973	10.35	20.99	0.986184
Alex NELSON	21 MAR 1988	10.31	20.49	1.00634
Allan WELLS	03 MAY 1952	10.11	20.21	1.00049
Allyn CONDON	1974-08-24	10.21	20.53	0.994642
Alwayne CAMPBELL	2000-07-31	10.35	21.14	0.979186
Andre WRIGHT	1991-08-16	10.47	21.01	0.996668
Andrew CARROTT	1966	10.44	20.76	1.00578
Andrew MORGAN-HARRISON	09 MAR 1998	10.34	20.63	1.00242
Andrew ROBERTSON	17 DEC 1990	10.1	20.76	0.973025
Andrew TURNER	1980-09-19	10.39	20.9	0.994258
Angus MCCUAIG	1958-01-07	10.49	20.86	1.00575
Anthony JARRETT	1968-08-13	10.41	20.5	1.01561
Ben SNAITH	1995-09-17	10.4	20.88	0.996169
Brandon MINGELI	2000-09-07	10.29	21.18	0.971671
Brendon GHENT	1976-09-07	10.51	21.01	1.00048
Brian GREEN	15 MAY 1941	10.33	20.84	0.991363
Buster WATSON	1957-11-19	10.32	20.62	1.00097
Cameron SHARP	1958-06-03	10.2	20.47	0.99658
Cameron TINDLE	1998-06-05	10.42	20.71	1.00628
Chad MILLER	31 MAR 2000	10.33	20.84	0.991363
Charles DOBSON	20 OCT 1999	10.28	20.19	1.01833
Chijindu UJAH	05 MAR 1994	9.96	20.39	0.976949
Chris CLARKE	1990-01-25	10.45	20.22	1.03363
Chris STONE	1995-04-08	10.41	20.92	0.99522
Christian CARSON	1992-11-16	10.49	21.29	0.985439
Christian MALCOLM	1979-06-03	10.11	20.08	1.00697
Christopher LAMBERT	1981-04-06	10.24	20.34	1.00688
Cian O'DONNELL	1994-09-27	10.41	21.13	0.985329
Clarence CALLENDER	1961-11-16	10.3	20.76	0.992293
Confidence LAWSON	1990-09-05	10.33	20.78	0.994225
Conrad WILLIAMS	20 MAR 1982	10.4	20.96	0.992366
Craig PICKERING	16 OCT 1986	10.14	20.89	0.970799
Daley THOMPSON	1958-07-30	10.26	20.88	0.982759
Dan PUTMAN	30 DEC 1991	10.47	21.02	0.996194
Daniel BEADSLEY	1997-02-28	10.36	21.27	0.974142
Daniel JOYCE	1974-09-09	10.43	21.14	0.986755
Daniel MONEY	07 OCT 1976	10.32	20.8	0.992308
Daniel OFFIAH	12 OCT 1996	10.36	21.1	0.981991
Daniel PLUMMER	1981-01-04	10.33	21.13	0.977757
Daniel TALBOT	01 MAY 1991	10.14	20.16	1.00595
Dannish WALKER-KHAN	1992-08-02	10.4	20.89	0.995692
Darren BRAITHWAITE	1969-01-20	10.12	20.47	0.988764
Darren CAMPBELL	1973-09-12	10.04	20.13	0.997516
Darren CHIN	1981-06-30	10.37	21.11	0.982473
David BOLARINWA	20 OCT 1993	10.29	20.6	0.999029
David HILL	07 OCT 1957	10.5	21.01	0.999524
David JENKINS	25 MAY 1952	10.36	20.66	1.0029
David MORGAN-HARRISON	2001-08-27	10.25	20.72	0.989382
Dean SHOWLER-DAVIS	1984-08-22	10.48	21.2	0.988679
Deji TOBAIS	31 OCT 1991	10.18	20.61	0.98787
Derek KINLOCK	2002-07-28	10.42	20.72	1.00579
Donovan REID	1963-08-31	10.32	20.62	1.00097
Douglas TURNER	02 DEC 1966	10.37	20.43	1.01517
Douglas WALKER	1973-07-28	10.31	20.35	1.01327
Drew MCMASTER	10 MAY 1957	10.34	20.77	0.995667
Du'aine LADEJO	1971-02-14	10.45	20.96	0.997137
Dwain CHAMBERS	1978-04-05	9.97	20.31	0.981782
Dwayne GRANT	1982-07-17	10.26	20.58	0.997085
Edmond AMANING	27 OCT 1993	10.31	20.43	1.0093
Elijah WINN	1986-08-09	10.4	20.87	0.996646
Elliot BUNNEY	11 DEC 1966	10.2	21.21	0.96181
Ethan HARBIAS-WILTSHIRE	2002-06-29	10.33	20.97	0.985217
George MCCALLUM	1963-01-30	10.46	20.93	0.999522
Gerald MATTHEW	1997-07-10	10.5	21.25	0.988235
Gerald PHIRI	06 OCT 1988	10.13	20.29	0.998521
Graham BEASLEY	24 OCT 1977	10.43	20.76	1.00482
Greg CACKETT	1989-11-14	10.24	20.78	0.985563
Harry AIKINES-ARYEETEY	1988-08-29	10.08	20.46	0.985337
Ian MACKIE	1975-02-27	10.17	20.85	0.97554
Jahde WILLIAMS	1997-01-14	10.4	20.93	0.993789
Jamal RHODEN-STEVENS	1994-04-27	10.29	20.8	0.989423
James ALAKA	1989-09-08	10.22	20.45	0.999511
James DASAOLU	1987-09-05	9.91	20.73	0.956102
James ELLINGTON	1985-09-06	10.04	20.31	0.988676
James HANSON	2001-08-21	10.36	20.46	1.01271
James HENTHORN	1977-02-20	10.39	20.93	0.992833
James WILLIAMS	01 OCT 1991	10.35	20.9	0.990431
Jamie HENDERSON	28 MAR 1969	10.21	21.11	0.967314
Jason FERGUS	11 OCT 1973	10.44	20.91	0.998565
Jason GARDENER	1975-09-17	9.98	20.65	0.966586
Jason JOHN	17 OCT 1971	10.23	20.86	0.980825
Jason KALALA	2003-07-16	10.47	21.18	0.988669
Jeffrey LAWAL-BALOGUN	1986-07-02	10.27	20.38	1.00785
Jeremiah AZU	15 MAY 2001	10.04	20.96	0.958015
Jeriel QUAINOO	2003-04-17	10.26	20.4	1.00588
Joe FERGUSON	03 MAY 2000	10.21	20.23	1.00939
Joel PASCALL-MENZIE	2002-11-03	10.29	21.05	0.977672
John BARBOUR	1980-11-03	10.28	20.78	0.989413
John OTUGADE	1995-01-24	10.3	21.13	0.974917
John REGIS	13 OCT 1966	10.15	19.87	1.02164
John STEWART	30 DEC 1979	10.4	20.83	0.99856
Jona EFOLOKO	1999-09-23	10.27	20.48	1.00293
Jonathan BROWNE	15 MAR 1983	10.49	21.21	0.989156
Jordan BROOME	04 DEC 1996	10.36	20.65	1.00339
Jordan WATSON-BROWN	1998-02-05	10.33	21.02	0.982873
Joseph HARDING	31 OCT 2002	10.41	21.27	0.978843
Josh COX	1995-01-25	10.39	21.2	0.980189
Josh STREET	1994-07-31	10.43	20.9	0.998086
Julian GOLDING	1975-02-17	10.28	20.18	1.01883
Julian THOMAS	28 DEC 1986	10.47	20.85	1.00432
Junior EJEHU	1991-02-01	10.51	21.19	0.991977
Kesi OLUDOYI	1998-09-02	10.22	21.09	0.96918
Kieran DALY	1992-09-28	10.18	21	0.969524
Kieran SHOWLER-DAVIS	1991-11-14	10.26	20.75	0.988916
Krishawn AIKEN	24 MAY 1995	10.34	20.74	0.997107
Kristian JONES	10 MAR 1998	10.51	21.04	0.999049
Kyle DE ESCOFET	04 OCT 1996	10.21	21.1	0.967773
Kyle ENNIS	1991-08-09	10.37	20.88	0.993295
Leevan YEARWOOD	1988-02-10	10.22	21.29	0.960075
Leon BAPTISTE	23 MAY 1985	10.26	20.43	1.00441
Leon REID	1994-07-26	10.34	20.38	1.01472
Leroy CAIN	16 MAY 1995	10.44	20.94	0.997135
Lincoln ASQUITH	1964-04-03	10.32	20.86	0.989453
Linford CHRISTIE	1960-04-02	9.87	20.09	0.982578
Luke DORRELL	1997-01-23	10.38	20.72	1.00193
Luke FAGAN	1988-07-31	10.21	20.6	0.991262
Marcus ADAM	1968-02-28	10.23	20.41	1.00245
Mark FINDLAY	20 MAR 1978	10.25	20.71	0.98986
Mark FORSYTHE	1965-08-10	10.46	20.89	1.00144
Mark LEWIS-FRANCIS	1982-09-04	10.04	20.89	0.961225
Mark RICHARDSON	1972-07-26	10.35	20.62	1.00388
Marlon DEVONISH	1976-06-01	10.06	20.19	0.996533
Marvin ADDISON		10.38	20.91	0.992826
Marvin POPOOLA	1995-09-05	10.45	21.09	0.990991
Michael OHIOZE	1995-02-06	10.39	20.71	1.00338
Michael ROSSWESS	1965-06-11	10.15	20.51	0.989761
Micky MORRIS	1957-08-24	10.37	20.98	0.988561
Miguel FRANCIS	28 MAR 1995	10.23	19.97	1.02454
Mike MCFARLANE	02 MAY 1960	10.22	20.43	1.00049
Nethaneel MITCHELL-BLAKE	1994-04-02	9.99	19.95	1.0015
Nicholas WALSH	1997-07-27	10.2	21.26	0.959548
Nick SMITH	06 DEC 1982	10.28	21.08	0.975332
Nick STEWART	1998-06-22	10.42	20.94	0.995224
Niclas BAKER	1994-09-09	10.51	21.04	0.999049
Ojie EDOBURUN	1996-06-02	10.04	20.87	0.962147
Owusu DAKO	23 MAY 1973	10.31	20.57	1.00243
Philip GOEDLUCK	1967-09-10	10.48	20.79	1.00818
Rechmial MILLER	1998-06-27	10.33	20.85	0.990887
Reece PRESCOD	1996-02-29	9.93	20.31	0.977843
Reuben ARTHUR	12 OCT 1996	10.18	21.17	0.961738
Richard KILTY	1989-09-02	10.01	20.34	0.984267
Rikki FIFTON	1985-06-17	10.16	20.46	0.993157
Rio MITCHAM	1999-08-30	10.41	21.12	0.985795
RJ PIERRE-FORDE	1987-11-24	10.28	20.9	0.983732
Roger BLACK	31 MAR 1966	10.48	20.56	1.01946
Rory EVANS	1989-11-19	10.43	20.75	1.0053
Roy EJIAKUEKWU	1995-02-02	10.24	20.65	0.991768
Ryan GORMAN	1998-04-09	10.51	20.84	1.00864
Ryan OSWALD	1989-04-12	10.44	21.23	0.983514
Ryan SCOTT	1987-02-20	10.2	21.19	0.962718
Sam GORDON	05 OCT 1994	10.24	21.11	0.970156
Sam MILLER	1993-09-02	10.38	20.73	1.00145
Sam WATTS	1992-02-14	10.48	20.6	1.01748
Samuel OSEWA	1991-04-17	10.21	20.77	0.983149
Simeon WILLIAMSON	1986-01-16	10.03	21.25	0.944
Simon FARENDEN	06 OCT 1985	10.48	21.12	0.992424
Solomon WARISO	1966-11-11	10.33	20.5	1.0078
Stephen AWUAH BAFFOUR	2003-11-09	10.45	21.16	0.987713
Steve GREEN	13 OCT 1955	10.43	21.08	0.989564
Steven BROWN	20 MAR 1982	10.36	21.12	0.981061
Steven GOOKEY	1971-04-21	10.37	20.99	0.98809
Terry WILLIAMS	1968-11-15	10.23	20.5	0.998049
Theo ETIENNE	1996-09-03	10.23	21.29	0.961015
Thomas WILLIAMS	1996-01-28	10.51	20.96	1.00286
Tim ABEYIE	1982-11-07	10.25	20.57	0.996597
Tim BENJAMIN	02 MAY 1982	10.52	20.67	1.0179
Toby BOX	1972-09-09	10.32	20.72	0.996139
Toby MAKOYAWO	10 MAY 2002	10.12	20.73	0.976363
Toby SANDEMAN	02 MAR 1988	10.43	20.37	1.02405
Todd BENNETT	1962-07-06	10.46	20.36	1.0275
Tommy RAMDHAN	1996-11-28	10.16	20.34	0.999017
Trevor HOYTE	1957-01-05	10.4	20.91	0.994739
Tyler PANTON	2003-04-30	10.49	21.16	0.991493
Tyrone EDGAR	29 MAR 1982	10.06	20.93	0.9613
Uvie UGONO	08 MAR 1978	10.36	21.08	0.982922
Valerio DUAH	05 OCT 2001	10.37	20.98	0.988561
Wade BENNETT-JACKSON	1987-02-27	10.33	21.17	0.975909
Zharnel HUGHES	1995-07-13	9.83	19.73	0.996452

## Sheet: 200-400
first name name	date of birth	sec 200m	sec 400m	KsA Values
Ade MAFE	1966-11-12	20.54	45.3	0.906843
Adrian PATRICK	1973-06-15	20.43	45.63	0.895464
Ainsley BENNETT	1954-07-22	20.42	46.15	0.88494
Alex HAYDOCK-WILSON	1999-07-28	20.86	45.08	0.925466
Andrew STEELE	1984-09-19	21.11	44.94	0.939475
Ben JEFFERIES	not available	21.12	46	0.918261
Ben SNAITH	1995-09-17	20.88	46.21	0.9037
Brodie YOUNG	2003-02-28	21.21	45.82	0.925797
Charles DOBSON	20 OCT 1999	20.19	45.11	0.895145
Chris CLARKE	1990-01-25	20.22	45.59	0.887037
Christopher RAWLINSON	19 MAY 1972	21.2	46.03	0.921138
Claude MOSELEY	1961-08-30	20.83	46.16	0.902513
Conrad WILLIAMS	20 MAR 1982	20.96	45.06	0.930315
Corri HENRY	09 DEC 1976	20.98	46.46	0.903142
Dan PUTMAN	30 DEC 1991	21.02	46.02	0.913516
Daniel AWDE	1988-06-22	21.25	45.84	0.927138
Daniel CAINES	15 MAY 1979	20.62	44.98	0.916852
David JENKINS	25 MAY 1952	20.66	44.93	0.919653
Delano WILLIAMS	23 DEC 1993	20.4	45.42	0.898283
Du'aine LADEJO	1971-02-14	20.96	44.66	0.938648
Dwayne COWAN	1985-01-01	20.73	45.34	0.914424
Edmond AMANING	27 OCT 1993	20.43	46.49	0.878899
Ethan BROWN	09 MAY 2001	21.29	46.18	0.922044
Glen COHEN	1954-04-22	20.9	45.49	0.918883
Graham HEDMAN	1979-02-06	21.02	45.84	0.917103
Grant PLENDERLEITH	15 MAR 1991	21.07	46.34	0.909366
Ian MACKIE	1975-02-27	20.85	45.58	0.914875
Iwan THOMAS	1974-01-05	20.89	44.36	0.941839
Jamal RHODEN-STEVENS	1994-04-27	20.8	45.86	0.907109
Jamie BAULCH	03 MAY 1973	20.84	44.57	0.935158
Jared DEACON	15 OCT 1975	21.3	45.57	0.934826
John REGIS	13 OCT 1966	19.87	45.48	0.873791
Joseph BRIER	16 MAR 1999	21.13	45.54	0.927975
Lee THOMPSON	05 MAR 1997	21.13	46.2	0.914719
Luke LENNON-FORD	05 MAY 1989	20.91	45.23	0.924608
Mark BROWN	1976-11-03	21.08	46.36	0.909405
Mark HYLTON	1976-09-24	21.04	45.24	0.93015
Mark RICHARDSON	1972-07-26	20.62	44.37	0.929457
Mark SMITH	1971-11-18	20.87	46.44	0.898794
Martin REYNOLDS	1949-02-22	20.83	46.11	0.903492
Martyn ROONEY	1987-04-03	21.08	44.45	0.948481
Matthew ELIAS	1979-04-25	21.22	46.03	0.922007
Matthew HUDSON-SMITH	26 OCT 1994	20.56	44.35	0.92717
Michael BINGHAM	1986-04-13	20.75	44.74	0.927582
Michael OHIOZE	1995-02-06	20.71	46.18	0.896925
Miguel FRANCIS	28 MAR 1995	19.97	46.48	0.859294
Nick LEAVEY	1986-08-27	21.1	46.46	0.908308
Nick STEWART	1998-06-22	20.94	46.44	0.901809
Niclas BAKER	1994-09-09	21.04	46.05	0.913789
Nigel LEVINE	1989-04-30	20.86	45.11	0.92485
Nigel WILL	18 OCT 1967	20.91	46.42	0.900905
Owen RICHARDSON	1998-09-05	21	46.4	0.905172
Phil BROWN	1962-01-06	20.88	45.26	0.922669
Richard KNOWLES	1975-11-12	21.24	45.84	0.926702
Richard STRACHAN	1986-11-18	20.93	45.48	0.920405
Rio MITCHAM	1999-08-30	21.12	45.6	0.926316
Roger BLACK	31 MAR 1966	20.56	44.37	0.926752
Roger HUNTER	1965-04-04	20.86	45.67	0.91351
Rory EVANS	1989-11-19	20.75	46.26	0.897103
Solomon WARISO	1966-11-11	20.5	44.68	0.917637
Theo CAMPBELL	1991-07-14	21.12	46.02	0.917862
Tim BENJAMIN	02 MAY 1982	20.67	44.56	0.927738
Toby HARRIES	1998-09-30	20.65	46.36	0.890854
Todd BENNETT	1962-07-06	20.36	45.27	0.899492

## Sheet: 400-800
first name name	date of birth	sec 400m	sec 800m	KsA Values
Brian WHITTLE	26 OCT 1994	45.22	105.47	0.857495
Colin CAMPBELL	1964-04-26	46.35	107.75	0.860325
Darren ST. CLAIR	1946-06-20	46.17	105.74	0.873274
Gareth WARBURTON	1985-04-06	46.45	104.98	0.88493
Garry COOK	1983-04-23	46.18	104.55	0.883405
Mark SESAY	1958-01-10	46.22	105.68	0.874716
Samuel REARDON	13 DEC 1972	46.21	105.95	0.872298
Steve HEARD	30 OCT 2003	45.74	104.65	0.874152
Thomas STAINES	1962-04-29	45.98	105.28	0.87348

## Sheet: 800-1500
first name name	date of birth	sec 800m	sec 1500m	KsA Values
Alex BOTTERILL	2000-01-18	104.75	222.04	0.884553
Andrew BADDELEY	1982-06-20	106.32	214.36	0.929978
Andrew HART	1969-09-13	105.71	222.03	0.8927
Andrew KEITH	25 DEC 1971	107.56	219.06	0.920638
Anthony MORRELL	03 MAY 1962	104.59	215.6	0.909584
Anthony WHITEMAN	1971-11-13	105.81	212.34	0.934321
Archie DAVIS	16 OCT 1998	104.72	217.92	0.901019
Ben GREENWOOD	1998-09-24	107.76	220.82	0.914999
Ben PATTISON	15 DEC 2001	104.02	219.14	0.890013
Charlie DA'VALL GRICE	1993-11-07	105.53	210.62	0.939459
Chris GOWELL	1985-09-26	106.88	219.08	0.914734
Chris MCGEORGE	1962-01-13	105.14	219.41	0.898489
Chris O'HARE	1990-11-23	107.34	212.11	0.948859
Christopher MOSS	1979-06-17	106.92	221.4	0.905488
Colin MCCOURT	11 DEC 1984	106.73	217.06	0.921951
Curtis ROBB	1972-06-07	104.92	218.56	0.900096
Davey WILSON	1968-09-07	107.57	221.28	0.911487
David MOORCROFT	1953-04-10	106.64	213.79	0.935264
David STRANG	13 DEC 1968	105.81	216.53	0.916241
David WARREN	1956-02-11	106.2	221.04	0.900855
Ed JACKSON	1982-01-04	107.43	221.29	0.910259
Elliot GILES	26 MAY 1994	104.05	210.92	0.924966
Ethan HUSSEY	05 MAR 2003	104.96	219.6	0.896175
Frank CLEMENT	1952-04-26	105.76	215.66	0.919503
Gareth BROWN	29 DEC 1961	106.16	220.69	0.901944
Gary MARLOW	1963-11-26	106.1	220.33	0.902907
George MILLS	12 MAY 1999	106.68	211.54	0.945566
Graham WILLIAMSON	1960-06-15	106.04	214.01	0.929045
Grant GRAHAM	27 DEC 1972	107.85	221.5	0.912951
Jake HEYWARD	1999-04-26	106.47	211.08	0.945761
Jake WIGHTMAN	1994-07-11	103.65	209.23	0.928852
James BREWER	1988-06-18	107.26	217.17	0.92606
James MCILROY	30 DEC 1976	104.65	222	0.883868
James MCMURRAY	1995-01-18	106.96	218.35	0.91848
James SHANE	18 DEC 1989	106.7	216.22	0.925273
Jamie WEBB	1994-06-01	104.14	221.88	0.880037
Jeremy DEMPSEY	17 DEC 1999	107.94	221.85	0.912272
John EVANS	1966-02-12	107.88	221.28	0.914113
John GLADWIN	07 MAY 1963	105.14	215.26	0.915811
Josh KERR	08 OCT 1997	105.35	209.05	0.9449
Joshua LAY	2000-04-11	105.99	216.92	0.91615
Kevin MCKAY	1969-02-09	105.35	214.59	0.920505
Kyle LANGFORD	1996-02-02	104.49	221.08	0.886189
Malcolm EDWARDS	1958-01-07	106.72	219.57	0.911327
Mark KIRK	1963-01-18	106.94	220.3	0.910179
Matthew SHONE	1975-07-10	106.72	222.08	0.901027
Matthew STONIER	2001-09-24	106.91	211.3	0.948681
Matthew YATES	1969-02-04	105.05	214	0.920415
Max WHARTON	1996-07-08	107.24	219.68	0.915309
Michael COLTHARD	28 DEC 1982	106.34	220.1	0.905895
Michael EAST	1978-01-20	106.27	212.37	0.93825
Michael RIMMER	1986-02-03	103.89	218.91	0.889835
Neil CADDY	18 MAR 1975	107.89	219.03	0.923589
Neil GOURLEY	1995-02-07	104.82	210.6	0.933226
Neil HORSFIELD	07 DEC 1966	105.44	215.08	0.919193
Neil SPEAIGHT	1978-09-09	105.81	218.33	0.908688
Niall BROOKS	1991-07-08	107.02	218.62	0.91786
Paul LARKINS	19 MAY 1963	107.13	215.94	0.930206
Peter ELLIOTT	09 OCT 1962	102.97	212.69	0.907747
Piers COPELAND	1956-09-29	105.77	214.62	0.924046
Rob HARRISON	1998-11-26	105.31	215.74	0.915251
Sebastian COE	1959-06-05	101.73	209.77	0.909299
Steve CRABB	1963-11-30	105.69	213.34	0.928887
Steve CRAM	14 OCT 1960	102.88	209.67	0.920017
Steve OVETT	09 OCT 1955	104.09	210.77	0.92598
Stuart PATON	24 MAY 1963	107.43	220.04	0.91543
Thomas KEEN	2001-06-16	106.18	217.7	0.914504
Thomas LANCASHIRE	1985-07-02	105.76	213.96	0.926809
Tiarnan CRORKEN	1999-06-13	106.75	219.41	0.912248
Tim BAYLEY	04 OCT 1981	106.64	221.66	0.902057

## Sheet: 1500-3000
first name name	date of birth	sec 1500m	sec 3000m	KsA Values
Adam BOWDEN	1982-08-05	220.83	471.33	0.93705
Adam FOGG	1999-01-27	215.7	466.67	0.924422
Adrian PASSEY	1964-09-02	214.5	468.09	0.91649
Alex GEORGE	1996-02-06	221.84	471.06	0.941876
Alistair CURRIE	24 MAY 1965	219.43	473.39	0.927058
Andrew BADDELEY	1982-06-20	214.36	459.86	0.932284
Andrew BUTCHART	14 OCT 1991	218.84	455.18	0.961554
Andrew GRAFFIN	20 DEC 1977	215.53	472.26	0.91276
Anthony SIMMONS	06 OCT 1948	221.1	471.53	0.937798
Anthony WHITEMAN	1971-11-13	212.34	463.61	0.916029
Barry SMITH	1953-04-16	220.84	469.64	0.940465
Brendan FOSTER	1948-01-12	217.64	455.2	0.956239
Chris THOMPSON	1981-04-17	221.04	463.34	0.954116
Christian STEPHENSON	1974-07-22	221.94	473.23	0.937979
Colin REITZ	1960-04-06	217.55	464.4	0.936908
David LEWIS	15 OCT 1961	219	462.47	0.947088
David MOORCROFT	1953-04-10	213.79	452.79	0.944323
Eamonn MARTIN	09 OCT 1958	220.54	460.94	0.956914
Gareth LOUGH	1970-07-06	214.76	469.45	0.914943
Gary STAINES	1963-07-03	220.25	461.79	0.953897
Geoff TURNBULL	1961-04-15	219.84	465.49	0.944553
Ian CROWE-WRIGHT	17 MAR 1995	220.21	474.73	0.927727
Ian GILLESPIE	18 MAY 1970	219.8	468.28	0.938755
Ian HAMER	1965-04-18	218.9	466.4	0.938679
Ian STEWART	1960-09-22	218.65	463.9	0.94266
Jack BUCKNER	1961-09-22	215.28	460.43	0.935126
Jack ROWE	1996-01-30	221.23	462.15	0.957395
Jacob CANN	22 DEC 2000	221.61	473.59	0.935873
James ESPIR	17 OCT 1958	218.2	471.92	0.924733
James WEST	1996-01-30	214.07	463.79	0.923133
John HARTIGAN	04 MAR 1965	221.86	471.53	0.941022
John MAYOCK	26 OCT 1970	211.86	467.28	0.90678
John NUTTALL	1967-01-11	220.6	456.4	0.966696
John ROBSON	1957-01-31	213.83	465.81	0.9181
Jon BROWN	1971-02-27	220.53	465.41	0.947681
Jonathan DAVIES	28 OCT 1994	219	465.75	0.940419
Jonathan MELLOR	27 DEC 1986	221.95	471.88	0.940705
Jonathan RICHARDS	19 MAY 1964	220.5	468.28	0.941744
Jonathan SHIELDS	1998-02-01	221.04	474.23	0.932206
Lee EMANUEL	1985-01-24	216.29	471.3	0.917844
Marc SCOTT	21 DEC 1993	215.93	456.08	0.946895
Mark ROWLAND	07 MAR 1963	214.53	469.82	0.913243
Mark SCRUTTON	1960-04-14	218.78	470.38	0.930227
Michael OPENSHAW	1972-04-08	219.7	474.1	0.926809
Mo FARAH	23 MAR 1983	208.81	452.62	0.922672
Nathaniel MUIR	12 MAR 1958	221.75	469.3	0.945025
Neil CADDY	18 MAR 1975	219.03	468.76	0.934508
Nick MCCORMICK	1981-09-11	215.74	471.17	0.915763
Nick ROSE	30 DEC 1951	220.41	460.4	0.957472
Patrick DEVER	1996-09-05	221.18	457.39	0.96714
Paul LARKINS	19 MAY 1963	215.94	467.54	0.923728
Paul LAWTHER	22 DEC 1955	218.8	469.1	0.93285
Philip SESEMANN	03 OCT 1992	220.93	472.42	0.935312
Ray SMEDLEY	1951-09-03	218.52	469.72	0.930427
Richard CALLAN	1955-11-15	220.21	467.56	0.941954
Robert DENMARK	1968-11-23	217.99	459.55	0.948711
Robert HOUGH	1972-06-03	219.1	472.9	0.926623
Robert WHALLEY	1968-02-11	220.7	471.4	0.93636
Ross MILLINGTON	1989-09-19	220.09	472.4	0.931795
Scott OVERALL	1983-02-09	221.9	468.92	0.94643
Sean CAHILL	04 MAR 1958	219.9	470.69	0.934373
Simon MUGGLESTONE	1968-01-24	220.66	467.12	0.944768
Spencer BARDEN	31 MAR 1973	219.64	473.2	0.928318
Steve CRABB	1963-11-30	213.34	472.98	0.90211
Steve CRAM	14 OCT 1960	209.67	465.45	0.900935
Steve EMSON	1956-11-05	221.18	472.32	0.936568
Steve OVETT	09 OCT 1955	210.77	461.3	0.913809
Thomas HANLON	20 MAY 1967	218.08	471.31	0.925421
Thomas LANCASHIRE	1985-07-02	213.96	469.35	0.911729
Tim HUTCHINGS	04 DEC 1958	218.06	463.03	0.941883
Tim REDMAN	1960-07-05	221.05	468.81	0.943026
Tom MORTIMER	1999-01-07	219.22	458.73	0.955769
William BATTERSHILL	1998-02-25	221.8	473.29	0.937269

## Sheet: 3000-5000
first name name	date of birth	sec 3000m	sec 5000m	KsA Values
Adam BOWDEN	1982-08-05	471.33	830.86	0.945466
Adrian PASSEY	1964-09-02	468.09	800.09	0.975078
Adrian ROYLE	1959-02-12	466.39	806.19	0.964185
Alex GEORGE	1996-02-06	471.06	813.25	0.965386
Alexander YEE	1998-02-18	465.81	809.18	0.959428
Andres JONES	1977-02-03	474.12	819.43	0.964329
Andrew BADDELEY	1982-06-20	459.86	800.85	0.957025
Andrew BUTCHART	14 OCT 1991	455.18	786.21	0.964925
Andrew GRAFFIN	20 DEC 1977	472.26	811.64	0.969765
Andy VERNON	1986-01-07	465.75	791.5	0.980733
Anthony SIMMONS	06 OCT 1948	471.53	805.67	0.975441
Barry SMITH	1953-04-16	469.64	801.14	0.977024
Ben CONNOR	17 OCT 1992	474.01	799.47	0.988175
Billy DEE	18 DEC 1961	462.77	807.41	0.955256
Brendan FOSTER	1948-01-12	455.2	794.6	0.954778
Charles HICKS	2001-07-25	463.84	804.58	0.960833
Chris THOMPSON	1981-04-17	463.34	791.51	0.975646
Christian STEPHENSON	1974-07-22	473.23	828.31	0.9522
Colin REITZ	1960-04-06	464.4	817.31	0.947009
David BEDFORD	30 DEC 1949	466.4	797.21	0.975067
David BLACK	02 OCT 1952	469.92	803.52	0.974711
David JAMES	1957-11-02	466.95	813.91	0.956187
David LEWIS	15 OCT 1961	462.47	801.13	0.96212
David LOWES	1953-01-08	472.4	823.99	0.955513
David MOORCROFT	1953-04-10	452.79	780.41	0.966992
David Richard NERURKAR	1964-01-06	468	803.36	0.970922
Dick TAYLOR	1945-01-03	467.6	806.2	0.966675
Eamonn MARTIN	09 OCT 1958	460.94	797.84	0.962891
Emile CAIRESS	27 DEC 1997	464.74	806.4	0.960524
Gary STAINES	1963-07-03	461.79	794.28	0.968991
Geoff SMITH	24 OCT 1953	472.68	806.33	0.977019
Geoff TURNBULL	1961-04-15	465.49	801.73	0.967678
Gordon PIRIE	1931-02-10	472.9	816.8	0.964944
Ian CROWE-WRIGHT	17 MAR 1995	474.73	808.08	0.979132
Ian GILLESPIE	18 MAY 1970	468.28	798.06	0.977955
Ian HAMER	1965-04-18	466.4	789.8	0.984215
Ian STEWART	1960-09-22	463.9	802.08	0.963952
Jack BUCKNER	1961-09-22	460.43	790.15	0.971187
Jack ROWE	1996-01-30	462.15	800	0.962813
James WEST	1996-01-30	463.79	822.03	0.940335
John DAVIES	1952-11-20	473.31	819.8	0.962247
John MAYOCK	26 OCT 1970	467.28	799.43	0.974194
John NUTTALL	1967-01-11	456.4	796.7	0.954772
John ROBSON	1957-01-31	465.81	814.02	0.953723
Jon BROWN	1971-02-27	465.41	799.03	0.970781
Jonathan DAVIES	28 OCT 1994	465.75	796.66	0.974381
Jonathan MELLOR	27 DEC 1986	471.88	811.21	0.969498
Jonathan RICHARDS	19 MAY 1964	468.28	811.38	0.9619
Jonathan SHIELDS	1998-02-01	474.23	818.56	0.965578
Jonathan SOLLY	1963-06-28	470.2	802.39	0.976666
Joshua DICKINSON	2001-09-10	474.9	826.94	0.957143
Julian GOATER	1953-01-12	468.66	795.59	0.981787
Julian MOORHOUSE	1971-11-13	473.11	822.35	0.958858
Karl KESKA	07 MAY 1972	470.04	800.3	0.978883
Keith PENNY	1950-01-29	473.89	817.24	0.966444
Kristen Robert BOWDITCH	1975-01-14	472.27	808.22	0.973889
Lawrie SPENCE	1953-07-16	472.82	817.73	0.963684
Lee EMANUEL	1985-01-24	471.3	811.56	0.967889
Luke TRAYNOR	1993-07-06	473.88	819.95	0.963229
Malcolm PRINCE	08 OCT 1956	471.53	808.15	0.972447
Marc SCOTT	21 DEC 1993	456.08	785.13	0.968162
Mark ROWLAND	07 MAR 1963	469.82	801.83	0.976558
Mark SCRUTTON	1960-04-14	470.38	812.2	0.965238
Michael OPENSHAW	1972-04-08	474.1	804.44	0.982257
Mike MCLEOD	1952-01-25	468.18	803.26	0.971416
Mo FARAH	23 MAR 1983	452.62	773.11	0.975756
Nathaniel MUIR	12 MAR 1958	469.3	797.9	0.980282
Neil CADDY	18 MAR 1975	468.76	828	0.943559
Nick GOOLAB	1990-01-30	462.22	813.48	0.947001
Nick MCCORMICK	1981-09-11	471.17	798.81	0.983066
Nick ROSE	30 DEC 1951	460.4	798.91	0.960475
Patrick DEVER	1996-09-05	457.39	799.85	0.953075
Paul DAVIES-HALE	1962-06-21	464.76	801.6	0.966317
Paul LARKINS	19 MAY 1963	467.54	830.68	0.938067
Paul TAYLOR	1966-01-09	473.38	825.31	0.955964
Philip SESEMANN	03 OCT 1992	472.42	825.73	0.95354
Ray SMEDLEY	1951-09-03	469.72	815	0.960573
Richard CALLAN	1955-11-15	467.56	807.14	0.965467
Robert DENMARK	1968-11-23	459.55	790.24	0.96922
Robert WHALLEY	1968-02-11	471.4	821.08	0.95687
Roger HACKNEY	1957-09-02	469.47	824.04	0.949529
Ross MILLINGTON	1989-09-19	472.4	816.39	0.964408
Ryan MCLEOD	1985-06-07	472.99	821.35	0.959782
Sam ATKIN	14 MAR 1993	459.71	795.31	0.963377
Scott BEATTIE	04 DEC 1998	472.64	805.53	0.977907
Scott OVERALL	1983-02-09	468.92	808.33	0.966849
Simon MUGGLESTONE	1968-01-24	467.12	808.29	0.963186
Spencer BARDEN	31 MAR 1973	473.2	821.99	0.95946
Steve BINNS	1960-08-25	471.84	803.71	0.978462
Steve CRAM	14 OCT 1960	465.45	808.58	0.959398
Steve EMSON	1956-11-05	472.32	808.99	0.973065
Steve JONES	1955-08-04	469.8	798.6	0.980466
Steve OVETT	09 OCT 1955	461.3	800.06	0.96097
Thomas HANLON	20 MAY 1967	471.31	819.95	0.958006
Thomas LANCASHIRE	1985-07-02	469.35	814.44	0.960476
Tim HUTCHINGS	04 DEC 1958	463.03	791.5	0.975005
Tom ANDERSON	1990-01-12	469.85	808.07	0.969079
Tom MORTIMER	1999-01-07	458.73	808.12	0.946085

## Sheet: 5000-10000
first name name	date of birth	sec 5000m	sec 10000m	KsA Values
Adam BITCHELL	1991-06-23	825.57	1727.94	0.955554
Adam HICKEY	30 MAY 1988	821.66	1748.19	0.940012
Adrian LEEK	1958-01-22	817.82	1723.67	0.948929
Adrian ROYLE	1959-02-12	806.19	1667.16	0.967142
Alan GUILDER	10 DEC 1961	819.52	1708.74	0.95921
Alexander YEE	1998-02-18	809.18	1671.94	0.967953
Allan RUSHMER	1944-02-27	809.8	1717.8	0.942834
Allister HUTTON	1954-07-18	821.45	1679.12	0.978429
Andres JONES	1977-02-03	819.43	1680.5	0.975222
Andrew BUTCHART	14 OCT 1991	786.21	1656.77	0.949088
Andrew LEMONCELLO	12 OCT 1982	813.01	1677.23	0.969468
Andrew PEARSON	1971-09-14	820.16	1712	0.958131
Andy BRISTOW	1961-09-02	814.6	1684.04	0.967435
Andy CATTON	1953-06-18	825.3	1737.4	0.95004
Andy VERNON	1986-01-07	791.5	1662.62	0.952112
Anthony FORD	26 MAY 1983	829.45	1710.39	0.969896
Anthony SIMMONS	06 OCT 1948	805.67	1663.59	0.968592
Barry SMITH	1953-04-16	801.14	1686.13	0.950271
Ben CONNOR	17 OCT 1992	799.47	1671.82	0.956407
Bernard FORD	1952-08-03	806	1663.74	0.968901
Bernard PLAIN	03 DEC 1946	818.6	1694.89	0.965962
Billy DEE	18 DEC 1961	807.41	1680.64	0.960836
Bob HOLT	18 MAY 1944	828.6	1719.8	0.9636
Brendan FOSTER	1948-01-12	794.6	1650.3	0.962976
Bruce TULLOH	1935-09-29	829.4	1730.4	0.958622
Cameron ALLAN	1999-11-04	822.26	1717.09	0.957737
Carl Edward THACKERY	14 OCT 1962	822.98	1679.24	0.980182
Charles HICKS	2001-07-25	804.58	1660.16	0.96928
Charles SPEDDING	09 MAY 1952	809.11	1688.12	0.958593
Charles WHEELER	1998-07-04	805.62	1735.23	0.928545
Chris STEWART	1946-09-04	818.4	1707	0.958875
Chris THOMPSON	1981-04-17	791.51	1647.36	0.960944
Christian NICOLSON	1973-09-19	825.26	1732.36	0.952758
Christopher SWEENEY	03 MAR 1966	823.49	1724.09	0.955275
Colin MOORE	1960-11-25	813.95	1693.13	0.961474
David BEDFORD	30 DEC 1949	797.21	1650.8	0.965847
David BLACK	02 OCT 1952	803.52	1656.27	0.970277
David CLARKE	1958	802.54	1675.77	0.957816
David LEWIS	15 OCT 1961	801.13	1688.44	0.948959
David LONG	1960-11-21	828.53	1703.02	0.973013
David MURPHY	04 MAR 1957	814.13	1692.42	0.96209
David Richard NERURKAR	1964-01-06	803.36	1660.03	0.967886
David TAYLOR	1964-01-09	824.71	1740.04	0.947921
Dennis FOWLES	1951-04-08	821.57	1703.62	0.964499
Dewi GRIFFITHS	1991-08-09	813.6	1696.07	0.959394
Dick TAYLOR	1945-01-03	806.2	1686.6	0.956006
Eamonn MARTIN	09 OCT 1958	797.84	1643.06	0.971164
Ellis CROSS	1996-09-22	825.07	1707.01	0.966684
Emile CAIRESS	27 DEC 1997	806.4	1654.08	0.975044
Frank BRISCOE	1947-08-06	828.2	1721.2	0.962352
Gary STAINES	1963-07-03	794.28	1668.73	0.951957
Geoff SMITH	24 OCT 1953	806.33	1663.76	0.969286
Glen STEWART	07 DEC 1970	817.17	1720.14	0.95012
Glyn TROMANS	17 MAR 1969	823.4	1701.07	0.968097
Gordon MINTY	23 MAR 1948	818	1724.27	0.948807
Graham PAYNE	1957-09-10	828.45	1707.01	0.970645
Grenville TUCK	22 OCT 1950	821.66	1705.82	0.963361
Henry MCLUCKIE	03 MAY 2002	816.26	1737.18	0.939753
Hugo MILNER	1998-09-02	824.46	1716.95	0.960377
Ian HAMER	1965-04-18	789.8	1677.77	0.941488
Ian HUDSPITH	1970-09-23	826.9	1715.11	0.964253
Ian ROBINSON	1969-04-21	822.85	1684.2	0.97714
Ian STEWART	1949-01-15	802.08	1663.03	0.964601
Jack BUCKNER	1961-09-22	790.15	1693.36	0.933233
Jack GRAY	1993-04-10	821.62	1707.6	0.96231
Jack LANE	14 DEC 1950	818.2	1704.01	0.960323
Jack ROWE	1996-01-30	800	1700.31	0.941005
Jake SMITH	19 MAY 1998	818.01	1681.05	0.973213
James BROWN	1952-09-13	819	1680.62	0.97464
James WALSH	1981-09-22	819.23	1717.3	0.954091
Jamie DEE	1997-11-23	826.78	1731.68	0.954888
Jim DINGWALL	30 MAY 1949	828	1725.25	0.959861
John BEATTIE	1986-01-20	822.03	1712.21	0.960198
John CAINE	1946-06-07	826.8	1707.61	0.968371
John DAVIES	1952-11-20	819.8	1698.6	0.965266
John NUTTALL	1967-01-11	796.7	1687.43	0.944276
John SHERBAN	1964-07-30	819.43	1715.61	0.955264
Jon BROWN	1971-02-27	799.03	1638.14	0.975533
Jonathan MELLOR	27 DEC 1986	811.21	1722.2	0.942062
Jonathan RICHARDS	19 MAY 1964	811.38	1694.08	0.9579
Jonathan SOLLY	1963-06-28	802.39	1671.76	0.959934
Jonathan WILD	1973-08-30	825.1	1719.33	0.959792
Julian GOATER	1953-01-12	795.59	1654.58	0.961682
Karl HARRISON	16 OCT 1956	816.48	1691.07	0.965637
Karl KESKA	07 MAY 1972	800.3	1664.09	0.961847
Keith CULLEN	1972-06-13	797.21	1670.33	0.954554
Keith GERRARD	24 MAR 1986	830.06	1707.03	0.97252
Keith PENNY	1950-01-29	817.24	1709.6	0.95606
Kevin FORSTER	1958-09-27	827.75	1699.97	0.973841
Kim MCDONALD	1956-09-27	829.1	1738.1	0.95403
Kristian JONES	04 MAR 1991	825.25	1703.5	0.968888
Lachie STEWART	1943-06-22	826.6	1691.71	0.977236
Larry MATTHEWS	1965-08-11	825.75	1733.71	0.952581
Lawrie SPENCE	1953-07-16	817.73	1691.85	0.96667
Luke CALDWELL	1991-08-02	809.94	1698.13	0.95392
Luke TRAYNOR	1993-07-06	819.95	1748.52	0.937879
Marc SCOTT	21 DEC 1993	785.13	1630.41	0.963107
Mark DALLOWAY	28 OCT 1963	825.5	1689.39	0.977276
Mark HARRIS	1964-02-26	821.89	1709.01	0.961832
Mark HUDSPITH	1969-01-19	829.37	1723.08	0.96266
Mark ROBERTS	1959-02-12	809.93	1715	0.944525
Mark SCRUTTON	1960-04-14	812.2	1703.04	0.953824
Martin MCLOUGHLIN	23 DEC 1958	828.07	1695.58	0.97674
Matthew LEACH	1993-09-25	826.26	1701.05	0.971471
Matthew O'DOWD	1976-04-13	810.56	1732.97	0.935458
Michael BAXTER	28 MAY 1945	815.2	1696	0.961321
Mike MCLEOD	1952-01-25	803.26	1659.76	0.967923
Mo FARAH	23 MAR 1983	773.11	1606.57	0.962435
Nathaniel MUIR	12 MAR 1958	797.9	1719.69	0.927958
Nick GOOLAB	1990-01-30	813.48	1690.49	0.962419
Nick LEES	1958-01-23	813.59	1698.8	0.957841
Nick ROSE	30 DEC 1951	798.91	1651.19	0.967678
Norman MORRISON	13 MAR 1949	827.02	1728.99	0.956651
Patrick DEVER	1996-09-05	799.85	1643.88	0.973125
Paul BANNON	22 MAR 1954	829.6	1716.6	0.966562
Paul DAVIES-HALE	1962-06-21	801.6	1704.46	0.940591
Paul LARKINS	19 MAY 1963	830.68	1733.25	0.958523
Paul William EVANS	1961-04-13	805.38	1667.79	0.965805
Peter RILEY	1979-07-06	826.68	1718.67	0.962
Peter STANDING	28 MAR 1950	820.45	1711.51	0.958744
Peter TOOTELL	12 MAR 1963	821.02	1706.29	0.962345
Phil NICHOLLS	1983-09-29	829.16	1720.85	0.963663
Ray SMEDLEY	1951-09-03	815	1704.15	0.956489
Richard NEWBLE	1946-04-21	825.8	1733.84	0.952568
Richard PARTRIDGE	1959-02-17	826.62	1714.1	0.964494
Robert DENMARK	1968-11-23	790.24	1683.31	0.938912
Roger CLARK	1944-04-06	817.73	1713.53	0.954439
Roger MATTHEWS	1942-09-02	827.8	1701.48	0.973035
Rory FRASER	1987-04-25	804.07	1721.01	0.934416
Rory LEONARD	2001-02-13	830.22	1701.3	0.975983
Ross MILLINGTON	1989-09-19	816.39	1675.06	0.974759
Sam ATKIN	14 MAR 1993	795.31	1646.58	0.966014
Sam STABLER	17 MAY 1992	810.5	1743.64	0.929664
Samuel HAUGHIAN	1979-07-09	799.45	1705.87	0.937293
Scott BEATTIE	04 DEC 1998	805.53	1678.92	0.959581
Stan ELDON	01 MAY 1936	827.8	1742.8	0.949966
Steve ANDERS	1959-06-01	816.55	1706	0.957268
Steve BINNS	1960-08-25	803.71	1675.66	0.959276
Steve EMSON	1956-11-05	808.99	1714.75	0.943566
Steve HARRIS	1961-11-17	810.79	1679.33	0.965611
Steve JONES	1955-08-04	798.6	1659.14	0.962667
Steve WALKER	02 MAR 1947	825.78	1727.4	0.956096
Steven TUNSTALL	09 MAY 1964	819.32	1718.64	0.953452
Terry GREENE	1960-02-16	819.11	1727.18	0.948494
Thomas GEORGE	1996-02-06	815.85	1686.26	0.967644
Tim HUTCHINGS	04 DEC 1958	791.5	1687.57	0.938035
Tom ANDERSON	1990-01-12	808.07	1715.47	0.942098
Tony MILOVSOROV	1958-11-04	810.88	1707.28	0.949909
Tony STAYNINGS	1953-07-21	819	1702.53	0.962098
Zakariya MAHAMED	2000-11-29	827.43	1676.7	0.986974
