# Supplementary material for: Special endurance coefficients enable the evaluation of running performance
Source: Sci Rep. 2025 Jun 20;15:20184. doi: 10.1038/s41598-025-06009-6 (PMC12181339; doi:10.1038/s41598-025-06009-6)
Supplement: Supplementary file 17 — Supplementary Information 17. [file 41598_2025_6009_MOESM17_ESM.xlsx]

## Sheet: 100-200
name	first name	year of birth	sec 100m	sec 200m	KsA value
Adebola	James	2002	10.33	20.64	1.00097
Adolf	Michael	1996	10.47	21.23	0.98634
Almas	Deniz	1997	10.08	20.64	0.976744
Amarteifio	Patrick	1973	10.5	21.37	0.982686
Andrich	Bernd	1951	10.64	21.34	0.997188
Ansah	Owen	2000	10.08	20.35	0.990663
Ansah-Peprah	Lucas	2000	10.04	20.62	0.973812
Appelt	Michael	1965	10.52	21.34	0.985942
Arnold	Heinz-Werner	1953	10.53	21.3	0.988732
Askovic	Aleksandar	1997	10.36	21.16	0.979206
Assenheimer	Dirk	1966	10.42	21.38	0.974743
Aust	Gerald	1972	10.45	21.06	0.992403
Baade	Jörg	1950	10.64	21.35	0.996721
Balasubramaniam	Thanusanth	1995	10.38	21.15	0.98156
Barthel	Thomas	1998	10.32	21.12	0.977273
Bastians	Werner	1957	10.36	21.04	0.984791
Bechmann	Andreas	1999	10.65	21.33	0.998594
Becker	Ernst	1955	10.64	21.35	0.996721
Beckmann	Detlef	1949	10.64	21.44	0.992537
Berger	Hans-Jürgen	1951	10.59	21.24	0.997175
Bernhagen	Jonas	1997	10.5	21.33	0.984529
Biaesch	Stefan	1961	10.63	21.23	1.00141
Biedermann	Egbert	1958	10.54	20.94	1.00669
Bieler	Klaus-Dieter	1949	10.32	21.04	0.980989
Bittner	Daniel	1971	10.4	20.82	0.999039
Blum	Christian	1987	10.2	20.85	0.978417
Blume	Holger	1973	10.25	20.73	0.988905
Blume	Marc	1973	10.13	20.47	0.989741
Bombach	Hans-Jürgen	1945	10.24	20.44	1.00196
Borchert	Reinhard	1948	10.54	21.23	0.992935
Borchmeyer	Erich	1905	10.54	21.44	0.983209
Bordtheiser	Heinz-Uwe	1938	10.64	21.34	0.997188
Bornschier	Manfred	1953	10.54	21.19	0.994809
Borth	Bernd	1948	10.44	20.94	0.997135
Brandner	Luis	2000	10.36	21.13	0.980596
Braun	Wolfgang	1953	10.64	21.24	1.00188
Breitenstein	Johannes	1994	10.58	21.21	0.997643
Brieger	Eckart	1945	10.44	21.17	0.986301
Brieger	Martin	1991	10.54	20.93	1.00717
Bringmann	Steffen	1964	10.13	20.74	0.976856
Broening	Marius	1983	10.24	21.04	0.973384
Brömme	Benjamin	1984	10.49	21.11	0.993842
Bruns	Jakob	2001	10.63	21.29	0.998591
Bryan	Michael	1991	10.3	20.58	1.00097
Buchwald	Magnus	2000	10.64	21.41	0.993928
Bühler	Matthias	1986	10.52	21.42	0.98226
Burdack	Detlef	1958	10.44	21.21	0.984441
Burde	Herrmann	1943	10.34	20.94	0.987584
Burg	Edmund	1935	10.54	21.24	0.992467
Busche	Heinz	1951	10.44	21.04	0.992395
Carlowitz	Jens	1964	10.61	20.94	1.01337
Christ	Rouven	1988	10.5	21.13	0.993848
Clair	Julien-Kelvin	2002	10.48	21.34	0.982193
Conrad	Holger	1966	10.59	21.17	1.00047
Conrad	Matthias	1963	10.5	21.37	0.982686
Cullmann	Bernd	1939	10.64	21.44	0.992537
Czysch	Alexander	2001	10.44	20.99	0.994759
Dally	Carsten	1965	10.54	20.94	1.00669
Daniels	Dieter	1960	10.64	21.44	0.992537
Dannhauer	Norman	1979	10.51	21.35	0.984543
Daum	Florian	1990	10.39	21.24	0.978343
Dicks	Christian	1990	10.67	21.37	0.998596
Diehr	Hans-Jürgen	1958	10.54	21.44	0.983209
Dietel	Steffen	1942	10.64	21.34	0.997188
Dobeleit	Norbert	1964	10.42	20.43	1.02007
Dollase	Tobias	1973	10.63	20.97	1.01383
Domogala	Patrick	1993	10.22	20.64	0.99031
Doskoczynski	Kai	1984	10.46	21.41	0.977113
Droese	Michael	1952	10.24	20.64	0.992248
Eggers	Harald	1942	10.25	21.14	0.969726
Ehl	Klaus	1949	10.34	20.84	0.992322
Eicker	Benno	1962	10.64	21.24	1.00188
Eigenherr	Joachim	1947	10.54	20.49	1.02879
Eisenbeis	Uwe	1975	10.35	21.04	0.98384
Eitel	Manuel	1997	10.31	20.79	0.991823
Eldracher	Eugen	1907	10.64	21.34	0.997188
Emmelmann	Frank	1961	10.06	20.23	0.994563
Enderlein	Dieter	1944	10.54	21.44	0.983209
Entholzner	Maximilian	1994	10.29	21.06	0.977208
Erbstößer	Heinz	1940	10.28	21.04	0.977186
Erdle	Paul	2001	10.53	21.37	0.985494
Erewa	Robin	1991	10.31	20.4	1.01078
Ernst	Sebastian	1984	10.34	20.36	1.01572
Evers	Jürgen	1965	10.31	20.37	1.01227
Fackler	Thomas	1957	10.61	21.04	1.00856
Fegert	Uwe	1956	10.64	21.14	1.00662
Fiener	Noel-Philippe	1997	10.54	21.25	0.992
Fischmann	Wolfgang	1952	10.64	21.34	0.997188
Fleischhauer	Georg	1988	10.6	21.02	1.00856
Franke	Eric	1989	10.56	21.38	0.987839
Franke	Matthias	1967	10.65	21.14	1.00757
Fricke	Sebastian	1987	10.53	21.2	0.993396
Friedrichs	Michael	1960	10.64	21.34	0.997188
Friedrich	Thomas	1965	10.62	21.43	0.991134
Fritzsche	Hans	1960	10.64	21.44	0.992537
Froböse	Ingo	1957	10.4	21.08	0.986717
Fütterer	Heinz	1931	10.44	20.84	1.00192
Gaba	Kamghe	1984	10.57	20.88	1.01245
Gamper	Florian	1972	10.46	20.94	0.999045
Gamper	Peter	1940	10.44	21.24	0.983051
Ganter	Robin	2001	10.32	20.76	0.99422
Gath	Georg	1957	10.67	21.24	1.00471
Gatzka	Sebastian	1982	10.49	21.03	0.997622
Gebhard	Dieter	1952	10.34	21.14	0.97824
Gedemer	Florian	1992	10.54	21.24	0.992467
Geerling	Ernst	1909	10.64	21.44	0.992537
Geiser	Christian	1973	10.52	20.92	1.00574
Germar	Manfred	1935	10.44	20.64	1.01163
Gernand	Erhard	1958	10.47	20.99	0.997618
Geuyen	Thomas	1959	10.44	20.84	1.00192
Giese	Niels Torben	1998	10.3	21.23	0.970325
Gladitz	Alexander	1994	10.44	20.64	1.01163
Goer	Elias	2000	10.42	20.88	0.998084
Gollnow	David	1989	10.56	21.06	1.00285
Gollos	Günter	1942	10.44	21.44	0.973881
Göltl	Felix	1990	10.32	20.8	0.992308
Gräber	Roger	1970	10.37	20.82	0.996158
Grieger	Max	1997	10.67	21.25	1.00424
Grimmiger	Friedhelm	1955	10.64	21.24	1.00188
Grogorenz	Klaus	1937	10.64	21.34	0.997188
Grunert	Uwe	1960	10.58	21.15	1.00047
Grupen	Maximilian	1997	10.63	21.28	0.99906
Gruse	Michael	1956	10.46	21.04	0.994297
Gurski	Roger	1997	10.36	20.42	1.01469
Guse	Wolfgang	1964	10.43	21.26	0.981185
Haas	Christian	1958	10.16	20.46	0.993157
Haase	Peter	1943	10.44	21.24	0.983051
Haas	Hans-Joachim	1961	10.64	21.34	0.997188
Haas	Karl-Friedrich	1931	10.64	20.94	1.01624
Hammelstein	Ulysses David	1975	10.67	21.36	0.999064
Hartmann	Joshua	1999	10.11	20.33	0.994589
Hary	Armin	1937	10.25	20.74	0.988428
Haß	Alexander	1990	10.52	21.12	0.996212
Haubold	Frank	1966	10.55	21.12	0.999053
Hauke	Klaus	1946	10.54	20.84	1.01152
Haupt	Ulrich	1952	10.44	20.93	0.997611
Haupt	Wolfgang	1963	10.24	20.89	0.980373
Hebauf	Alfred	1940	10.54	20.94	1.00669
Heckmann	Rainer	1955	10.42	21.21	0.982555
Heer	Fritz-Werner	1959	10.29	20.79	0.989899
Heimrath	Torsten	1963	10.29	20.69	0.994683
Hein	Andreas	1972	10.57	21.11	1.00142
Hein	Gerold	1947	10.56	21.34	0.989691
Heinrichs	Maximilian	2001	10.67	21.44	0.995336
Heinze	Sören	1972	10.57	21.3	0.992488
Helbig	Till	1995	10.59	21.27	0.995769
Hellmann	Jürgen	1955	10.54	21.34	0.987816
Helmke	Till	1984	10.31	20.37	1.01227
Herbst	Vincent	2004	10.57	21.37	0.989237
Hering	Robert	1990	10.27	20.41	1.00637
Herrmann	Bernd	1951	10.54	20.94	1.00669
Hieronymi	Lars	1995	10.49	21.17	0.991025
Hilliard	Yancey	1973	10.57	21.27	0.993888
Hind	Robert	1992	10.64	21.1	1.00853
Hirscht	Gernot	1942	10.54	21.34	0.987816
Hoecker	Yannick	1992	10.55	21.27	0.992008
Hoff	Bernhard	1959	10.41	20.39	1.02109
Hoffmann	Daniel	1995	10.32	21.08	0.979127
Hofmeister	Franz-Peter	1951	10.34	20.57	1.00535
Hollender	Frank	1959	10.39	20.81	0.998558
Holz	Stefan	1979	10.48	20.43	1.02594
Honz	Karl	1951	10.64	20.84	1.02111
Houben	Hubert	1898	10.64	21.34	0.997188
Huber	Helmut	1962	10.61	21.27	0.997649
Hübler	Jens	1961	10.27	20.63	0.995637
Hügen	Jonas	1994	10.45	20.8	1.00481
Huke	Maurice	1993	10.32	20.81	0.991831
Huke	Michael	1969	10.29	20.6	0.999029
Isola	Moritz	2000	10.57	21.13	1.00047
Itt	Edgar	1967	10.64	20.81	1.02259
Jacob	Bernd	1948	10.64	21.34	0.997188
Jaenicke	Lutz	1953	10.34	21.14	0.97824
Jakubczyk	Lucas	1985	10.07	20.77	0.969668
Jansen	Arndt	1957	10.64	21.38	0.995323
Jellinghaus	Martin	1944	10.64	20.65	1.03051
Jonath	Arthur	1909	10.54	21.44	0.983209
Junker	Jim	1994	10.46	21.23	0.985398
Juretzko	Alexander	1990	10.53	20.94	1.00573
Just	Klaus	1964	10.63	20.94	1.01528
Kake	Gassimou	1997	10.65	21.33	0.998594
Kallnik	Rainer	1944	10.57	21.34	0.990628
Kazmirek	Kai	1991	10.62	21.42	0.991597
Keller	Martin	1986	10.07	20.98	0.959962
Kelm	Bernhard	1967	10.46	21.32	0.981238
Kern	Stefan	1970	10.57	21.3	0.992488
Kessler	Maximilian	1989	10.37	20.79	0.997595
Keth	Karl-Heinz	1960	10.64	21.24	1.00188
Kipp	Heinz	1938	10.54	21.44	0.983209
Kirch	Simon	1979	10.57	20.74	1.01929
Kirstges	Marcel	1991	10.63	21.4	0.993458
Kistner	Rolf	1962	10.39	20.79	0.999519
Klameth	Markus	1964	10.54	21.1	0.999052
Klann	Günter	1942	10.64	21.24	1.00188
Klein	Peter	1959	10.39	20.66	1.00581
Klimczak	Radomir	1982	10.63	21.05	1.00998
Klotz	Karl-Heinz	1950	10.25	20.63	0.993698
Kluth	Guido	1971	10.4	21.02	0.989534
Knebel	Andreas	1960	10.4	20.88	0.996169
Knickenberg	Manfred	1937	10.34	21.34	0.969072
Knipphals	Sven	1985	10.13	20.48	0.989258
Knötgen	Andreas	1964	10.45	21.19	0.986314
Kobor	Frank	1967	10.56	21.17	0.997638
Koch	Andreas	1969	10.3	21.31	0.966682
Kochan	Marc-Oliver	1978	10.32	20.84	0.990403
Kock	Michael	1971	10.46	20.98	0.99714
Koenig	Oliver	1981	10.32	20.98	0.983794
Koffler	Jürgen	1960	10.39	21.21	0.979727
Kokot	Manfred	1948	10.24	21.24	0.964218
Köllmann	Kai	1996	10.47	20.81	1.00625
Konieczny	Christian	1972	10.37	20.65	1.00436
Koppenhöfer	Klaus	1960	10.64	21.04	1.01141
Körnig	Helmut	1905	10.54	21.14	0.997162
Kosenkow	Alexander	1977	10.14	20.43	0.992658
Köwring	Ulrich	1949	10.54	21.44	0.983209
Kraffert	Jörg	1959	10.61	21.35	0.993911
Kranz	Kevin	1998	10.18	20.89	0.974629
Krieg	Lothar	1955	10.64	21.14	1.00662
Kriesamer	Jonas	1995	10.43	21.36	0.976592
Kriese	Maximilian	1990	10.53	21.17	0.994804
Krüger	Edgar	1945	10.64	21	1.01333
Krüger	Eric	1988	10.62	20.86	1.01822
Kübeck	Detlef	1956	10.36	20.6	1.00583
Kuhlee	Stefan	1984	10.55	20.92	1.0086
Kühne	Andreas	1954	10.44	20.93	0.997611
Kuhn	Patrick	1992	10.63	21.43	0.992067
Kurnicki	Robert	1965	10.32	20.46	1.0088
Kurrat	Klaus-Dieter	1955	10.22	20.8	0.982692
Kutscher	Michael	1969	10.56	20.93	1.00908
Lack	Alexander	1972	10.41	20.7	1.0058
Lange	Tobias	1993	10.57	20.99	1.00715
Lassler	Steffen	1965	10.38	21.01	0.988101
Lauer	Martin	1937	10.64	21.34	0.997188
Lauinger	Thomas	1975	10.44	20.98	0.995234
Lemke	Klaus-Günther	1954	10.64	21.33	0.997656
Letzel	Stefan	1954	10.54	21.24	0.992467
Lewandowski	Detlef	1944	10.34	20.84	0.992322
Lewandowski	Pascal	1999	10.66	21.2	1.00566
Lewandowski	Rolf	1948	10.54	21.34	0.987816
Lieske	Guido	1964	10.41	20.63	1.00921
Lillie	Jan-Wilhelm	1969	10.62	20.8	1.02115
Lindner	Matthias	1987	10.3	20.97	0.982356
Lizon	Andreas	1956	10.57	21.21	0.9967
Löbe	Wolfgang	1953	10.44	21.33	0.978903
Löchle	Sven	1969	10.51	21.03	0.999524
Lübke	Ralf	1965	10.42	20.38	1.02257
Lutz	Holger	1967	10.67	21.2	1.0066
Luxenburger	Richard	1958	10.33	21.02	0.982873
Mager	Heinz-Hermann	1957	10.6	21.44	0.988806
Mahlendorf	Walter	1935	10.64	21.44	0.992537
Malke	Thomas	1959	10.64	21.34	0.997188
Malucha	Markus	1983	10.61	20.79	1.02068
Martin	Eduard	1977	10.41	21.1	0.98673
Matthes	Sven	1969	10.11	20.99	0.963316
Mautsch	Heinz-Jürgen	1944	10.54	21.44	0.983209
Meggle	Robert	1971	10.67	21.08	1.01233
Menga	Aleixo Platini	1987	10.09	20.27	0.99556
Menzel	Nico	1996	10.67	21.26	1.00376
Mertens	Mathias	1980	10.43	20.72	1.00676
Metzger	Hansjörg	1969	10.62	20.89	1.01675
Metz	Gert	1942	10.24	21.14	0.96878
Mittendrein	Thomas	1975	10.67	21.37	0.998596
Möller	Frank	1960	10.34	20.73	0.997588
Morawietz	Tobias	2003	10.47	21.12	0.991477
Mörsch	Jan	1981	10.36	20.98	0.987607
Motzkus	Gunter	1960	10.46	20.78	1.00674
Müggenburg	Bernd	1956	10.63	21.02	1.01142
Müller	Christian	1962	10.64	21.44	0.992537
Müller	Helmar	1939	10.64	21.34	0.997188
Müller	Jörg	1966	10.64	21.4	0.994393
Müller	Nils	1987	10.47	20.83	1.00528
Müller	Raphael	1994	10.4	20.77	1.00144
Müller	Steven	1990	10.33	20.42	1.01175
Müller	Thomas	1978	10.41	20.79	1.00144
Munkelt	Thomas	1952	10.37	21.24	0.97646
Mutschler	Herbert	1960	10.54	21.14	0.997162
Naujoks	Karl-Heinz	1934	10.64	21.34	0.997188
Neckermann	Karl	1911	10.54	21.44	0.983209
Nerlich	Hans	1947	10.64	21.24	1.00188
Neumaier	Peter	1967	10.64	21.25	1.00141
Ney	Normen	1981	10.61	21.26	0.998119
Nickel	Günter	1946	10.44	21.04	0.992395
Obersiebrasse	Fritz	1940	10.44	21.34	0.978444
Olbert	Fabian	2001	10.38	21.09	0.984353
Ommer	Manfred	1950	10.24	20.49	0.999512
Oschkenat	Andreas	1962	10.67	21.32	1.00094
Ostwald	Ronny	1974	10.22	20.77	0.984112
Otto	Steffen	1980	10.47	20.81	1.00625
Pagenkopf	Thomas	1970	10.43	21.16	0.985822
Peters	Stefan	1969	10.48	21.18	0.989613
Pfälzner	Yacouba	1999	10.53	20.86	1.00959
Pfeiler	Marlo	1971	10.57	21.29	0.992954
Pfennig	Jürgen	1952	10.38	20.84	0.996161
Pfennig	Tobias	1981	10.46	21.02	0.995243
Piasetzki	Achim	1961	10.54	20.85	1.01103
Piepenhagen	Thomas	1963	10.57	21.05	1.00428
Pilgram	Frank	1965	10.49	21.24	0.987759
Pinnock	Rasgawa	1981	10.35	20.86	0.99233
Plenker	Bernward	1954	10.64	21.06	1.01045
Pohle	Matthias	1957	10.58	21.11	1.00237
Pohl	Michael	1989	10.22	21	0.973333
Prebeck	Franz	1949	10.54	21.13	0.997634
Prenzler	Olaf	1958	10.28	20.46	1.00489
Pschera	Alexander	1988	10.4	21.41	0.971509
Quade	Jan	1988	10.59	21.25	0.996706
Rabe	Wolfgang	1952	10.54	21.04	1.0019
Rasp	Christian	1989	10.45	21.05	0.992874
Ray	Eugen	1957	10.12	20.37	0.993618
Regenfuß	Daniel	2001	10.59	21.12	1.00284
Rehbein	Jannik	1993	10.51	21.17	0.992915
Rentz	Florian	1985	10.48	20.98	0.999047
Reus	Julian	1988	10.01	20.29	0.986693
Rienecker	Heinz	1946	10.54	21.23	0.992935
Rigau	Miguel	1985	10.63	21.13	1.00615
Rigoni	Achim	1956	10.64	21.11	1.00805
Rizzi	Andreas	1959	10.35	20.7	1
Rizzi	Thomas	1959	10.65	21.2	1.00472
Roderfeld	Friedrich	1943	10.54	21.04	1.0019
Rosch	Armin	1941	10.64	21.34	0.997188
Rößler	Jörg	1970	10.42	20.98	0.993327
Rothes	Niklas	1991	10.4	21.36	0.973783
Rudolph	Günther	1944	10.54	21.44	0.983209
Ruth	Andreas	1970	10.41	20.79	1.00144
Ruth	Maximilian	1994	10.37	21.24	0.97646
Sanft	Bernhard	1958	10.59	21.2	0.999057
Saßnink	Peter	1953	10.64	21.03	1.01189
Sattler	Bernd	1958	10.47	20.82	1.00576
Schacht	Christian	1976	10.38	21.19	0.979707
Schaf	Alex	1987	10.2	21.27	0.959097
Schäfer	Michael	1977	10.54	21.17	0.995749
Schahbasian	David	1981	10.51	21.44	0.98041
Schauerhammer	Dietmar	1955	10.64	21.44	0.992537
Schelter	Hartmut	1943	10.34	21.04	0.98289
Schenke	Siegfried	1943	10.24	20.44	1.00196
Scheuring	Jakob	1912	10.54	21.24	0.992467
Scheuschner	Frieder	1999	10.52	20.85	1.00911
Schiffel	Jürgen	1956	10.51	21.02	1
Schläfer	Uwe	1951	10.64	21.24	1.00188
Schlegel	Marvin		10.64	20.75	1.02554
Schlegel	Sören	1960	10.2	21.03	0.970043
Schlotterbeck	Daniel	1958	10.52	20.93	1.00526
Schmid	Harald	1957	10.54	20.68	1.01934
Schmidtmeier	Michael	1959	10.49	21.11	0.993842
Schmidt	Oliver Klaus	1968	10.47	21.26	0.984948
Schmidt	Roy	1991	10.23	20.85	0.981295
Schneider	Alexander	1964	10.54	21.32	0.988743
Schneider	Patrick	1972	10.28	21.02	0.978116
Schnelting	Daniel	1986	10.34	20.53	1.00731
Schoch	Jürgen	1962	10.56	21.34	0.989691
Schofer	Andreas	1972	10.36	21.35	0.970492
Schrader	Falk	1977	10.51	21.31	0.986391
Schröder	Thomas	1962	10.1	20.54	0.983447
Schröter	Jürgen	1943	10.44	20.94	0.997135
Schuldt	Karsten	1961	10.41	21.12	0.985795
Schüller	Jakob	1905	10.64	21.24	1.00188
Schulte	Dietmar	1965	10.43	21.34	0.977507
Schulte	Jan-Christopher	1982	10.45	21.24	0.983992
Schulte	Marvin	1999	10.18	21.2	0.960377
Schulte-Mäter	Oliver	1970	10.66	21.38	0.997194
Schultheiß	Thomas	1954	10.54	21.14	0.997162
Schultz	Henry	1955	10.44	21.28	0.981203
Schultz	Ingo	1975	10.53	20.65	1.01985
Schulze	Jens	1956	10.54	21.36	0.986891
Schulze	Rainer	1981	10.43	21.1	0.988626
Schulz	Thorsten Adolf	1976	10.35	21.14	0.979186
Schulz	Volker	1964	10.32	21.27	0.970381
Schumann	Heinrich	1953	10.49	21.23	0.988224
Schumann	Heinz	1936	10.46	21.04	0.994297
Schütz	Simon	1996	10.59	21.37	0.991109
Schütz	Stephan	1968	10.45	20.97	0.996662
Schwabe	Steffen	1964	10.35	20.85	0.992806
Schwab	Michael	1968	10.54	20.97	1.00525
Schwara	Roland	1953	10.54	21.14	0.997162
Schwarthoff	Florian	1968	10.57	20.86	1.01342
Schwarz	Josef	1941	10.44	21.14	0.987701
Schwatlo	Jens	1986	10.58	21.34	0.991565
Schweisfurth	Dirk	1965	10.25	20.9	0.980861
Sellke	Kevin	1987	10.65	21.14	1.00757
Sewald	Gerhard	1961	10.28	20.66	0.99516
Siebeck	Frank	1949	10.64	21.34	0.997188
Sinnhuber	Björn Uwe	1968	10.33	20.68	0.999033
Skupin-Alfa	Marcus	1971	10.55	20.88	1.01054
Skupin-Alfa	Milo	1999	10.23	20.8	0.983654
Sonntag	Karl-Heinz	1951	10.64	21.44	0.992537
Sparenberg	Kai	1995	10.54	20.98	1.00477
Speck	Stefan	1962	10.54	21.18	0.995279
Steffen	Sebastian	1988	10.56	20.89	1.01101
Steinbach	Manfred	1933	10.64	21.44	0.992537
Steinmann	Dieter	1950	10.36	21.11	0.981525
Stein	Oliver	1969	10.64	21.34	0.997188
Stöckel	Volker	1945	10.44	21.24	0.983051
Stöwe	Hermann	1967	10.54	21.44	0.983209
Straßburger	Torsten	1962	10.51	20.87	1.00719
Straub	Felix	1997	10.39	20.79	0.999519
Strempel	Hartmut	1943	10.44	21.34	0.978444
Stroot	Eberhard	1951	10.65	21.34	0.998126
Stubican	Emanuel	1998	10.54	21.13	0.997634
Studzinski	Tim	1979	10.67	21.25	1.00424
Tegtmeier	Peter	1953	10.64	21.24	1.00188
Tempel	Robert	1956	10.54	20.94	1.00669
Thiele	Klaus	1958	10.67	20.54	1.03895
Thiel	Udo	1954	10.54	21.03	1.00238
Thieme	Alexander	1954	10.22	21.11	0.968261
Thier	Robert	1986	10.67	21.42	0.996265
Thomas	Christian	1965	10.56	21.34	0.989691
Todt	Ingo	1968	10.58	21.44	0.98694
Treffer	Jörg	1965	10.39	21.31	0.975129
Tröger	Erik	1979	10.51	21.37	0.983622
Truppel	Heiko	1964	10.35	20.77	0.99663
Trutenat	Philipp	1997	10.27	21.13	0.972078
Ugo	Kevin	1995	10.37	20.81	0.996636
Ühlein	Holger	1966	10.59	21.41	0.989257
Ulonska	Klaus	1942	10.64	21.14	1.00662
Unger	Tobias Benjamin	1979	10.14	20.2	1.00396
Urban	Jürgen	1971	10.45	20.91	0.999522
Uschmann	Jürgen	1951	10.64	21.14	1.00662
Viel	Anthony	1976	10.64	21.4	0.994393
Vogelgsang	Holger	1971	10.57	21.08	1.00285
Volkmann	Andre	1977	10.61	21.22	1
Wache	Dominik	2001	10.62	21.06	1.00855
Wagner	Julian	1998	10.11	21.24	0.951977
Wagner	Peter	1940	10.64	21.24	1.00188
Wallach	Peter	1938	10.54	21.04	1.0019
Warlich	Jens	1964	10.67	21.17	1.00803
Weber	Hartmut	1960	10.52	20.75	1.01398
Weber	Thomas	1962	10.64	20.91	1.01769
Weigand	Klaus	1941	10.64	21.44	0.992537
Weigeldt	Klaus Christian	1967	10.61	20.94	1.01337
Weimer	Patrick	1977	10.3	21.28	0.968045
Weise	Eberhard	1953	10.34	21.12	0.979167
Weisenseel	Karlheinz	1954	10.36	20.64	1.00388
Wendelin	Marcel	1939	10.64	21.04	1.01141
Werner	Bruno	1956	10.64	21.14	1.00662
Wessing	Günther	1949	10.54	21.14	0.997162
Westhagemann	Volker	1964	10.37	20.64	1.00484
Wetzel	Erhard	1953	10.44	21.18	0.985836
Wieser	Stefan	1984	10.33	21.06	0.981007
Wilke	Hartmut	1943	10.44	21.04	0.992395
Wischerhoff	Johannes	1968	10.54	21.24	0.992467
Wolf	Yannick	2000	10.27	21.32	0.963415
Wucherer	Gerhard	1948	10.24	21.09	0.971076
Wulff	Simon	2001	10.41	20.61	1.01019
Zaske	Werner-Eduard	1961	10.35	20.98	0.986654
Zawitzki	Arnold	1968	10.44	21.06	0.991453
Zenk	Hans-Joachim	1952	10.34	20.42	1.01273
Ziegler	Wolfgang	1940	10.62	21.34	0.995314
Zirkelbach	Christian	1961	10.45	21.17	0.987246
Zügel	Andreas	1965	10.57	21.09	1.00237

## Sheet: 200-400
name	first name	year of birth	sec 200m	sec 400m	KsA value
Amling	Michael	1966	21.21	47.41	0.894748
Arnold	Günter	1951	20.97	46.01	0.911541
Barth	Volker	1965	21.36	47.12	0.906621
Bauer	Udo	1959	21.1	46.1	0.915401
Beck	Volker	1956	21.15	45.5	0.92967
Biaesch	Stefan	1961	21.23	47.51	0.893707
Biedermann	Egbert	1958	20.94	46.93	0.892393
Bittner	Daniel	1971	20.82	46.05	0.904235
Breitkopf	Jonas	1997	20.95	46.97	0.892059
Buggel	Sven	1982	21.41	47.26	0.906052
Carlowitz	Jens	1964	20.94	44.86	0.933571
Christ	Rouven	1988	21.13	47.57	0.888375
Dobeleit	Norbert	1964	20.43	45.15	0.904983
Dönges	Karl-Werner	1958	21.34	47.54	0.89777
Dornieden	Marcel	1976	21.16	47.15	0.897561
Ehl	Klaus	1949	20.84	46.64	0.893654
Ehrnsperger	Klaus	1973	21.4	46.5	0.92043
Eicker	Benno	1962	21.24	46.78	0.90808
Emmelmann	Frank	1961	20.23	47.16	0.85793
Evers	Jürgen	1965	20.37	46.64	0.873499
Faller	Ruwen	1980	21.24	45.74	0.928728
Fegert	Uwe	1956	21.14	46.57	0.907881
Figura	Lars	1976	21.41	45.93	0.932288
Floors	Johannes	1995	21.31	46.81	0.910489
Fobbe	Thomas	1967	21.44	47.05	0.911371
Franke	Matthias	1967	21.14	46.75	0.904385
Gaba	Kamghe	1984	20.88	45.47	0.918408
Gamper	Florian	1972	20.94	47.57	0.880387
Gatzka	Sebastian	1982	21.03	45.88	0.916739
Geiger	Falko	1949	21.14	46.35	0.91219
Gesche	Bodo	1958	21.44	46.84	0.915457
Geuyen	Thomas	1959	20.84	46.29	0.90041
Giehl	Tobias	1991	21.34	47.25	0.90328
Giessing	Thomas	1961	21.43	46	0.931739
Gladitz	Alexander	1994	20.64	45.94	0.898563
Goldberg	Rico	1963	21.03	47.13	0.892425
Gollnow	David	1989	21.06	45.72	0.92126
Götz	Siegfried	1949	21.04	46.94	0.896464
Graiani	Vincente	2001	21.02	46.94	0.895611
Grimmiger	Friedhelm	1955	21.24	47.34	0.897338
Grupen	Maximilian	1997	21.28	46.91	0.907269
Gutschmidt	Wolfgang	1952	21.34	46.44	0.919035
Haas	Hans-Joachim	1961	21.34	47.56	0.897393
Haas	Karl-Friedrich	1931	20.94	46.29	0.904731
Hartmann	Joshua	1999	20.33	46.96	0.865843
Haß	Alexander	1990	21.12	47.03	0.89815
Haßlinger	Horst	1943	21.24	47.34	0.897338
Hauke	Klaus	1946	20.84	46.24	0.901384
Heide	Erich	1950	21.34	47.24	0.903472
Hein	Andreas	1972	21.11	46.07	0.916432
Henrich	Markus Antonius	1961	21.01	45.42	0.925143
Hind	Robert	1992	21.1	46.86	0.900555
Hofmeister	Franz-Peter	1951	20.57	45.12	0.911791
Holz	Stefan	1979	20.43	45.11	0.905786
Honz	Karl	1951	20.84	44.7	0.932438
Höschele	Volker	1967	21.35	46.96	0.909284
Hübner	Dieter	1942	21.14	46.54	0.908466
Itt	Edgar	1967	20.81	45.38	0.917144
Jellinghaus	Martin	1944	20.65	45.06	0.916556
Jordan	Thomas	1949	21.04	45.49	0.925038
Junker	Torben	1993	21.03	46.17	0.910981
Juretzko	Alexander	1990	20.94	46.28	0.904927
Just	Karsten	1968	21.05	46.13	0.912638
Just	Klaus	1964	20.94	45.52	0.920035
Kaiser	Johannes	1936	21.14	46.54	0.908466
Kalfelder	Jürgen	1940	21.44	46.14	0.929345
Karge	Günter	1953	21.34	46.37	0.920423
Kaufmann	Carl	1936	21.14	45.08	0.937888
Kazmirek	Kai	1991	21.42	46.75	0.916364
Kirch	Simon	1979	20.74	45.57	0.910248
Kistner	Rolf	1962	20.79	47.48	0.875737
Klann	Günter	1942	21.24	46.34	0.916703
Klingenberg	Lars-Stephan	1966	21.34	47.13	0.90558
Knebel	Andreas	1960	20.88	45.29	0.922058
Knobloch	Andreas	1968	21.29	47.53	0.895855
Knobloch	Benno	1947	21.24	47.54	0.893563
Koffler	Jürgen	1960	21.21	46.27	0.916793
Köhler	Hermann	1950	21.34	45.98	0.92823
Köhrbrück	Carsten Uwe	1967	21.35	46.33	0.921649
Kokot	Reinhard	1953	21.41	45.68	0.937391
Konow	Manfred	1958	21.23	45.94	0.924249
Krause	Marco	1975	21.3	46.08	0.924479
Kremser	Maximilian	2000	21.4	46.74	0.915704
Kriese	Maximilian	1990	21.17	47.57	0.890057
Krüger	Eric	1988	20.86	45.77	0.911514
Kuhlee	Frank	1959	21.26	46.89	0.906803
Kurnicki	Robert	1965	20.46	46.45	0.880947
Kuschewitz	Henning	1981	21.41	46.82	0.914566
Lange	Tobias	1993	20.99	46.27	0.907283
Lathan	Siegmar	1955	21.14	46.15	0.916143
Lausecker	Falco	1986	21.44	46.23	0.927536
Liebe	Maik	1977	21.34	45.73	0.933304
Lieder	Rico	1971	21.37	45.36	0.94224
Lieske	Guido	1964	20.63	45.87	0.899499
Löper	Frank	1962	21.42	47.12	0.909168
Lübke	Ralf	1965	20.38	44.98	0.906181
Ludewig	Jürgen	1949	21.34	46.61	0.915683
Lutz	Holger	1967	21.2	47.39	0.894704
Malucha	Markus	1983	20.79	47.34	0.878327
Meggle	Robert	1971	21.08	46.35	0.909601
Meisolle	Alexander	1988	21.13	46.42	0.910383
Metz	Gert	1942	21.14	47.44	0.891231
Miethig	Thomas	1965	21.32	47	0.907234
Möller	Frank	1960	20.73	45.95	0.902285
Müller	Helmar	1939	21.34	45.78	0.932285
Müller	Jörg	1966	21.4	47.37	0.903525
Müller	Wolfgang	1943	21.34	46.04	0.92702
Nagler	Frank	1958	21.34	46.43	0.919233
Nerlich	Hans	1947	21.24	47.44	0.895447
Neuber	Andreas	1960	21.32	46.51	0.916792
Neumaier	Peter	1967	21.25	47.14	0.90157
Niestaedt	Carlo	1963	21.44	46.07	0.930758
Nückles	Georg	1948	21.44	46.11	0.92995
Olbrich	Lars	1970	20.91	47.47	0.880977
Petters	Carsten	1959	21.03	46.01	0.914149
Pfennig	Jürgen	1952	20.84	46	0.906087
Pfersich	Ralph	1966	21.28	46.13	0.92261
Plass	Jonas	1986	21.05	46	0.915217
Pohle	Matthias	1957	21.11	47.26	0.893356
Pollakowski	Gert	1949	21.44	46.64	0.919383
Preusche	Uwe	1962	21	46.33	0.90654
Quasten	Peter	1959	21.24	47.49	0.894504
Rabstein	Joachim	1956	21.29	46.38	0.918068
Rehbein	Jannik	1993	21.17	47.1	0.898938
Reinermann	Hans	1946	21.44	46.74	0.917415
Richter	Frank	1956	21.03	45.91	0.91614
Riester	Ralf	1980	21.4	46.62	0.918061
Rigau	Miguel	1985	21.13	46.13	0.916107
Rizzi	Andreas	1959	20.7	46.79	0.884804
Rizzi	Thomas	1959	21.2	47.05	0.901169
Roderfeld	Friedrich	1943	21.04	46.44	0.906115
Röder	Ronald	1957	21.2	47.49	0.89282
Rosenberg	Stefan	1965	21.27	47.24	0.900508
Ruch	Tilo	1983	21.1	46.09	0.9156
Rudolph	Christian	1949	21.44	47.14	0.909631
Rumpf	Friedrich	2003	21.21	46.63	0.909715
Schaffer	Frank	1958	20.95	44.87	0.933809
Schauerhammer	Dietmar	1955	21.44	47.03	0.911758
Scheer	Marc-Alexander	1979	21.44	45.91	0.934001
Schersing	Mathias	1964	20.8	44.85	0.927536
Schierer	Wolfgang	1963	21.33	46.49	0.917617
Schlegel	Marvin	1998	20.75	45.76	0.906906
Schlöske	Horst-Rüdiger	1946	21.07	45.27	0.930859
Schmalzl	Wilhelm	1960	21.33	46.69	0.913686
Schmid	Harald	1957	20.68	44.92	0.920748
Schmitt	Uwe	1961	21.36	46.04	0.927889
Schneider	Patrick	1992	21.02	45.44	0.925176
Schönlebe	Thomas	1965	20.48	44.33	0.923979
Schüler	Klaus-Peter	1939	21.34	47.44	0.899663
Schultz	Henry	1955	21.28	46.97	0.90611
Schultz	Ingo	1975	20.65	44.66	0.924765
Schuster	Anselm	1961	21.34	46.85	0.910993
Schwab	Michael	1968	20.97	46.78	0.896537
Schwalm	Florian	1985	21.26	47.36	0.897804
Schwara	Roland	1953	21.14	46.33	0.912584
Schweinert	Michael	1962	21.17	46.77	0.905281
Schwelm	Peter	1958	21	45.97	0.913639
Seidler	Marco	1975	21.35	46.9	0.910448
Seitz	Florian	1982	21.22	45.95	0.923613
Seybold	Frank	1964	21.43	46.39	0.923906
Skamrahl	Erwin-Richard	1958	20.44	44.5	0.918652
Stöckel	Volker	1945	21.24	47.54	0.893563
Stops	Benno	1950	21.24	46.23	0.918884
Striezel	Stephan	1973	21.44	47.27	0.907129
Stroot	Eberhard	1951	21.34	46.9	0.910021
Swillims	Bastian	1982	21.25	45.44	0.935299
Thiele	Klaus	1958	20.54	45.34	0.906043
Thiel	Udo	1954	21.03	47.11	0.892804
Trappe	Christoph	1959	21.23	46.8	0.907265
Trefz	Johannes	1992	21.24	45.7	0.92954
Utikal	Jürgen	1955	20.93	45.98	0.910396
Vaihinger	Jörg	1962	21.3	45.52	0.935852
Weber	Hartmut	1960	20.75	44.72	0.927996
Wenka	Friedrich	1958	21.34	47.54	0.89777
Weppler	Martin	1958	21.14	45.74	0.924355
Wichmann	Frank	1966	21.1	46.85	0.900747
Wiesend	Benedikt	1991	21.27	46.78	0.909363
Wischerhoff	Johannes	1968	21.24	47.59	0.892625
Wolf	Roland	1962	21.34	46.87	0.910604
Zander	Ludger	1957	21.44	46.74	0.917415
Zender	Niklas	1990	21.41	46.18	0.927241
Zerbes	Michael	1944	21.34	45.74	0.9331
Ziegler	Rolf	1951	21.24	47.24	0.899238
Zimmer	Daniel	1977	21.37	47.57	0.898465
Zipp	Alexander	1984	21.4	47.49	0.901242
Zügel	Andreas	1965	21.09	46.88	0.899744

## Sheet: 400-800
name	first name	year of birth	sec 400m	sec 800m	KsA value
Adam	Peter	1936	47.44	107	0.886729
Assmann	Matthias	1957	47.11	104.59	0.900851
Beyer	Olaf	1957	47.53	103.84	0.915447
Braun	Peter	1962	47.19	104.03	0.907238
Breitenstein	Rene	1978	46.94	107.72	0.871519
Brysch	Godehard	1948	47.54	109.1	0.871494
Busshoff	Wolfgang	1965	47.44	107.9	0.879333
Conrad	Martin	1986	47.4	106.88	0.886976
Co	Steffen	1977	47.58	107.15	0.888101
Daum	Oliver	1971	47.31	106.04	0.892305
Dautzenberg	Jens	1974	45.97	108.94	0.843951
Emde	Heiko	1962	47.37	107.31	0.882863
Faller	Ruwen	1980	45.74	108.82	0.840654
Ferner	Hans-Peter	1956	46.98	104.93	0.895454
Giessing	Thomas	1961	46	105.73	0.870141
Harbig	Rudolf	1913	46.14	106.6	0.865666
Henrich	Markus Antonius	1961	45.42	109.18	0.832021
Hense	Olaf	1967	45.96	108.68	0.845786
Herms	Rene	1982	47.51	104.14	0.912426
Itt	Edgar	1967	45.38	105.7	0.858657
Karck	Ulrich	1957	47.1	106.56	0.884009
Keiner	Sebastian	1989	47.39	105.98	0.89432
Kemper	Franz-Josef	1945	47.24	104.9	0.900667
Kinder	Manfred	1938	45.94	106.7	0.861106
Klein	Thomas	1965	47.37	107.82	0.878687
Klein	Werner	1961	46.79	107.95	0.866883
Krieg	Lothar-Michael	1955	45.64	109.1	0.836664
Lieder	Rico	1971	45.36	108.72	0.834437
M.Harries	Axel-Andreas	1964	47.06	105.8	0.889603
Martin	Rocco	2001	47.35	108.79	0.870484
Mogalle	Hans-Joachim	1959	47.22	104.93	0.900029
Motchebon	Nico	1969	46.71	103.91	0.899047
Niederquell	Werner	1955	47.04	108.5	0.867097
Onken	Jan-Gerhard	1988	47.39	108.33	0.874919
Rauh	Peter	1960	46.73	108.97	0.857667
Reich	Ulrich	1951	46.44	108.5	0.856037
Riedel	Jan	1989	47.48	107.21	0.885738
Schäfer	Fritz	1948	47.34	109.1	0.867828
Schembera	Robin	1988	47.24	105.48	0.895715
Schlöske	Horst-Rüdiger	1946	45.27	108.7	0.832935
Schmid	Harald	1957	44.92	104.83	0.857007
Schmid	Josef	1953	47.04	106.4	0.884211
Schmitz	Volker	1960	47.54	109.13	0.871254
Schumann	Nils	1978	46.62	104.16	0.895161
Skupin-Alfa	Malik	2004	47.57	108.97	0.873084
Thiel	Jürgen	1957	47.58	109.07	0.872467
Tyrolf	Jürg	1963	47.5	107.81	0.88118
Voelkel	Julian	1973	46.24	108.92	0.849064
von Maltitz	Dirk	1941	47.54	107.7	0.882823
Wagenknecht	Detlef	1959	47.04	104.81	0.897624
Wengoborski	Klaus	1939	47.54	108.9	0.873095
Wursthorn	Herbert	1958	47.24	106.5	0.887136

## Sheet: 800-1500
name	first name	year of birth	sec 800m	sec 1500m	KsA value
Abele	Lukas	1997	108.05	219.83	0.921593
Adam	Alexander	1968	105.82	224.17	0.885098
Adams	Walter	1945	104.9	217.5	0.90431
Aechtle	Reinhard	1953	107.8	221.23	0.913642
Allmandinger	Hans	1958	107.92	220.5	0.917687
Assmann	Tim	2000	108.31	220.95	0.919128
Baranski	Andreas	1960	107.33	216.43	0.929833
Bartelsmeyer	Amos	1994	106.71	215.24	0.929573
Baumann	Dieter	1965	108.4	213.51	0.951946
Bauschinger	Rene	1985	106.87	221.74	0.903677
Bebendorf	Karl	1996	107.3	217.19	0.92632
Becker	Uwe	1955	105.9	214.84	0.924234
Belger	Peter	1955	109.1	220.2	0.928985
Benitz	Timo	1991	106.24	214.87	0.927072
Bergmann	Uwe	1961	107.95	218.65	0.925709
Beyer	Olaf	1957	103.84	215.58	0.903145
Blake	Samuel	1995	109.1	218.43	0.936513
Braun	Peter	1962	104.03	224.44	0.86908
Brechtel	Lars	1961	107.76	220.03	0.918284
Brenner	Edmund	1933	108	224	0.904018
Burmester	Reiner	1949	106.7	220.2	0.908549
Busch	Michael	1966	107.33	216.3	0.930392
Busse	Andreas	1959	104.72	214.1	0.917095
Cordier	Dirk	1965	109.36	222.04	0.923482
Dehmel	Joachim	1969	104.71	222.92	0.880725
Dießner	Bernd	1946	108.9	219.8	0.92897
Dohrow	Günther	1927	108.2	222.8	0.91057
Dominik	Reinhard	1949	107.13	221.6	0.906447
Eberhardt	Georg	1988	107.71	224.29	0.900425
Eberhardt	Stefan	1985	107.88	213.92	0.945564
Eckert	Ralf	1959	109.12	217.76	0.939566
Exner	Bernd	1949	108.9	220	0.928125
Falk	Ingomar	1955	109	220	0.928977
Farken	Robert	1997	105.8	214.64	0.924222
Fehr	Marcel	1992	108.84	220.06	0.927361
Feist	Maximilian	1999	107.97	217.82	0.929408
Förster	Frank	1957	107.8	219	0.922945
Frombold	Wolfgang	1959	107.77	222.26	0.909155
Fromm	Dieter	1948	105.4	220.4	0.896665
Fuhlbrügge	Hauke	1966	105.15	214.15	0.920646
Gatzke	Bernhard	1959	109.4	222.7	0.921082
Goller	Peter	1947	109	223.4	0.914839
Gosewinkel	Werner	1947	109.3	221.7	0.924391
Gottschall	Daniel	1963	109.32	221.7	0.92456
Grothe	Jürgen	1960	106.66	217.4	0.919906
Gruber	Daniel	1989	109.07	223.91	0.913341
Haas	Jörg	1968	105.5	217.14	0.910991
Hamm	Jonas	1980	107.84	219.93	0.919383
Haschke	Franek	1980	106.63	216.99	0.921385
Hauck	Andreas	1960	105.78	218.3	0.908555
Heinrich	Marvin	1997	105.49	220	0.899063
Heinze	Dirk	1976	106.64	216.55	0.923343
Hemmerling	Jürgen	1951	108.5	219	0.928938
Herold	Jens-Peter	1965	104.88	212.77	0.924237
Herrmann	Lorenz	2000	106.9	222.11	0.902424
Herrmann	Siegfried	1932	108.5	219.8	0.925557
Hettich	Stefan	1992	107.98	221.11	0.915664
Holtz	Wolf-Dieter	1941	107.6	221.3	0.911658
Horn	Rüdiger	1967	108.09	220.09	0.920845
Huckestein	Simon	1985	108.2	222.72	0.910897
Hudak	Harald	1957	108.4	211.96	0.958907
Janich	Ingo	1971	108	222.55	0.909908
Justus	Klaus-Peter	1951	107.5	218.1	0.924175
Kallweit	Torsten	1968	107.24	220.07	0.913687
Keiner	Sebastian	1989	105.98	216.46	0.91801
Kemper	Franz-Josef	1945	104.9	221.7	0.887179
Kemsies	Mike	1965	107.4	223.88	0.899477
Kessler	Christoph	1995	105.27	216.63	0.911145
Keufner	Hans-Ulrich	1953	107.8	221.6	0.912116
Kneese	Jürgen	1955	107.74	221.6	0.911609
Köhler	Christian	1980	107.22	221.89	0.906023
Köhler	Gerhard	1937	108.6	223.8	0.909853
Krause	Werner	1939	108.6	222.8	0.913936
Kreutz	Thomas	1967	108.86	220.1	0.927363
Krüger	Arnd	1944	107.7	218.8	0.922932
Kruk	Rainer	1953	107.8	220.4	0.917083
Kruse	Karl-Heinz	1934	107.4	221.7	0.908322
Kuk	Viktor	1989	109.4	224.36	0.914267
Künzel	Stephan	1949	109	220.4	0.927291
Längler	Michael	1960	107.89	221.51	0.913249
Lawnik	Julius	1995	107.44	222.83	0.904052
Lawrenz	Olaf	1931	109.1	223.8	0.914042
Lederer	Michael	1955	108.1	216.8	0.934905
Lehmann	Klaus-Jürgen	1938	109.2	223	0.918161
Lenz	Arthur	1988	108.9	220.39	0.926483
Lohse	Christoph	1983	108.75	217.6	0.937069
Löser	Dominique	1973	109.32	217.21	0.943672
Maier	Heinz	1954	107.9	221.4	0.913787
Manns	Uwe	1964	108.1	221.76	0.913995
Matuschewski	Manfred	1939	105.7	220.2	0.900034
May	Jürgen	1942	106.3	216.4	0.921037
Mergenthaler	Jens	1997	109.15	220.43	0.928441
Meyer	Christoph	1966	108.31	217.84	0.93225
Mohr	Toni	1983	107.4	219.55	0.917217
Mönkemeyer	Uwe	1959	108.28	215.26	0.943162
Mörtl	Heinz	1946	108.9	223.1	0.915229
Müller	Wolfram	1981	105.14	215.5	0.914791
Nabein	Klaus-Peter	1960	106.03	215.98	0.920485
Nellesen	Manfred	1957	108.08	218.39	0.927927
Neumann	Mario	1968	107.22	217.94	0.922444
Niephagen	Erich	1939	109.2	222.3	0.921053
Norpoth	Harald	1942	109.3	219.7	0.932806
Oehler	Patrick	1989	107.93	223.83	0.904118
Oehme	Steffen	1963	107.61	220.64	0.91447
Orth	Florian	1989	107.41	214.54	0.938724
Otto	Wolfgang	1959	109.17	223.67	0.91516
Panzer	Volker	1940	108.8	223.7	0.911936
Prenner	Klaus	1943	108.8	224.1	0.910308
Probst	Marius	1995	107.56	215.88	0.9342
Rapp	Mark	1978	109.15	223.67	0.914992
Reinnagel	Helfried	1934	107.7	222.5	0.907584
Rettig	Andreas	1964	108.81	220.49	0.925297
Reuther	Marc	1996	104.71	220.03	0.892293
Richter	Erich	1939	107.9	221.6	0.912963
Richtzenhain	Klaus	1934	108.9	222.02	0.919681
Riebe	Dieter	1955	107.94	222.81	0.908341
Rüger	Felix	1995	109.45	222.96	0.920429
Rüter	Eckhardt	1963	106.15	217.38	0.915591
Ruth	Günther	1952	107.75	217.8	0.9276
Schlangen	Carsten	1980	106.81	213.64	0.937412
Schmaus	Harald	1954	108.6	220.22	0.924644
Schmid	Josef	1953	106.4	220.4	0.905172
Schmidt	Paul	1931	106.2	222.5	0.894944
Schmidt	Ulrich	1950	107.8	224.1	0.901941
Schmidt	Wolfgang	1950	107.8	224.2	0.901539
Schneider	Jörg	1970	109.09	219.11	0.933521
Schoenball	Patrick	1989	107.17	223.01	0.901053
Schreiber	Wolfgang	1963	108.07	223.14	0.90809
Schulze	Erhard	1947	106.5	223.1	0.895058
Schumann	Nils	1978	104.16	218.51	0.893781
Schuster	Johannes Peter	1982	108.79	223.43	0.912954
Schutte	Ivo	1966	107.76	219.1	0.922182
Seidler	Matthias	1944	107.5	223	0.903868
Seyffarth	Alfred	1948	108.4	220.7	0.920933
Sillah	Imram-Felix	1969	107.45	219.81	0.916559
Sluka	Maximilian	2000	109.08	222.25	0.920247
Sperlich	Martin	1991	108.54	217.18	0.937068
Stenzel	Rüdiger	1968	106.05	213.6	0.930916
Stephan	Dietmar	1967	107.58	223.61	0.902073
Stewing	Ralf	1962	108.2	219.51	0.924218
Stifel	Jonas	1980	108.9	219.36	0.930833
Stolle	Gerhard	1952	106.19	222.6	0.894458
Stracke	Friedrich	1933	108.4	224.3	0.906152
Straub	Jürgen	1953	106	213.68	0.930129
Sudau	Rainer	1964	106.78	219.36	0.912712
Tesfaye	Homiyu	1993	106.08	211.98	0.938296
Thau	Rainer	1962	105.8	216.74	0.915267
Thielsch	Torsten	1962	108.3	221.67	0.916058
Tiller	Torsten	1962	109.1	224.2	0.912411
Tortell	Marc	1997	107.56	217.41	0.927625
Trines	Markus	1963	107.45	219.95	0.915975
Tümmler	Bodo	1943	106.3	216.46	0.920782
Valentin	Siegfried	1936	106.8	218.7	0.915638
Wagenknecht	Detlef	1959	104.81	220.28	0.892132
Waldmann	Moritz	1985	107.76	216.97	0.931235
Wallow	Detlef	1963	109.1	224.04	0.913062
Wellmann	Paul-Heinz	1952	106.7	216.23	0.92523
Wessinghage	Thomas	1952	106.56	211.58	0.944324
Williamson	Jamie	1997	109.22	221.59	0.924173
Wülbeck	Willi	1954	103.65	213.74	0.909253
Wursthorn	Herbert	1957	106.5	224.3	0.89027
Zauber	Lutz	1958	107.47	219.49	0.918066

## Sheet: 1500-3000
name	first name	year of birth	sec 1500m	sec 3000m	KsA value
Aechtle	Reinhard	1953	221.23	481.4	0.919111
Arndt	Jirka	1973	224.06	471.95	0.949507
Arndt	Siegfried	1953	219.1	471	0.930361
Aßmus	Ralf	1977	218.18	470.75	0.926946
Baranski	Andreas	1960	216.43	483.9	0.894524
Bäsig	Andreas	1955	220.9	479.5	0.921376
Bauermeister	Kim-Lars	1970	224.12	476.02	0.941641
Baumann	Dieter	1965	213.51	450.5	0.94788
Baumgartl	Frank	1955	221.4	472.48	0.937183
Becker	Uwe	1955	214.84	471.37	0.911556
Belger	Peter	1955	220.2	472.3	0.932458
Beyer	Olaf	1957	215.58	482.17	0.894207
Bialluch	Frank	1962	222.2	473.26	0.939019
Bleistein	Clemens	1990	223.2	480.56	0.928916
Brand	Steffen	1965	217.85	471.64	0.923798
Brötzmann	Norbert	1961	224.11	482.04	0.92984
Buhl	Hermann	1935	224.2	476.4	0.941226
Busch	Michael	1966	216.3	476.2	0.908442
Busse	Andreas	1959	214.1	471.17	0.908801
Cierpinski	Waldemar	1950	222.2	476.2	0.933221
Dießner	Bernd	1946	219.8	469.4	0.936515
Dietz	Oliver	1977	223.82	475.19	0.942023
Döring	Mirko	1971	218.75	476.82	0.917537
Dreißigacker	Maik	1964	219.05	477.5	0.917487
Eckert	Ralf	1959	217.76	478.2	0.910749
Eisenberg	Frank	1943	219.9	475.8	0.924338
Eisenberg	Gert	1943	220.3	474.8	0.92797
Engel	Christoph	1950	220.1	484.2	0.909128
Exner	Bernd	1949	220	473	0.930233
Fehr	Marcel	1992	220.06	474.63	0.927291
Fitschen	Jan Gerrit	1977	221.39	466.22	0.949723
Fleschen	Karl	1955	216.2	461.22	0.937514
Franke	Helge	1943	221.5	482.2	0.918706
Franke	Stephane Olivier	1964	218.88	459.78	0.952108
Friebe	Lutz	1956	224.2	484.8	0.924917
Fuhlbrügge	Hauke	1966	214.15	476.47	0.898902
Gabius	Niels Arne	1981	221.17	455.43	0.971258
Garack	Andreas	1955	222.2	479.2	0.927379
Gatzke	Bernhard	1959	222.7	476.1	0.935518
Ghirmai	Filmon	1979	222.46	473.65	0.939343
Girke	Werner	1940	224.3	475.4	0.943626
Gombert	Thorsten	1978	223.54	474.24	0.942729
Gottschalk	Michael	1972	216.39	471.75	0.917393
Gottschall	Daniel	1963	221.7	478.88	0.92591
Green	Andre	1973	221.85	471.08	0.941878
Grodotzki	Hans	1936	221.6	474.2	0.934627
Grund	Oliver	1970	224.4	480.47	0.934085
Haase	Jürgen	1945	219.1	474	0.924473
Hallmann	Sebastian	1977	220.46	470.75	0.936633
Hannemann	Arthur	1935	223.5	484.8	0.92203
Haschke	Franek	1980	216.99	477.67	0.908535
Heiserer	Klaus	1962	223.43	481.83	0.927423
Herle	Christoph	1955	220.17	466.9	0.943114
Herrmann	Siegfried	1932	219.8	466	0.943348
Herwig	Torsten	1968	220.73	475.51	0.928393
Hildenbrand	Klaus-Peter	1952	221.43	467.8	0.946687
Hudak	Harald	1957	211.96	475.2	0.892088
Justus	Klaus-Peter	1951	218.1	470.51	0.927079
Kallabis	Damian	1973	223.77	469.38	0.953471
Kampe	Olaf	1961	223.35	476.29	0.937874
Karst	Michael	1952	220.7	472.45	0.934279
Klein	Christian	1983	220.02	480.2	0.916368
Koch	Thomas	1960	223.2	484.74	0.920906
Kowalinski	Marc-Andre	1978	221.41	480.45	0.921678
Kreth	Friedrich	1952	223.93	476.4	0.940092
Kröckert	Mario	1978	221.74	469.67	0.944237
Kunze	Hansjörg	1959	220.1	464.05	0.948605
Kuschmann	Manfred	1950	223	468.8	0.951365
Lederer	Michael	1955	216.8	471.4	0.919813
Lenfers	Ansgar	1968	222.35	481.2	0.924148
Lenhardt	Thorsten	1963	216.81	484.26	0.895428
Lohmann	Horst	1951	221.2	477.6	0.926298
Lohse	Christoph	1983	217.6	480.02	0.906629
Löser	Dominique	1973	217.21	477.44	0.909894
Loy	Rico	1986	223.18	483.02	0.924103
Maasch	Erk	1942	222.4	483.7	0.919578
May	Jürgen	1942	216.4	474.6	0.911926
May	Michael	1979	223.56	470.44	0.950429
Melzer	Hagen	1959	220.68	471.43	0.936215
Meyer	Christoph	1966	217.84	484.31	0.899589
Mönkemeyer	Uwe	1959	215.26	469.86	0.916273
Müller	Wolfram	1981	215.5	465.05	0.926782
Nabein	Klaus-Peter	1960	215.98	473.51	0.912251
Nagel	Dietmar	1945	220.5	480	0.91875
Nellesen	Manfred	1957	218.39	481.5	0.907124
Neukirch	Markus	1968	222.95	476.85	0.935095
Norpoth	Harald	1942	219.7	465.1	0.944743
Nothacker	Paul	1958	221.4	477.97	0.926418
Ohlert	Hans-Henning	1952	220.2	484.2	0.909542
Orth	Florian	1989	214.54	464.65	0.923448
Orthmann	Hans-Jürgen	1954	222.3	468.09	0.949817
Ostendarp	Mark	1973	220.7	474.17	0.93089
Parsons	Sam	1994	216.22	464.43	0.93112
Peter	Jörg	1955	219.2	470.51	0.931755
Pflieger	Philipp	1987	223.03	472.85	0.943344
Pflügner	Uwe	1966	222.7	471.82	0.944004
Pollack	Hans-Jürgen	1955	220.8	476.4	0.926952
Pollmächer	Andre	1983	223.65	477.18	0.937382
Pönitzsch	Ralf	1957	218.72	474.4	0.922091
Praetorius	Sven	1985	223.83	477.35	0.937802
Probst	Marius	1995	215.88	475.3	0.908395
Reinnagel	Helfried	1934	222.5	482.6	0.922089
Rettig	Andreas	1964	220.49	475.95	0.926526
Ringer	Richard	1989	218.83	466.59	0.937997
Schildhauer	Werner	1959	218.57	470.26	0.929571
Schlangen	Carsten	1980	213.64	471.17	0.906849
Scholz	Wilfried	1950	222.5	474.2	0.938423
Schreml	Elias	2000	220.57	477.2	0.924434
Schulz	Detlef	1960	221.16	480.07	0.921366
Schütz	Carsten	1975	222.77	476.67	0.934693
Sensburg	Ingo	1949	222.8	476.3	0.935545
Sperlich	Martin	1991	217.18	479.06	0.906692
Stenzel	Kurt	1962	224	476.01	0.941157
Stenzel	Rüdiger	1968	213.6	471.34	0.906352
Stephan	Herbert	1959	223.1	468.8	0.951792
Stifel	Jonas	1980	219.36	471.74	0.930004
Straub	Jürgen	1953	213.68	478.2	0.893685
Strege	Martin	1966	224.41	469.38	0.956198
Stützel	Simon	1986	222.11	478.69	0.927991
Sudau	Rainer	1964	219.36	483.88	0.906671
Thorwirth	Maximilian	1995	217.61	468.98	0.928014
Tortell	Marc	1997	217.41	470.88	0.92342
Tümmler	Bodo	1943	216.46	479.4	0.903045
Uhlemann	Detlef	1949	222.4	465.6	0.955326
Uliczka	Steffen	1984	221.85	475.41	0.9333
von Papen	Henning	1952	219.3	478.85	0.915944
Wachenbrunner	Rainer	1962	220.55	470.87	0.936777
Wagner	Jörn Klaus	1970	224.12	482.48	0.929033
Weippert	Klaus-Peter	1954	219.7	480.85	0.913798
Wellmann	Paul-Heinz	1952	216.23	472	0.916229
Welzel	Volker	1961	219.56	471.77	0.930793
Wessinghage	Thomas	1952	211.58	456.75	0.926459
Wetzig	Gerhard	1954	222.81	479.8	0.928762
Weyel	Eberhard	1954	222.7	477.3	0.933166
Wülbeck	Willi	1954	213.74	480.3	0.890027
Wunderlich	Alfred	1951	222.3	481.9	0.922598
Zimmermann	Frank	1955	221.23	465.17	0.951179

## Sheet: 3000-5000
name	first name	year of birth	sec 3000m	sec 5000m	KsA value
Angenvoorth	Paul	1945	476.6	822.2	0.966107
Arndt	Jirka	1973	471.95	801.47	0.981426
Arndt	Siegfried	1953	471	810.9	0.96806
Aßmus	Ralf	1977	470.75	825.97	0.949893
Bäsig	Andreas	1955	479.5	813.9	0.981898
Bauermeister	Kim-Lars	1970	476.02	827.38	0.95889
Baumann	Dieter	1965	450.5	774.7	0.969192
Baumbach	Karl-Heinz	1955	484.2	831.9	0.970069
Baumgartl	Frank	1955	472.48	809.7	0.972541
Becker	Uwe	1955	471.37	831.56	0.94475
Belger	Peter	1955	472.3	825.5	0.953563
Betz	Volkmar	1958	480.6	831	0.963899
Bialluch	Frank	1962	473.26	827.41	0.953296
Bleistein	Clemens	1990	480.56	820.95	0.975618
Boch	Simon	1994	476.87	814.97	0.97523
Brandis	Steffen	1973	479.8	838.64	0.953528
Brand	Steffen	1965	471.64	809.25	0.971352
Bredow	Axel	1955	484.8	836.4	0.966045
Bruckmeier	Hans	1950	484.8	839.8	0.962134
Brugger	Ulrich	1947	477	818.6	0.97117
Buhl	Hermann	1935	476.4	830.6	0.955935
Burkhardt	Dominik	1977	482.28	828.06	0.970703
Busch	Michael	1966	476.2	830.58	0.955557
Cierpinski	Waldemar	1950	476.2	816.6	0.971916
Collisy	Christian	1952	482.3	834.5	0.963251
Dießner	Bernd	1946	469.4	811.2	0.964415
Dietz	Oliver	1977	475.19	827.58	0.956987
Dobler	Konrad Waldemar	1957	482.21	828.26	0.970327
Döring	Mirko	1971	476.82	823.72	0.96477
Dreißigacker	Maik	1964	477.5	829.46	0.95946
Ehmcke	Johannes	1958	482.18	839.36	0.957436
Eich	Lothar Carsten	1970	466.51	807.9	0.962392
Eisenberg	Frank	1943	475.8	809	0.980222
Eisenberg	Gert	1943	474.8	812.4	0.974069
Falke	Wolfgang	1946	474	821	0.962241
Fehr	Marcel	1992	474.63	811.29	0.975052
Fietz	Michael	1967	471.36	821.74	0.95602
Fitschen	Jan Gerrit	1977	466.22	794.85	0.977585
Fleschen	Karl	1955	461.22	793.88	0.968282
Flosbach	Horst	1936	477.8	832.4	0.956671
Fontana	Gerhard	1947	484.6	827.2	0.976386
Franke	Stephane Olivier	1964	459.78	783.76	0.977723
Franz	Engelbert Mathias	1963	481.8	823.67	0.974905
Fredrich	Lutz	1957	483.8	829.6	0.971954
Fuhlbrügge	Hauke	1966	476.47	813.49	0.976185
Gabius	Niels Arne	1981	455.43	792.5	0.957792
Gerlach	Hans	1939	477.4	822.6	0.967258
Ghirmai	Filmon	1979	473.65	819.61	0.963161
Girke	Werner	1940	475.4	817	0.969808
Glatting	Christian	1986	474.84	837.75	0.944673
Gombert	Thorsten	1978	474.24	822.27	0.961241
Gottschall	Daniel	1963	478.88	830.57	0.960946
Green	Andre	1973	471.08	817.12	0.960854
Greger	Thomas	1972	480.59	837.66	0.956215
Grodotzki	Hans	1936	474.2	824.6	0.958444
Grommisch	Werner	1956	472.3	822.4	0.957158
Grund	Oliver	1970	480.47	838.76	0.954723
Grüning	Martin	1962	478.15	827.68	0.962832
Haase	Jürgen	1945	474	809.4	0.976032
Haferkamp	Lars	1979	478.4	833.59	0.956505
Hallmann	Sebastian	1977	470.75	806.43	0.972909
Hannemann	Arthur	1935	484.8	839.8	0.962134
Hedrit	Embaye	1976	484.86	831.45	0.971917
Hedtkamp	Martin	1958	477.6	835.6	0.952609
Heine	Frank	1963	470.03	811.7	0.965114
Heiserer	Klaus	1962	481.83	821.47	0.977577
Herle	Christoph	1955	466.9	799.25	0.973621
Herrmann	Siegfried	1932	466	810	0.958848
Hildenbrand	Klaus-Peter	1952	467.8	793.69	0.982331
Hiller	Rudolf	1951	483.31	838.6	0.960549
Horak	Peter	1960	477.11	820.06	0.969665
Huber	Emmerich	1953	479.79	826.4	0.967631
Hudak	Harald	1957	475.2	831	0.953069
Husmann	Christian	1963	475.74	827.93	0.95769
Hyzy	Torsten	1962	481.32	839.45	0.955626
Ilg	Patriz-Richard	1957	465.06	804.4	0.963575
Janke	Friedrich	1931	479.8	822.4	0.972357
Jungbluth	Wilhelm	1952	475.2	820.8	0.964912
Justus	Klaus-Peter	1951	470.51	815.62	0.961457
Kampe	Olaf	1961	476.29	825.36	0.961782
Karraß	Jens	1968	473.75	820.18	0.962695
Karst	Michael	1952	472.45	818.8	0.961672
Kase	Frank	1960	484.4	830.5	0.972105
Klabuhn	Michael	1958	481.9	834.1	0.962914
Koha	Valdur	1955	478.3	826.4	0.964626
Kohls	Matthias	1961	479.24	834.19	0.957496
Krausse	Lutz	1938	484.8	838.4	0.96374
Krebs	Joachim	1949	483.2	820	0.982114
Kreth	Friedrich	1952	476.4	816.59	0.972336
Krippschock	Axel	1962	475.78	817.3	0.970227
Kröckert	Mario	1978	469.67	814.3	0.961296
Krüger	Wolfgang	1947	474	822.4	0.960603
Kubicki	Peter	1938	483.4	833.4	0.966723
Kunze	Hansjörg	1959	464.05	790.4	0.978513
Kuschmann	Manfred	1950	468.8	799.51	0.977265
Lautzschmann	Joachim	1952	480.4	823.67	0.972072
Lederer	Michael	1955	471.4	824.8	0.952554
Leibold	Reinhard	1947	480.6	834.6	0.959741
Leiteritz	Karl-Heinz	1947	475.2	813	0.97417
Lenfers	Ansgar	1968	481.2	835.31	0.960123
Letzerich	Manfred	1942	483.8	822.2	0.980702
Lohmann	Horst	1951	477.6	830.9	0.957997
Loy	Rico	1986	483.02	820.03	0.981712
Lubina	Alexander	1979	474.8	818.66	0.96662
Maasch	Erk	1942	483.7	839.8	0.959951
Maier	Willi	1948	473.8	831.8	0.949347
Mann	Karl	1948	482	816	0.984477
Manz	Robert	1955	483.6	830.8	0.970149
Marx	Thomas	1964	482.59	833.47	0.965022
May	Jürgen	1942	474.6	813	0.97294
May	Michael	1979	470.44	813.8	0.963464
Mebes	Heiner	1964	477.39	826.65	0.962499
Meier	Karsten	1991	482.52	831.32	0.967377
Melzer	Hagen	1959	471.43	811.64	0.968061
Miko	Wolfgang	1958	483.58	827.71	0.973731
Mintzlaff	Oliver	1975	484.09	836.69	0.964296
Mönkemeyer	Uwe	1959	469.86	801.14	0.977482
Motschmann	Johannes	1994	479.87	829.63	0.964024
Müller	Ludwig	1932	484.6	833.6	0.96889
Müller	Wolfram	1981	465.05	821.76	0.943199
Nabein	Klaus-Peter	1960	473.51	822.8	0.959144
Nagel	Dietmar	1945	480	821.4	0.973947
Naumann	Thorsten	1971	467.46	821.5	0.948387
Neukirch	Markus	1968	476.85	816.39	0.973493
Nordwig	Stephan	1955	479	831.4	0.960228
Norpoth	Harald	1942	465.1	800.49	0.968365
Nothacker	Paul	1958	477.97	834.08	0.955084
Obschonka	Lutz	1952	480.2	819.8	0.976254
Öfele	Josef	1961	482.86	833.09	0.966002
Orth	Florian	1989	464.65	803.67	0.9636
Orthmann	Hans-Jürgen	1954	468.09	810.53	0.962518
Parsons	Sam	1994	464.43	801.17	0.96615
Peter	Jörg	1955	470.51	803.5	0.975959
Petros	Amanal	1995	483.33	802.52	1.00378
Pflieger	Philipp	1987	472.85	811.24	0.971455
Pflügner	Uwe	1966	471.82	822.81	0.955709
Philipp	Lutz	1940	480.8	824	0.972492
Pingpank	Markus	1964	479.1	822.15	0.971234
Pollack	Hans-Jürgen	1955	476.4	825.4	0.961958
Pollmächer	Andre	1983	477.18	827.74	0.960809
Pönitzsch	Ralf	1957	474.4	806.88	0.979906
Popow	Konstantin	1946	482.4	825.6	0.973837
Poschmann	Wolf-Dieter	1951	474.5	815.07	0.970264
Rettig	Andreas	1964	475.95	830.99	0.954584
Ringer	Richard	1989	466.59	790.94	0.983197
Salzmann	Ralf	1955	478.19	813	0.980299
Sander	Dirk	1956	475.6	823.7	0.962324
Scheytt	Michael-Robert	1959	483.76	822.5	0.980263
Schieber	Christian	1959	484.24	839.4	0.96148
Schiemenz	Klaus-Dieter	1954	478.6	822.4	0.969925
Schildhauer	Werner	1959	470.26	792.54	0.98893
Schinkitz	Heiko	1956	480.42	837.73	0.955797
Schirmer	Jochen	1951	477.8	835.1	0.953578
Schneider	Robert	1960	476.82	815.15	0.974913
Schoeneberg	Manfred	1954	478.7	818.4	0.97487
Scholz	Wilfried	1950	474.2	812.2	0.973077
Schreml	Elias	2000	477.2	838.48	0.948542
Schröder	Detlef	1954	479.4	836.8	0.954828
Schuff	Carlo	1980	482.5	839.7	0.957683
Schulz	Detlef	1960	480.07	837	0.955934
Schütz	Carsten	1975	476.67	806.81	0.98468
Schwarz	Detlef	1964	482.28	827.46	0.971406
Schwarz	Rainer	1959	474.09	819.53	0.96415
Schwarz	Rico	1988	477.64	837.67	0.950334
Sensburg	Ingo	1949	476.3	812.98	0.976449
Sonnenberg	Nico	1991	476.3	835.65	0.949959
Sperlich	Martin	1991	479.06	809.54	0.98628
Spöttel	Michael-Christian	1956	476.3	825.4	0.961756
Stenzel	Kurt	1962	476.01	819.68	0.967878
Stenzel	Rüdiger	1968	471.34	829.15	0.947436
Stephan	Herbert	1959	468.8	802.09	0.974122
Straub	Jürgen	1953	478.2	839.8	0.949035
Strege	Martin	1966	469.38	833.5	0.938572
Streit	Guido	1974	476.14	832.17	0.953611
Stützel	Simon	1986	478.69	821.13	0.971608
Tebrügge	Jörg	1963	472.94	814.85	0.967336
Thoma	Franz Leo	1957	477.5	835.73	0.952261
Thomsen	Olaf	1960	477.36	836.09	0.951572
Thorwirth	Maximilian	1995	468.98	802.66	0.973804
Tümmler	Bodo	1943	479.4	829.6	0.963115
Uhlemann	Detlef	1949	465.6	801.07	0.968704
Uliczka	Steffen	1984	475.41	817.86	0.968809
Voigt	Nils	1997	471.07	811.2	0.967846
Volkmann	Jens	1967	477.94	822.79	0.968129
Wachenbrunner	Rainer	1962	470.87	811.52	0.967054
Wagner	Jörn Klaus	1970	482.48	827.87	0.971328
Wagner	Willi	1941	476.2	826.8	0.959926
Weigt	Peter	1948	462.38	794.54	0.969911
Weippert	Klaus-Peter	1954	480.85	815.3	0.982972
Welzel	Volker	1961	471.77	820.5	0.958298
Weniger	Andreas	1958	484	838.4	0.96215
Weßel	Andre	1965	476.42	831.61	0.954815
Wessinghage	Thomas	1952	456.75	792.78	0.960229
Wetzig	Gerhard	1954	479.8	822.5	0.972239
Weyel	Eberhard	1954	477.3	820.19	0.969897
Wille	Sven	1965	482.53	825.68	0.974005
Zahn	Günter	1954	484.7	834.4	0.968161
Zimmermann	Frank	1955	465.17	798.2	0.97129

## Sheet: 5000-10000
name	first name	year of birth	sec 5000m	sec 10000m	KsA value
Angenvoorth	Paul	1945	822.2	1741.3	0.944352
Arbogast	Jannik	1992	832.05	1763.13	0.943833
Arndt	Jirka	1973	801.47	1702.17	0.941704
Baar	Philipp	1992	839.98	1771.34	0.948412
Bär	Stefan	1955	830.6	1710.6	0.971121
Bauermeister	Kim-Lars	1970	827.38	1764.16	0.937987
Baumann	Dieter	1965	774.7	1641.53	0.943876
Baumbach	Karl-Heinz	1955	831.9	1764	0.943197
Betz	Karl-Heinz	1946	836.2	1750.2	0.955548
Betz	Volkmar	1958	831	1799.3	0.923693
Beutler	Klaus-Dieter	1954	839.4	1752	0.958219
Bienenfeld	Davor Aaron	1997	808.13	1690.95	0.95583
Block	Martin	1973	820.32	1748.87	0.938114
Blum	Tobias	1995	839.53	1772.52	0.947273
Boch	Simon	1994	814.97	1691.69	0.963498
Borrmann	Jens	1974	834.67	1735.05	0.962128
Bredow	Axel	1955	836.4	1751.27	0.955193
Bremer	Martin	1970	813.57	1692.5	0.961383
Bürger	Heinz-Bernhardt	1966	825.1	1723	0.957748
Burkhardt	Dominik	1977	828.06	1759.77	0.9411
Busch	Jürgen	1942	833	1701.8	0.978963
Cierpinski	Waldemar	1950	816.6	1708.2	0.956094
Collisy	Christian	1952	834.5	1741.43	0.958408
Dächert	Jürgen	1958	836.4	1748.82	0.956531
Decker	Peter	1955	837.5	1778.21	0.941958
Dießner	Bernd	1946	811.2	1704.6	0.951778
Dietz	Oliver	1977	827.58	1726.34	0.958768
Dietz	Thorben	1989	836.24	1755.2	0.952871
Döring	Mirko	1971	823.72	1791.64	0.919515
Dorow	Olaf	1963	828.47	1713	0.967274
Dreißigacker	Maik	1964	829.46	1740.37	0.9532
Ehmcke	Johannes	1958	839.36	1731.89	0.969299
Eich	Lothar Carsten	1970	807.9	1661.94	0.972237
Eisenberg	Frank	1943	809	1753.2	0.922884
Eisenberg	Gert	1943	812.4	1706.78	0.951968
Escher	Gerhard	1947	832.8	1747.6	0.953079
Fietz	Michael	1967	821.74	1693.42	0.970509
Fitschen	Jan Gerrit	1977	794.85	1682.55	0.944816
Fleschen	Karl	1955	793.88	1656.8	0.958329
Flosbach	Horst	1936	832.4	1760.8	0.945479
Flügel	Julian	1986	834.66	1776.37	0.939737
Fontana	Gerhard	1947	827.2	1719.4	0.962196
Förster	Tom	2002	828.67	1772.13	0.935225
Franke	Stephane Olivier	1964	783.76	1668.88	0.939265
Franz	Engelbert Mathias	1963	823.67	1728.1	0.953267
Freigang	Stephan Timo	1967	810.4	1679.72	0.964923
Gabius	Niels Arne	1981	792.5	1663.93	0.952564
Geese	Ulrich	1949	835.4	1755.6	0.951697
Gerlach	Hans	1939	822.6	1792.2	0.917978
Ghirmai	Filmon	1979	819.61	1721.36	0.952282
Girke	Werner	1940	817	1722	0.948897
Glatting	Christian	1986	837.75	1720.18	0.974026
Gloede	Wolfgang	1942	836.2	1771.2	0.944219
Göhler	Timo	1990	833.55	1729.53	0.963903
Görger	Markus	1998	811.7	1717.67	0.945118
Green	Andre	1973	817.12	1799.59	0.908118
Greger	Thomas	1972	837.66	1720.46	0.973763
Gröbl	Tobias	1983	837.28	1792.23	0.934344
Grodotzki	Hans	1936	824.6	1717	0.960513
Grommisch	Werner	1956	822.4	1722	0.955168
Gross	Stefan	1974	835.03	1777.17	0.93973
Grüning	Martin	1962	827.68	1739.26	0.951761
Gunkel	Alexander	1968	839.52	1741.61	0.964073
Haase	Jürgen	1945	809.4	1673.36	0.967395
Haferkamp	Lars	1979	833.59	1793.84	0.929392
Hallmann	Sebastian	1977	806.43	1749.3	0.922003
Hannemann	Arthur	1935	839.8	1756.6	0.956165
Hanschke	Wolfgang	1941	830.6	1737.2	0.956251
Hardy	Axel	1966	836.17	1747.12	0.957198
Hecht	Bernd-Dieter	1938	839.8	1737.2	0.966843
Hedrit	Embaye	1976	831.45	1761.01	0.944288
Heilmann	Michael	1961	823.8	1703.76	0.967038
Heine	Frank	1963	811.7	1663.89	0.975665
Heiserer	Klaus	1962	821.47	1740.26	0.944077
Hellwig	Winfried	1953	836.7	1752.1	0.955082
Hendel	Sebastian	1995	829.4	1707.11	0.971701
Herle	Christoph	1955	799.25	1670.27	0.957031
Herrmann	Siegfried	1932	810	1751.8	0.924763
Hildenbrand	Klaus-Peter	1952	793.69	1700.8	0.933314
Hilleringmann	Karsten	1968	837.35	1763.6	0.949592
Hiller	Rudolf	1951	838.6	1797.4	0.933126
Holtz	Wolf-Dieter	1941	839.4	1794.8	0.935369
Hönicke	Gerhard	1930	838	1748.6	0.958481
Horak	Peter	1960	820.06	1725.64	0.950442
Husmann	Christian	1963	827.93	1765.8	0.937739
Hyzy	Torsten	1962	839.45	1775.08	0.945817
Ida	Alfons	1933	833.6	1746.8	0.954431
Ilg	Patriz-Richard	1957	804.4	1727.6	0.931234
Jackisch	Wilfried	1951	833.25	1775	0.938873
Janke	Friedrich	1931	822.4	1741.6	0.944419
Jungbluth	Wilhelm	1952	820.8	1728.2	0.94989
Karraß	Jens	1968	820.18	1695.28	0.967604
Karst	Michael	1952	818.8	1731	0.946043
Kase	Frank	1960	830.5	1725.08	0.962854
Klabuhn	Michael	1958	834.1	1763.57	0.945922
Klement	Friedel	1954	836.8	1766.8	0.947249
Koch	Stefan	1984	838.88	1751.64	0.957822
Koha	Valdur	1955	826.4	1718.3	0.961881
Kohl	Günther	1952	824.7	1718.76	0.959645
Koller	Jonas	1993	838.61	1780.37	0.942063
Kowohl	Georg	1951	822.99	1741.53	0.945134
Krausse	Lutz	1938	838.4	1777.4	0.9434
Krebs	Joachim	1949	820	1706.67	0.960936
Krebs	Paul	1941	831.8	1747	0.952261
Krippschock	Axel	1962	817.3	1677.68	0.974322
Kröckert	Mario	1978	814.3	1707.72	0.953669
Krüger	Wolfgang	1947	822.4	1699.2	0.967985
Kubicki	Peter	1938	833.4	1727.8	0.964695
Kunze	Hansjörg	1959	790.4	1646	0.960389
Kuschmann	Manfred	1950	799.51	1689.56	0.946412
Lautzschmann	Joachim	1952	823.67	1698.4	0.969936
Lederer	Michael	1955	824.8	1794	0.919509
Leiteritz	Karl-Heinz	1947	813	1693.6	0.960085
Lenfers	Ansgar	1968	835.31	1769.86	0.943928
Lesse	Eckhard	1948	824.2	1694	0.973081
Letzerich	Manfred	1942	822.2	1694.41	0.970485
Leyh	Rainer	1947	837	1719.4	0.973595
Ließ	Joachim	1943	829.8	1718	0.966007
Lubina	Alexander	1979	818.66	1709.15	0.957973
Maier	Willi	1948	831.8	1730.8	0.961174
Mann	Karl	1948	816	1747.6	0.933852
Manz	Robert	1955	830.8	1787.2	0.929722
Martel	Zelalem	1986	818.1	1738.23	0.941302
Marx	Thomas	1964	833.47	1732.82	0.961981
Matthess	Steffen	1964	838.06	1754.85	0.955136
May	Jürgen	1942	813	1772	0.917607
May	Michael	1979	813.8	1765.35	0.92197
Meier	Karsten	1991	831.32	1747.78	0.951287
Melzer	Hagen	1959	811.64	1730.6	0.937987
Mergenthaler	Jens	1997	836.37	1779.68	0.939911
Meyrer	Devin	1997	828.74	1748.51	0.947939
Mielke	Günter	1942	836	1724.59	0.969506
Miko	Wolfgang	1958	827.71	1770.4	0.935054
Mintzlaff	Oliver	1975	836.69	1761.39	0.950034
Mohumed	Mohamed	1999	783.18	1693.83	0.924745
Motschmann	Johannes	1994	829.63	1790.61	0.926645
Müller	Ludwig	1932	833.6	1792.6	0.930046
Munzinger	Hans	1942	833.6	1720.4	0.969077
Nagel	Dietmar	1945	821.4	1720.8	0.954672
Naumann	Thorsten	1971	821.5	1697.93	0.967649
Neukirch	Markus	1968	816.39	1781.58	0.916479
Obschonka	Lutz	1952	819.8	1702.2	0.963224
Oestreich	Kurt	1958	828.56	1745.91	0.949144
Orth	Florian	1989	803.67	1769.09	0.908569
Orthmann	Hans-Jürgen	1954	810.53	1682.92	0.963242
Peter	Jörg	1955	803.5	1675.5	0.959117
Petros	Amanal	1995	802.52	1672.25	0.959809
Pflieger	Philipp	1987	811.24	1720.27	0.943154
Philipp	Lutz	1940	824	1703.4	0.967477
Pieper	Wolfgang	1954	838.4	1708.6	0.981388
Pingpank	Markus	1964	822.15	1716.88	0.957726
Pollack	Hans-Jürgen	1955	825.4	1769.92	0.932698
Pollmächer	Andre	1983	827.74	1675.56	0.988016
Popow	Konstantin	1946	825.6	1733.6	0.952469
Poschmann	Wolf-Dieter	1951	815.07	1708.64	0.954057
Potthin	Hartwig	1970	838.12	1750.23	0.957726
Raimann	Uwe	1964	839.14	1756.27	0.955593
Rautenberg	Norbert	1953	834.2	1744.5	0.956377
Reinwand	Sebastian	1987	836.22	1756.8	0.951981
Rettig	Andreas	1964	830.99	1748.56	0.950485
Ringer	Richard	1989	790.94	1656.52	0.954942
Roba-Kinkal	Musa	1989	827.77	1721.9	0.961461
Salzmann	Ralf	1955	813	1682.37	0.966494
Sander	Dirk	1956	823.7	1701.26	0.968341
Scheytt	Michael-Robert	1959	822.5	1695.68	0.970112
Schieber	Christian	1959	839.4	1792.5	0.936569
Schiemenz	Klaus-Dieter	1954	822.4	1718.39	0.957175
Schildhauer	Werner	1959	792.54	1644.95	0.963604
Schimmagk	Klaus	1944	832.8	1775.6	0.938049
Schinkitz	Heiko	1956	837.73	1736.1	0.965071
Schirmer	Jochen	1951	835.1	1727.59	0.96678
Schneider	Robert	1960	815.15	1768	0.922115
Schoeneberg	Manfred	1954	818.4	1720.16	0.951539
Scholz	Wilfried	1950	812.2	1701	0.954968
Schreiner	Kilian	1993	831.16	1746.56	0.951768
Schröder	Martin	1953	828.8	1755	0.944501
Schuff	Carlo	1980	839.7	1789.18	0.938642
Schu	Helmut	1944	837.4	1751.8	0.956045
Schulten	Hans-Dieter	1940	838.6	1762	0.951873
Schwarz	Detlef	1964	827.46	1765.01	0.937626
Schwarz	Rico	1988	837.67	1793.19	0.934279
Seibt	Gerhard	1947	825.6	1708	0.966745
Sensburg	Ingo	1949	812.98	1722	0.944228
Soukup	Wolfgang	1950	839.8	1735.8	0.967623
Spöttel	Michael-Christian	1956	825.4	1724.3	0.957374
Steffny	Herbert	1953	826.74	1711.33	0.966196
Stenzel	Kurt	1962	819.68	1693.61	0.967968
Stephan	Herbert	1959	802.09	1716.53	0.934548
Strege	Martin	1966	833.5	1776.76	0.938225
Streit	Guido	1974	832.17	1767.74	0.941507
Stützel	Simon	1986	821.13	1736.24	0.945872
Tebrügge	Jörg	1963	814.85	1724.3	0.945137
Teklebrhan	Filmon	1996	830.94	1727.37	0.962087
Tesfaye	Homiyu	1993	838.73	1726.11	0.971815
Thörner	Christian	1972	839.67	1754.96	0.956911
Töpfer	Jannis	1989	839.17	1746.82	0.960797
Truppel	Joachim	1951	830.2	1714	0.968728
Uhlemann	Detlef	1949	801.07	1662.09	0.963931
Voigt	Nils	1997	811.2	1669.04	0.972056
Wachenbrunner	Rainer	1962	811.52	1696.2	0.956868
Wagner	Jörn Klaus	1970	827.87	1769.23	0.935853
Wagner	Willi	1941	826.8	1745	0.947622
Weigt	Peter	1948	794.54	1704.79	0.932127
Weippert	Klaus-Peter	1954	815.3	1708.64	0.954326
Weniger	Andreas	1958	838.4	1756	0.954897
Weßel	Andre	1965	831.61	1712.47	0.97124
Weyel	Eberhard	1954	820.19	1713.39	0.957389
Wille	Sven	1965	825.68	1713.72	0.963611
Winkler	Roland	1947	837	1750.6	0.956244
Wollenberg	Jens	1947	829.2	1723.39	0.962289
Zahn	Günter	1954	834.4	1726.6	0.966524
Zimmermann	Frank	1955	798.2	1662.8	0.960067
Zorn	Klaus	1961	839.49	1778.77	0.943899
