# Supplementary material for: Special endurance coefficients enable the evaluation of running performance
Source: Sci Rep. 2025 Jun 20;15:20184. doi: 10.1038/s41598-025-06009-6 (PMC12181339; doi:10.1038/s41598-025-06009-6)
Supplement: Supplementary file 18 — Supplementary Information 18. [file 41598_2025_6009_MOESM18_ESM.xlsx]

## Sheet: 100-200
name, first name	year of birth	sec 100m	sec 200m	KsA values
Tuffour, Emmanuel	1967	10,07	20,55	0.980049
Arnold, Heinz-Werner	1953	10,53	21.44	0.982276
Assenheimer, Tim	1985	10,74	21,61	0.993984
Baumann, Oliver	1969	10,64	21,47	0.99115
Bittner, Olaf	1971	10,55	21,57	0.97821
Bolich, Steffen	1974	10,70	21,40	1
Bringmann, Steffen	1964	10,30	21,03	0.979553
Bryan, Michael	1992	10,30	20,83	0.988958
Budig, Bernd	1955	10.74	21.44	1.00187
Bühler, Matthias	1986	10,52	21,42	0.98226
Burg, Edmund	1935	10.54	21.54	0.978644
Crews, Jerome	1977	10,50	21,68	0.968635
Domogala, Patrick	1993	10,22	20,64	0.99031
Dorn, Walter	1946	10.74	21.34	1.00656
Egwero, Ogho-Ohene	1988	10,15	20,84	0.974088
Eicher, Günter	1947	10.74	21.64	0.992606
Engesser, Reinhard	1969	10,69	21,71	0.9848
Erath, Jürgen	1968	10,57	21,49	0.983713
Frühn, Felix	2001	10,66	21,72	0.981584
Fütterer, Heinz	1931	10.44	20.84	1.00192
Ganter, Robin	2001	10,60	21,49	0.986505
Gedemer, Florian	1992	10,54	21,24	0.992467
Geier, Oliver	1970	10,71	21,33	1.00422
Götz, Siegfried	1949	10.74	21,08	1.01898
Groß, Richard	1947	10.64	21.64	0.983364
Heel, Thomas	1968	10,73	21,26	1.00941
Hiemenz, Markus	1970	10.74	21,48	1
Hochdörffer, Florian	1994	10,68	21,66	0.98615
Isola, Moritz	2000	10,57	21,13	1.00047
Kaufmann, Carl	1936	10.74	21.14	1.01608
Keim, Uwe	1963	10.74	21,46	1.00093
Kistner, Rolf	1962	10,39	20,87	0.995688
Klein, Peter	1959	10,66	21.54	0.989786
Klotz, Karlheinz	1950	10,25	20,63	0.993698
Knobloch, Andreas	1968	10,71	21,63	0.990291
Knörzer, Lothar	1933	10.64	21.64	0.983364
Kriesamer, Jonas	1995	10,43	21,36	0.976592
Lauinger, Thomas	1975	10,44	20,98	0.995234
Mifetu, Emanuel	1953	10.74	21,69	0.990318
Neckermann, Karl	1911	10.54	21.44	0.983209
Neumaier, Peter	1967	10,54	21,25	0.992
Nkansah, Eric	1974	10,15	21,27	0.954396
Nückles, Georg	1948	10.74	21.44	1.00187
Osei, Ernest	1984	10,39	21,40	0.971028
Owusu-Peprah, Michael	1994	10,42	21,36	0.975655
Rigoni, Achim	1956	10,64	21,11	1.00805
Rizzi, Andreas	1959	10,35	20,70	1
Schacht, Christian	1976	10,46	21,29	0.982621
Schäfer, Michael	1977	10,54	21,17	0.995749
Scheuring, Jakob	1912	10.54	21.24	0.992467
Schneider, Alexander	1964	10.54	21,32	0.988743
Schofer, Andreas	1972	10,36	21,39	0.968677
Schulz, Thorsten	1976	10,35	21,14	0.979186
Schwer, Bernd	1949	10.64	21.64	0.983364
Schwirkosch, Joachim	1943	10.74	21.64	0.992606
Seigel, Quentin	1988	10,74	21,55	0.996752
Sinnhuber, Björn	1968	10,33	20,68	0.999033
Skupin-Alfa, Milo	1999	10,43	20,80	1.00288
Villa, Oliver	1970	10,68	21,61	0.988431
Wäcker, Wendelin	1995	10,70	21,45	0.997669
Waigel, Alexander	1967	10,73	21,64	0.991682
Weichenrieder, Johannes	1954	10.64	21.64	0.983364
Weigand, Klaus	1941	10.64	21.44	0.992537
Weimer, Patrick	1977	10,30	21,43	0.961269
Weisenseel, Karlheinz	1954	10,60	20,89	1.01484
Wekesa, Peter	1961	10,59	21,51	0.984658
Westhagemann, Volker	1964	10,58	21.24	0.996234

## Sheet: 200-400
name, first name	year of birth	sec 200m	sec 400m	KsA values
Sinnhuber, Björn	1968	20,68	48.54	0.852081
Baumgarten, Justus	2000	21,62	47,34	0.913392
Bittner, Olaf	1971	21,57	46,84	0.921008
Budig, Bernd	1955	21.44	48.64	0.881579
Engesser, Reinhard	1969	21,71	48.64	0.892681
Fading, Günther	1957	21,52	48.24	0.892206
Faller, Ruwen	1980	21,24	45,74	0.928728
Geier, Oliver	1970	21,33	48,15	0.885981
Gollnow, David	1989	21,25	47,55	0.893796
Götz, Siegfried	1949	21,08	46.94	0.898168
Heel, Thomas	1968	21,26	48,00	0.885833
Hiemenz, Markus	1970	21,48	48,62	0.883587
Honz, Karl	1951	21.54	48.64	0.885691
Keim, Uwe	1963	21,46	48.44	0.886045
Knobloch, Andreas	1968	21,63	48,20	0.89751
König, Siegfried	1943	21.54	46.14	0.93368
Lopez, Manuel	1972	21,73	47,64	0.912259
Mbilo, Christopher	1967	21,58	46,94	0.919472
Neumaier, Peter	1967	21,25	47,77	0.88968
Nückles, Georg	1948	21.44	46,11	0.92995
Parzer, Philipp	1976	21,67	47,43	0.913768
Rizzi, Andreas	1959	20,70	46,79	0.884804
Rizzi, Thomas	1959	21,31	48,25	0.883316
Scheuring, Jakob	1912	21.24	48.64	0.873355
Schwer, Bernd	1949	21.64	48.64	0.889803
Schwirkosch, Joachim	1943	21.64	48.34	0.895325
Seigel, Quentin	1988	21,55	47,51	0.907177
Trenkle, Reinhard	1963	21,58	47,94	0.900292
Voelkel, Julian	1973	21,74	46,69	0.931249
Waigel, Alexander	1967	21,64	48,17	0.898485
Wauer, Patrick	1973	21,71	47,37	0.916614
Weber, Thomas	1962	20,91	47,91	0.872887
Weichenrieder, Johannes	1954	21.64	47.94	0.902795
Weigand, Klaus	1941	21.44	48.44	0.885219
Weisenseel, Karlheinz	1954	20,89	47.74	0.875157

## Sheet: 400-800
name, first name	year of birth	sec 400m	sec 800m	KsA values
Beck, Udo	1965	47,83	108.41	0.882391
Beyer, Dieter	1967	48,63	111.3	0.873854
Faller, Ruwen	1980	45,74	111.58	0.81986
Haller, Matthias	1987	48,47	110.97	0.873569
Harries, Axel	1964	47,06	105.8	0.889603
Heydgen, Joachim	1963	47,77	107.72	0.886929
Hönig, Steffen	1982	47,64	111.44	0.854989
Jammeh, Omar	1995	48,05	108.58	0.885062
Karck, Ulrich	1957	47,10	106.56	0.884009
Löwe, Thomas	1955	47.94	109.7	0.87402
Müller, Rüdiger	1972	47,24	109.57	0.86228
Osei, Kennedy	1969	47,67	107.94	0.883268
Peterke, Elmar	1948	47.64	111.45	0.854913
Stegmann, Gerhard	1940	48.54	110.5	0.878552
Weisbrod, Peter	1951	48.64	111.4	0.87325

## Sheet: 800-1500
name, first name	year of birth	sec 800m	sec 1500m	KsA values
Aechtle, Reinhard	1953	108.3	222.3	0.913462
Arnold, Tobias	1990	112	230.28	0.911933
Assmann, Tim	2000	108.31	227.57	0.89239
Bach, Alexander	1959	110.9	231.82	0.896978
Benitz, Timo	1991	107.99	220.36	0.918866
Bodemer, Jens	1965	110.61	225.88	0.918159
Brenneisen, Wolfram	1953	110.9	232.6	0.89397
Fischer, Roland	1956	108.8	228	0.894737
Frey, Roland	1958	111.4	224.14	0.931895
Frombold, Wolfgang	1959	108.43	222.26	0.914723
Gamer, Erhard	1956	110.7	230.29	0.901309
Geißler, Thomas	1960	109.41	230.99	0.888107
Gier, Daniel	1970	108.52	226.82	0.897077
Haas, Jörg	1968	105.3	217.14	0.909264
Herrmann, Lorenz	2000	109.79	229.86	0.895572
Heydgen, Joachim	1963	107.72	231.11	0.873934
Hildebrandt, Ulrich	1957	108.43	225.23	0.902661
Hoberg, Timo	1990	110.69	229.13	0.90579
Hock, Sebastian	1979	109.96	225.54	0.914139
Jammeh, Omar	1995	108.58	229.59	0.886744
Kastner, Raimund	1948	111.2	229	0.91048
Kessler, Christoph	1995	106.11	220.1	0.903936
Klement, Friedel	1954	111.8	228.95	0.915593
Kleyer, Pascal	1998	107.83	227.21	0.889843
Lakal, Said	1970	106.42	224.2	0.889998
Lenz, Martin	1964	111.68	226.82	0.923199
Lindenmeyer, Bernd	1964	110.76	226.63	0.916361
Lowell, Dr. Paul	1944	106.7	221.9	0.901589
Neumann, Dominic	1985	111.79	231.59	0.905075
Olbrich, Harald	1959	109.9	221.25	0.931356
Reinhardt, Michael	1961	110	227.81	0.90536
Rohrbacher, Michael	1956	111	229.6	0.906468
Schirmeier, Karlheinz	1944	111.1	220.7	0.943872
Schneider, Christoph	1972	110.48	228.81	0.905336
Schoch, Gernot	1944	107.9	227.8	0.888115
Schöchlin, Simon	1985	110.4	228.47	0.906027
Stadler, Peter	1961	111.4	231.7	0.901489
Stang, Christian	1969	111.78	227.55	0.921061
Strittmatter, Wolfgang	1949	110.2	230.6	0.896032
Tölke, Olaf	1961	111.9	228.38	0.918699
Wammetsberger, Felix	1995	111.25	220.35	0.946647
Wintersteiner, Martin	1966	110.77	229.5	0.904984
Wodopia, Ralf	1968	112.09	228.5	0.919776
Wörner, Klaus	1969	110.57	225.24	0.920435
Wullings, Michael	1976	111.11	229.62	0.907287

## Sheet: 1500-3000
name, first name	year of birth	sec 1500m	sec 3000m	KsA values
Aechtle, Reinhard	1953	222.3	483.21	0.920097
Allmer, Henning	1940	228.5	507	0.901381
Arbogast, Jannik	1992	230.94	488.92	0.944694
Bäuerle, Norbert	1962	229.79	504.88	0.910276
Benitz, Timo	1991	220.36	506.4	0.8703
Duwe, Rolf	1940	229.5	500.4	0.917266
Flum, Thomas	1954	233.17	507.2	0.91944
Förster, Jan	1982	224.68	498	0.902329
Frey, Roland	1958	224.14	493.8	0.907817
Görger, Markus	1998	226.89	485.48	0.934704
Graf, Alfons	1949	230	494.63	0.929988
Gulyas, Hans	1949	229.1	498	0.92008
Haas, Jörg	1968	217.14	502.6	0.864067
Heintz, Fritz	1951	225	484.2	0.929368
Herzog, Jürgen	1961	228	487.2	0.935961
Hock, Sebastian	1979	225.54	506.37	0.890811
Hohl, Stephan	1980	232.71	477.35	0.975008
Käse, Peter	1959	231.2	507.7	0.910774
Keller, Heiner	1936	229.1	511.2	0.896322
Keller, Markus	1964	230.6	493.26	0.935004
Klement, Friedel	1954	228.95	498.3	0.918924
Krebs, Armin	1966	230.5	508.65	0.906321
Krogmeier, Henning	1942	231.1	500.8	0.922923
Lenz, Martin	1964	226.82	507.65	0.893608
Mutschler, Fritz	1946	228.4	511.2	0.893584
Olbrich, Harald	1959	221.25	495.86	0.892389
Post, Jonathan	1976	231.68	494.75	0.936554
Potthin, Hartwig	1970	230.24	491.75	0.936411
Reinhardt, Michael	1961	227.81	510.7	0.892148
Schirmeier, Karlheinz	1944	220.7	489.4	0.901921
Schnaider, Bruno	1956	229.4	492	0.93252
Schuster, Raimund	1955	232.8	508.7	0.915274
Schwarz, Rainer	1945	227.6	494.6	0.92034
Stang, Christian	1969	227.55	487.36	0.933807
Steffny, Herbert	1953	229.5	485.95	0.944542
Stucky, Günter	1947	223.5	495.6	0.901937
Tölke, Olaf	1961	228.38	508.94	0.897473
Tubbesing, Gerrit	1961	229.22	493.66	0.928655
Ulrich, Bernhard	1966	232.83	507.11	0.918262
Wallner, Günter	1939	232	506.6	0.91591
Wammetsberger, Felix	1995	220.35	488.56	0.902039
Wodopia, Ralf	1968	228.5	505.25	0.904503

## Sheet: 3000-5000
name, first name	year of birth	sec 3000m	sec 5000m	KsA values
Aechtle, Reinhard	1953	483.21	851.03	0.946324
Allmer, Henning	1940	507	870.6	0.970595
Arbogast, Jannik	1992	488.92	832.05	0.979348
Becht, Lukas	1986	510.93	861	0.989024
Becker, Jan Lukas	1993	501.06	851.64	0.980579
Bernauer, Rudolf	1953	506.8	887.8	0.951415
Buhrow, Christian	1970	502.56	853.48	0.981394
Denzer, Alfred	1943	504.5	875.2	0.960733
Dold, Guido	1963	503.1	851.59	0.984629
Dury, Georg	1954	509.1	874.5	0.970269
Feltgen, Tobias	1970	504.15	861.27	0.975594
Fischer, Alexander	1962	491.5	845.59	0.968752
Flum, Thomas	1954	507.2	872.2	0.969197
Fontana, Gerhard	1947	484.6	827.2	0.976386
Förster, Jan	1982	498	846.62	0.980369
Frei, Max	1977	506.43	863.11	0.977917
Freudenberger, Holger	1977	499.18	873.06	0.952932
Frey, Roland	1958	493.8	865.93	0.950423
Görger, Markus	1998	485.48	825.31	0.980399
Graf, Alfons	1949	494.63	857.23	0.961683
Gysakov, Igor	1957	493.3	863.86	0.951736
Härtenstein, Kurt	1938	507	876.8	0.963732
Hartmann, Uwe	1959	503	857.79	0.977318
Heintz, Fritz	1951	484.2	854	0.944965
Herzog, Jürgen	1961	487.2	849.61	0.955733
Keller, Heiner	1936	511.2	885.6	0.96206
Keller, Markus	1964	493.26	861.46	0.95431
Kipkemboi, Kimeli	1966	485.7	835.42	0.968974
Klement, Friedel	1954	498.3	860.9	0.964688
Kossmann, Olaf	1961	509.28	863.48	0.982999
Kotter, Herbert	1946	495	842.3	0.979461
Krebs, Armin	1966	508.65	866.92	0.977887
Krogmeier, Henning	1942	500.8	867.6	0.962041
Martin, Niklas	1997	506.39	879.06	0.960098
Melcher, Christoph	1974	505.06	863.58	0.974741
Mielke, Günter	1942	506.8	843.5	1.00138
Müller, Michael	1964	505.39	885.03	0.951738
Mutschler, Fritz	1946	511.2	866.6	0.983153
Pfisterer, Hans	1953	504.2	869.39	0.966578
Post, Jonathan	1976	494.75	872.62	0.944951
Potthin, Hartwig	1970	491.75	838.12	0.977883
Renk, Klaus	1948	507.2	879	0.961699
Röser, Florian	1993	502.67	859.16	0.975119
Russ, Reinhold	1940	501.6	869.8	0.96114
Schirmeier, Karlheinz	1944	489.4	864	0.944059
Schmidt, Wilfried	1943	504.6	884.6	0.950712
Schnaider, Bruno	1956	492	865.4	0.947539
Schneider, Wolf-Ulrich	1958	501.45	877.84	0.952053
Schwarz, Rainer	1945	494.6	854.6	0.964584
Seith, Bernd	1941	499.6	874.2	0.95249
Seyfried, Kurt	1938	502.6	873.4	0.959087
Sickinger, Joshua	1993	503.1	881.69	0.951015
Stang, Christian	1969	487.36	851.62	0.95379
Steffny, Herbert	1953	485.95	826.74	0.979651
Stucky, Günter	1947	495.6	858.2	0.96248
Tandoi, Abraham	1974	473.56	841.94	0.937438
Teklebrhan, Filmon	1996	506.36	865.98	0.974541
Tubbesing, Gerrit	1961	493.66	859.77	0.956961
Ulmrich, Steffen	1998	511.19	868.91	0.98052
Unewisse, Frederik	1993	504.76	847.97	0.992095
Wammetsberger, Felix	1995	488.56	859.67	0.947185
Weißenberger, Stefan	1933	503.2	869.2	0.964872
Wodopia, Ralf	1968	505.25	882.66	0.954029
Ziganke, Jens	1988	505.49	885.27	0.951668

## Sheet: 5000-10000
name, first name	year of birth	sec 5000m	sec 10000m	KsA values
Aechtle, Reinhard	1953	851.03	1778.04	0.957268
Arbogast, Jannik	1992	832.05	1763.13	0.943833
Becht, Lukas	1986	861	1875.09	0.918356
Buhrow, Christian	1970	853.48	1819.8	0.937993
Denzer, Alfred	1943	875.2	1819.9	0.961811
Dold, Guido	1963	851.59	1774.57	0.959771
Dury, Georg	1954	874.5	1816.2	0.963
Fischer, Alexander	1962	845.59	1772.76	0.953981
Flum, Thomas	1954	872.2	1820.1	0.958409
Fontana, Gerhard	1947	827.2	1719.4	0.962196
Franz, Engelbert	1963	845.35	1728.1	0.978358
Frei, Max	1977	863.11	1845.83	0.9352
Freudenberger, Holger	1977	873.06	1813.07	0.963074
Geier, Klaus	1953	881.4	1834.2	0.961073
Görger, Markus	1998	825.31	1749.19	0.943648
Graf, Alfons	1949	857.23	1795	0.955131
Gysakov, Igor	1957	863.86	1770.3	0.975948
Haas, Tobias	1966	888.28	1880.72	0.944617
Herzog, Jürgen	1961	849.61	1819.28	0.934007
Hohl, Stefan	1980	853.15	1779.31	0.958967
Höschele, Andreas	1962	850.12	1845.54	0.92127
Hühnerbein, Christoph	1961	887.44	1881.69	0.943237
Jenniches, Peter	1957	873.57	1853.63	0.942551
Keller, Markus	1964	861.46	1783.3	0.966141
Kero, Jukka	1974	868.69	1847.59	0.940349
Kossmann, Olaf	1961	863.48	1824	0.946798
Kotter, Herbert	1946	842.3	1777	0.948002
Krebs, Armin	1966	866.92	1795.09	0.965879
Krogmeier, Henning	1942	867.6	1822.2	0.952256
Matthey, Eugen	1944	887.4	1830.2	0.96973
Melcher, Christoph	1974	863.58	1796.99	0.961141
Mielke, Günter	1942	843.5	1749.7	0.964165
Müller, Michael	1964	885.03	1826.21	0.969253
Obert, Klaus	1953	886	1840.6	0.96273
Pfisterer, Hans	1953	869.39	1793	0.96976
Post, Jonathan	1976	872.62	1844.57	0.94615
Potthin, Hartwig	1970	838.12	1750.23	0.957726
Pötzsch, Camillo	1955	884.46	1854.8	0.953699
Proba, Karl	1960	885.67	1811	0.9781
Röser, Florian	1993	859.16	1757.89	0.97749
Russ, Reinhold	1940	869.8	1863.4	0.933562
Schaufler, Jannik	1997	862.83	1823.88	0.946148
Schmidt, Roland	1942	880.4	1867.8	0.942713
Schmidt, Wilfried	1943	884.6	1834.8	0.964247
Schneider, Wolf-Ulrich	1958	877.84	1811.55	0.969159
Schneider-Strittmatter, Clemens	1948	882.4	1853	0.952402
Seyfried, Kurt	1934	873.4	1803.4	0.968615
Sickinger, Joshua	1993	881.69	1858.15	0.948998
Stang, Christian	1969	851.62	1797.75	0.947429
Steffny, Herbert	1953	826.74	1711.33	0.966196
Stucky, Günter	1947	858.2	1879.8	0.913076
Stützel, Simon	1986	841.6	1759.92	0.956407
Teklebrhan, Filmon	1996	865.98	1813.09	0.955253
Ulmrich, Steffen	1998	868.91	1820.54	0.954563
Weißenberger, Stefan	1933	869.2	1856.2	0.936537
Weldu, Habtom	1986	874.01	1779.37	0.982381
Wodopia, Ralf	1968	882.66	1839.9	0.959465
