# Supplementary material for: Special endurance coefficients enable the evaluation of running performance
Source: Sci Rep. 2025 Jun 20;15:20184. doi: 10.1038/s41598-025-06009-6 (PMC12181339; doi:10.1038/s41598-025-06009-6)
Supplement: Supplementary file 19 — Supplementary Information 19. [file 41598_2025_6009_MOESM19_ESM.xlsx]

## Sheet: 100-200
name	first name	year of birth	sec 100m	sec 200m	KsA value
Arndt,	Stefan	67	11.04	22.04	1.00181
Bernhardt,	Kay-Uwe	52	10.94	22.44	0.975045
Bluhm,	Peter	41	10.84	22.34	0.970457
Bockelmann,	Holger	60	10.71	21.42	1
Böge,	Jens-Harder	56	10.94	22.14	0.988257
Bothin,	Carsten	82	10.83	21.8	0.993578
Braun,	Kai-Oliver	67	11.14	22.28	1
Brummund,	Willi	60	10.84	22.14	0.979223
Burtzik,	Peter	67	10.93	22.44	0.974153
Carstensen,	Stephan	66	10.99	22.44	0.979501
Coetzee,	Chenoult, Lionel	97	10.89	21.94	0.992707
Dick,	Uwe	64	10.74	22.07	0.973267
Dorloff,	Manfred	56	11.04	22.14	0.99729
Drews,	Stefan	79	10.65	21.66	0.98338
Dunsing,	Uwe	55	11.04	22.34	0.988362
Eising,	Christian	68	11.04	22.24	0.992806
Fick,	Mathias	63	10.94	21.84	1.00183
Fisler,	Andre	73	10.87	22.44	0.968806
Gabriel,	Heinz	39	11.04	22.24	0.992806
Glaser,	Alfred	50	10.94	22.34	0.979409
Glöe,	Jens	45	10.74	21.54	0.997214
Golgert,	Manfred	27	11.04	22.04	1.00181
Grube,	Günter	44	10.94	22.34	0.979409
Hänert,	Wolf	53	10.94	21.94	0.997265
Hannemann,	Henrik	97	10.82	21.34	1.01406
Heilmann,	Bernd	45	10.94	22.04	0.99274
Hennig,	Heiko	65	11.04	22.16	0.99639
Hennige,	Gerhard	40	11.04	21.84	1.01099
Hirscht,	Gernot	42	10.84	22.14	0.979223
Hoepner,	Sven	67	11.04	22.04	1.00181
Holdorf,	Willi	40	10.94	22.04	0.99274
Holtfreter,	Dirk	69	10.94	21.84	1.00183
Höreth,	Uwe	40	10.94	22.14	0.988257
Ingwersen,	Kai	90	10.74	21.79	0.985773
Kaadtmann,	Peter	50	10.84	22.34	0.970457
Kestner,	Gerd	68	10.84	22.29	0.972633
Kiesel,	Uwe	65	10.94	22.24	0.983813
Klenner,	Hans-Günter	61	10.94	22.24	0.983813
Köhler,	Aaron, Christian	0	10.89	22.15	0.983296
Koßmann,	Joshua	95	10.94	21.73	1.0069
Krause,	Michael	59	10.94	21.94	0.997265
Krüger,	Ronald	34	11.04	22.24	0.992806
Kuschewitz,	Henning	81	10.79	21.41	1.00794
Launer,	Fred	59	11.04	22.44	0.983957
Lepthin,	Ole	86	10.92	22.23	0.982456
Lorenzen,	Uwe	45	10.94	22.04	0.99274
Loth,	Stefan	71	10.91	22.06	0.989121
Meixelsperger,	Frank	64	11.02	22.08	0.998188
Nabow,	Pascal	89	10.79	21.52	1.00279
Nadziczny,	Jan	80	10.86	21.74	0.99908
Nerlich,	Hans	47	10.64	21.24	1.00188
Neumann,	Marco	68	10.74	22.15	0.969752
Nowotschin,	Peter	58	10.88	21.39	1.0173
Obst,	Dieter	52	10.84	22.34	0.970457
Ogara,	Marvin	92	10.97	22.33	0.982535
Ohrt,	Andreas	67	10.74	21.94	0.979034
Petersen,	Jan	66	10.94	22.04	0.99274
Repenning,	Detlev	47	10.84	22.04	0.983666
Reynolds,	Martin	49	10.84	21.34	1.01593
Röhr,	Johannes	93	10.81	22.24	0.972122
Roß,	Johannes	51	10.74	22.04	0.974592
Rummelhagen,	Tim		10.82	21.9	0.988128
Salander,	Axel	55	10.94	21.84	1.00183
Schiel,	Erhard	43	10.94	22.24	0.983813
Schmidt,	Heinfried	53	10.84	22.34	0.970457
Schmidt,	Manfred	38	11.04	22.14	0.99729
Schnoor,	Jens	64	10.84	21.74	0.99724
Schröder,	Karl-Heinz	39	10.84	22.34	0.970457
Schulze,	Jens	56	10.81	22.04	0.980944
Schütt,	Martin	65	10.94	22.02	0.993642
Schwab,	Stefan	87	10.19	21.46	0.949674
Schwalbe,	Holger	53	10.94	21.84	1.00183
Schweinert,	Michael	62	10.71	21.17	1.01181
Sievers,	Günter	38	11.04	22.44	0.983957
Sikorski,	Zbigniew	82	10.71	21.94	0.976299
Sonnenburg,	Rainer	60	10.88	21.98	0.989991
Sonntag,	Herbert	20	10.94	22.14	0.988257
Steinhagen,	Dirk	70	10.89	22.34	0.974933
Stroop,	Martin	36	11.04	22.24	0.992806
Thieme,	Frank	51	10.94	22.34	0.979409
Urbschat,	Ralf	66	11.04	22.44	0.983957
Weber,	Thomas	73	10.96	22.22	0.986499
Weingarten,	Joachim	50	10.94	22.44	0.975045
Wendt,	Stefan	57	10.84	22.04	0.983666
Zunker,	Lasse	86	11	21.86	1.0064

## Sheet: 200-400
name	first name	year of birth	sec 200m	sec 400m	KsA value
Baguhn,	Rainer	62	22.44	49.23	0.911639
Bieler,	Torben	86	22.43	48.91	0.917195
Bloch,	Stefan	64	22.44	48.54	0.924598
Brummund,	Willi	60	22.14	49.24	0.899269
Dorloff,	Manfred	56	22.14	49.04	0.902936
Drews,	Stefan	79	21.66	47.08	0.920136
Fick,	Mathias	63	21.84	49.04	0.890701
Gabriel,	Heinz	39	22.24	48.84	0.910729
Glöe,	Jens	45	21.54	48.84	0.882064
Hacker,	Oliver	86	22.39	48.49	0.923489
Hannemann,	Henrik	97	21.34	48.55	0.879094
Hennige,	Gerhard	40	21.84	47.94	0.911139
Hoheisel,	Thomas	61	22.34	48.94	0.912955
Höreth,	Uwe	40	22.14	49.24	0.899269
Jaron,	Benjamin	85	22.2	48.43	0.916787
John,	Hinrich	36	22.44	49.34	0.909607
Kock,	Wulf	49	21.94	49.54	0.885749
Krause,	Michael	59	21.94	48.73	0.900472
Krüger,	Ronald	34	22.24	49.54	0.89786
Kuschewitz,	Henning	81	21.41	47.75	0.896754
Lorenzen,	Uwe	45	22.04	49.24	0.895207
Loth,	Stefan	71	22.06	49.18	0.897113
Meixelsperger,	Frank	64	22.08	47.47	0.930272
Nabow,	Pascal	89	21.52	46.32	0.929188
Nadziczny,	Jan	80	21.74	49.44	0.87945
Nerlich,	Hans	47	21.24	47.44	0.895447
Nowotschin,	Peter	58	21.39	48.54	0.881335
Ohrt,	Andreas	67	21.94	48.28	0.908865
Petersen,	Jan	66	22.04	47.84	0.921405
Repenning,	Detlev	47	22.04	47.54	0.927219
Riekmann,	Dirk	72	22.04	48.57	0.907556
Röper,	Ingo	45	22.14	46.94	0.943332
Salander,	Axel	55	21.84	46.94	0.93055
Schiel,	Erhard	43	22.24	48.84	0.910729
Schmidt,	Manfred	38	22.14	49.04	0.902936
Schulze,	Jens	56	22.04	47.74	0.923335
Schütt,	Martin	65	22.02	49.17	0.895668
Schwarz,	Michael	53	22.44	48.74	0.920804
Schweinert,	Michael	62	21.17	46.77	0.905281
Smrcka,	Bernd	57	22.34	48.34	0.924286
Thielen,	Lutz	46	22.44	48.24	0.930348
Thieme,	Frank	51	22.34	47.83	0.934142
Urbschat,	Ralf	66	22.44	49.3	0.910345
Weingarten,	Joachim	50	22.44	48.94	0.917041
Zunker,	Ulrich	51	22.04	47.94	0.919483

## Sheet: 400-800
name	first name	year of birth	sec 400m	sec 800m	KsA value
Berning,	Michel	90	48.85	110.78	0.881928
Bongarts,	Lutz	56	48.74	112.1	0.869581
Brüggemann,	Wilhelm	37	49.24	111	0.887207
Hoheisel,	Thomas	61	48.94	112.68	0.868655
Höreth,	Uwe	40	49.24	113.6	0.866901
Jürgensen,	Kai	57	49.04	113.3	0.865666
Karck,	Matthias	61	49.24	112.88	0.872431
Karck,	Ulrich	57	48.39	112.7	0.85874
Knäsche,	Thomas	63	48.24	109.03	0.884894
Krieg,	Michael	48	49.14	111.1	0.884608
Lange,	Andreas	91	48.61	105.69	0.91986
Matzen,	Erwin	41	48.74	110.4	0.882971
Melzer,	Oliver	71	49.44	114.23	0.865622
Meyer,	Ralph	56	49.08	109.9	0.893176
Nölle,	Dirk-Olaf	63	48.71	108.31	0.899455
Petersen,	Arno	52	48.74	112.9	0.863419
Poltrock,	Julian	88	48.92	110.26	0.887357
Repenning,	Jürgen	51	49.34	110.6	0.892224
Riebe,	Dieko	89	49.35	112.21	0.879601
Riebe,	Dieter	55	48.84	112.1	0.871365
Smrcka,	Bernd	57	48.34	108.7	0.88942
Stahr,	Klaus	62	49.04	110.87	0.88464
Stolten,	Jens-Dirk	59	48.48	113.59	0.853596
Streichenbach,	Klaus	38	49.44	109.9	0.899727
Struppeck,	Bernd-Olaf	65	48.68	108.27	0.899233
Taubenheim,	Siegfried	36	49.34	112.2	0.879501
Wessel,	Maximilian	85	49.02	108.58	0.902929
Zunker,	Ulrich	51	47.94	110.5	0.867692

## Sheet: 800-1500
name	first name	year of birth	sec 800m	sec 1500m	KsA value
Baade,	Jan	63	112.8	230.55	0.917372
Bischoff,	Harm	40	113.8	238.5	0.894654
Böthling,	Heinz	38	114.2	227.5	0.941209
Bräuer,	Hartmut	47	113.1	225.3	0.941245
Braun,	Ronald	45	114.4	229.9	0.933014
Bretag,	Sebastian	77	111.01	224.1	0.928799
Damitz,	Marc	71	112.92	230.49	0.918586
Detlefsen,	Torben	77	112.24	235.4	0.89401
Edzards,	Tim	95	114.44	229.37	0.935497
Green,	Andre	73	113.2	221.85	0.956728
Güssow,	Christian	76	110.21	221.1	0.934617
Hamm,	Jonas	80	107.84	220.45	0.917215
Hauschild,	Axel	62	111.6	229.29	0.9126
Hoyer,	Holger	68	112.29	234.6	0.897458
Hummel,	Kay	53	110.8	231.8	0.896247
Jeskulke,	Klaus	41	114.3	235.4	0.910418
Klatt,	Joachim	53	113.5	234.33	0.908174
Knäsche,	Thomas	63	109.03	227.99	0.896668
Lange,	Carsten	70	112.3	233	0.903702
Lentzsch,	Rainer	43	113.5	239.3	0.889313
Lipp,	Matthias	66	111.5	227.8	0.917746
Luck,	Matthias	68	111.54	230.4	0.907715
Meichsner,	Maximilian	60	114.3	229.7	0.93301
Meyer,	Ralph	56	109.9	229.7	0.897094
Milbach,	Frank	58	110.5	228.39	0.907165
Möller,	Lars	80	114.48	226.97	0.94572
Möller,	Marc	68	111.47	225.25	0.927886
Neumann,	Lars	82	110.89	238.06	0.873388
Neumann,	Sven	78	111.14	235.24	0.885851
Niss,	Uwe	41	113.2	237	0.89557
Pankow,	Alfred	52	112.6	227.3	0.928839
Petersen,	Frerk	54	109.61	238.7	0.860992
Pieper,	Thorsten	64	113.9	236.99	0.901146
Ratje,	Ulf	66	113.5	230.52	0.923185
Ratje,	Volker	66	114.4	233.1	0.920206
Redepenning,	Martin	50	114	235.5	0.907643
Reimann,	Arno	49	111.1	237.4	0.877475
Repenning,	Jürgen	51	110.6	236.4	0.877221
Rösner,	Martin	66	114.4	234.46	0.914868
Schmittat,	Gert-Willi	42	110.8	227.6	0.912786
Schultz,	Sigmar	71	112.3	236.77	0.889312
Sendowski,	Ulrich	38	110.7	227.3	0.913165
Smrcka,	Bernd	57	108.7	238.4	0.854918
Solga,	Jürgen	41	109.7	229.2	0.897415
Stahr,	Klaus	62	110.87	230.6	0.90148
Struppeck,	Bernd-Olaf	65	108.27	238	0.852967
Uliczka,	Steffen	84	114.11	221.85	0.964419
Vehling,	Falko	85	113.24	229.22	0.926294
Vollbehr,	Jochen	46	109.7	236	0.871557
Voß,	Thorsten	70	111.72	239.5	0.874635
Wenderoth,	Heino	51	114.2	236.7	0.904626
Werner,	Volker	66	110	223.7	0.921994
Wessel,	Maximilian	85	108.58	228.9	0.889417
Wilckens,	Klaus	38	112.4	236.2	0.892252

## Sheet: 1500-3000
name	first name	year of birth	sec 1500m	sec 3000m	KsA value
Albrecht,	Konstantin	83	235.36	520.69	0.904031
Baade,	Jan	63	230.55	509.16	0.905609
Bartz,	Jürgen	70	239.4	517.58	0.925074
Baudewig,	Uwe	56	233.6	510.6	0.915002
Beutel,	Christian	65	234.67	509.06	0.921974
Böthling,	Heinz	38	227.5	494.6	0.919935
Bräuer,	Hartmut	47	225.3	482.4	0.93408
Braun,	Ronald	45	229.9	503	0.914115
Bretag,	Sebastian	77	224.1	495	0.905455
Brock,	Klaus	65	237.7	524.8	0.905869
Buchholz,	Michael	64	234.92	508.2	0.924518
Damitz,	Marc	71	230.49	513.82	0.897162
Donndorf,	Peter	81	234.95	510.76	0.920002
Dorn,	Lutz	66	234.38	508.4	0.92203
Edzards,	Tim	95	229.37	507.24	0.904385
Elbeshausen,	Mischa	80	237.7	518.1	0.917583
Flügge,	Arnim	64	238.8	521	0.916699
Frähmcke,	Gerd	50	227.3	473.2	0.960693
Gauger,	Jens	65	235.3	510.4	0.922022
Gerber,	Dieter	37	235.2	510	0.922353
Green,	Andre	73	221.85	471.08	0.941878
Groß,	Gerhart	42	238.9	502.6	0.950657
Güssow,	Christian	76	221.1	493.63	0.895813
Hamm,	Jonas	80	220.45	485.37	0.908379
Hansen,	Heiner	55	237.3	516.8	0.918344
Hauschild,	Axel	62	229.29	523.86	0.875387
Heinsohn,	Nils	67	239.31	512.96	0.933055
Hübner,	Andreas	75	238.83	522	0.915057
Jeske,	Manfred	42	239.2	518.8	0.922128
Kellermann,	Jannis	82	239.58	520.85	0.919958
Klatt,	Joachim	53	234.33	523.8	0.894731
Kohn,	Tade	99	239.65	512.75	0.934764
Kolmorgen,	Marco	71	233.39	508.95	0.917143
Kriebel,	Henning	43	239.4	524.2	0.913392
Krüger,	Wolfgang	47	225.8	474	0.952743
Kuenzel,	Thore	84	235.65	509.55	0.924934
Kührmann,	Frank	68	239.5	506.2	0.946266
Lange,	Carsten	70	233	518.4	0.89892
Legband,	Michael	52	238.3	499.8	0.953581
Lipp,	Matthias	66	227.8	503.4	0.905046
Luck,	Matthias	68	230.4	496.31	0.928452
Meichsner,	Maximilian	60	229.7	498.4	0.92175
Meier,	Karsten	91	239.98	511.31	0.938687
Meyer,	Ralph	56	229.7	511.5	0.898143
Milbach,	Frank	58	228.39	506.8	0.901302
Möller,	Marc	68	225.25	486.1	0.926764
Nordhausen,	Günter	39	237.1	496.8	0.954509
Olshausen,	Robert	48	234.6	516	0.909302
Pankow,	Alfred	52	227.3	511.5	0.888759
Pape,	Horst	39	232.9	521	0.89405
Philipp,	Lutz	40	231	480.8	0.960899
Philipp,	Udo	46	239.9	503	0.953877
Ratje,	Ulf	66	230.52	487.89	0.944967
Ratje,	Volker	66	233.1	497.8	0.936521
Rehberg,	Stig	92	230.01	499.26	0.921404
Rodriguez	Eicke,	Manuel	238.96	518.81	0.921185
Rösner,	Martin	66	234.46	512.4	0.915144
Schaumlöffel,	Klaus	55	239.8	514	0.933074
Schimkus,	Uwe	69	239.26	515.2	0.928804
Schmittat,	Gert-Willi	42	227.6	515.6	0.882855
Schröder,	Manfred	45	234.2	510.2	0.918071
Schröder-Groeneveld,	Leif	89	232.4	502.18	0.925565
Seidenschnur,	Rolf	16	231.4	506.6	0.913541
Soukup,	Wolfgang	50	227.3	488.6	0.930413
Speck,	Klaus-Jürgen	34	235.2	506	0.929644
Suwe,	Karl-Heinz	38	234.1	514.6	0.909833
Thomsen,	Ole	69	239.7	518.6	0.924412
Uliczka,	Steffen	84	221.85	475.41	0.9333
Untiedt,	Klaus	54	239	521.3	0.916938
Vehling,	Falko	85	229.22	510.1	0.898726
Voß,	Thorsten	70	239.5	519.81	0.921491
Warnemünde,	Ludwig	16	235	501	0.938124
Weiß,	Sebastian	85	234.32	516.46	0.907408
Wendler,	Ulf	79	235	501.7	0.936815
Werner,	Volker	66	223.7	490.3	0.912503

## Sheet: 3000-5000
name	first name	year of birth	sec 3000m	sec 5000m	KsA value
Albrecht,	Dirk-Godber	62	510.5	890.9	0.955027
Albrecht,	Konstantin	83	520.69	899.62	0.964648
Baade,	Jan	63	509.16	884.02	0.959933
Bäcker,	Simon	96	519.87	865.34	1.00128
Bartz,	Jürgen	70	517.58	894.49	0.964386
Baudewig,	Uwe	56	510.6	908	0.937225
Beutel,	Christian	65	509.06	886.24	0.95734
Böthling,	Heinz	38	494.6	877.6	0.939304
Bräuer,	Hartmut	47	482.4	841	0.956005
Braun,	Ronald	45	503	910.6	0.920638
Buchholz,	Michael	64	508.2	902.7	0.938296
Cardel,	Harald	51	508.2	875	0.968
Donndorf,	Peter	81	510.76	878.6	0.96889
Dorn,	Lutz	66	508.4	876.57	0.966647
Eckeberg,	Arno	58	522.1	907.9	0.958439
Edzards,	Tim	95	507.24	889.9	0.949994
Elbeshausen,	Mischa	80	518.1	885.58	0.975067
Feddern,	Dierk	42	510.4	880.4	0.966227
Frähmcke,	Gerd	50	473.2	819.6	0.962258
Frank,	Michael	57	523.4	897.7	0.971743
Gassert,	Ulrich	36	523	917.8	0.949735
Gauger,	Jens	65	510.4	868.4	0.979579
Green,	Andre	73	471.08	817.12	0.960854
Groß,	Gerhart	42	502.6	872.8	0.959746
Grube,	Rüdiger	50	510.68	873.1	0.974841
Heidekrüger,	Ralf	54	510.2	876.2	0.970479
Heinsohn,	Nils	67	512.96	893.04	0.957329
Herbst,	Helmut	42	518	897.8	0.96161
Holz,	Hermann	38	517.2	894.2	0.96399
Hübner,	Andreas	75	522	913.6	0.952277
Jeske,	Manfred	42	518.8	915	0.944991
Kellermann,	Jannis	82	520.85	886.45	0.979281
Knees,	Klaus	47	517.4	884.6	0.974829
Knudsen,	Uwe	50	524.4	918.1	0.951966
Knudsen,	Volker	50	519.8	902.8	0.959607
Kohn,	Tade	99	512.75	900.78	0.948715
Kolmorgen,	Marco	71	508.95	856.94	0.989859
Krauß,	Holger	62	517	898.32	0.959198
Kriebel,	Henning	43	524.2	908.4	0.961764
Krüger,	Wolfgang	47	474	822.4	0.960603
Kuenzel,	Thore	84	509.55	899.88	0.943737
Kühne,	Michael	66	522.3	905.4	0.961454
Kührmann,	Frank	68	506.2	869.3	0.970513
Legband,	Michael	52	499.8	899.8	0.925761
Lipp,	Matthias	66	503.4	897.8	0.934507
Luck,	Matthias	68	496.31	843.99	0.980087
Maier,	Ulrich	64	517.9	905.6	0.953143
Mehlfeld,	Dennis	87	523.4	882.35	0.988648
Meier,	Karsten	91	511.31	901.49	0.945305
Milbach,	Frank	58	506.8	899.4	0.939145
Militzer,	Thomas	56	520.4	903.8	0.959652
Moeller,	Lars	80	519.49	917.4	0.943772
Molero-Eichwein,	Miguel	68	522.1	896.7	0.97041
Möller,	Marc	68	486.1	886	0.914409
Murmann,	Sven	64	511.5	900.1	0.947117
Nordhausen,	Günter	39	496.8	847.6	0.976876
Olshausen,	Robert	48	516	888.4	0.968032
Pankow,	Alfred	52	511.5	883.8	0.964585
Pape,	Horst	39	521	911.2	0.952956
Peters,	Dirk	67	521.1	906	0.958609
Peucker,	Thomas	66	502.63	863.2	0.970478
Philipp,	Lutz	40	480.8	824	0.972492
Philipp,	Udo	46	503	868.6	0.965155
Radtke,	Harald	58	517.7	912	0.946089
Ratje,	Ulf	66	487.89	846	0.96117
Ratje,	Volker	66	497.8	867.45	0.956443
Rehberg,	Jost	57	517.6	904.8	0.953434
Rehberg,	Stig	92	499.26	872.96	0.953194
Reif,	Jürgen	59	521.6	915.6	0.949468
Rissel,	Knud	63	523.74	909.46	0.9598
Rodriguez	Eicke,	Manuel	518.81	891.9	0.969485
Rösner,	Martin	66	512.4	899.9	0.948994
Schaumlöffel,	Klaus	55	514	908	0.943465
Schimkus,	Uwe	69	515.2	883.5	0.971892
Schmidt,	Ernst-Hermann	48	524.6	910.8	0.959962
Schmittat,	Gert-Willi	42	515.6	897.2	0.957795
Schröder-Groeneveld,	Leif	89	502.18	894.53	0.93565
Schwarz,	Holger	60	509.12	868.8	0.976673
Seidenschnur,	Rolf	16	506.6	893.2	0.94529
Sellmer,	Lutz	60	519	910.6	0.949923
Soukup,	Wolfgang	50	488.6	839.8	0.969675
Speck,	Klaus-Jürgen	34	506	874.8	0.96403
Spiering,	Dieter	34	524.4	905.6	0.965106
Thöming,	Bernd	69	512.9	918.6	0.930583
Thomsen,	Ole	69	518.6	900.1	0.960264
Uliczka,	Steffen	84	475.41	817.86	0.968809
Untiedt,	Klaus	54	521.3	905.31	0.959708
Vehling,	Falko	85	510.1	856.25	0.992895
Venzke,	Peter	52	520.8	903.5	0.960708
Voß,	Thorsten	70	519.81	918.7	0.943017
Warnemünde,	Ludwig	16	501	918.6	0.908992
Weiß,	Sebastian	85	516.46	903.62	0.952576
Wendler,	Ulf	79	501.7	878.93	0.951346
Werner,	Volker	66	490.3	879.67	0.928947
Ziplinsky,	Rainer	52	519.9	900.3	0.962457

## Sheet: 5000-10000
name	first name	year of birth	sec 5000m	sec 10000m	KsA value
Albrecht,	Dirk-Godber	62	890.9	1851.2	0.962511
Bäcker,	Simon	96	865.34	1899.73	0.911014
Bartz,	Jürgen	70	894.49	1915	0.934193
Beutel,	Christian	65	886.24	1903.1	0.931365
Bräuer,	Hartmut	47	841	1757.2	0.957205
Buchholz,	Michael	64	902.7	1876.59	0.962064
Bukalo,	Vladymyr	76	910.9	1929.06	0.944398
Cardel,	Harald	51	875	1829.4	0.956598
Deters,	Bernd-Joachim	48	888	1860.3	0.954685
Dethlefs,	Pascal	83	888.41	1865.51	0.952458
Donndorf,	Peter	81	878.6	1896.81	0.926397
Eckeberg,	Arno	58	907.9	1925.4	0.943077
Elbeshausen,	Mischa	80	885.58	1914.4	0.925178
Feddern,	Dierk	42	880.4	1820.8	0.967047
Frähmcke,	Gerd	50	819.6	1725.8	0.94982
Frank,	Michael	57	897.7	1908.9	0.940542
Fuhrken,	Jens	61	918.5	1897.9	0.967912
Gassert,	Ulrich	36	917.8	1933.8	0.949219
Gauger,	Jens	65	868.4	1850.8	0.938405
Goineau,	Volker	87	907.72	1834.33	0.989702
Groß,	Gerhart	42	872.8	1828.8	0.954506
Grube,	Rüdiger	50	873.1	1788.3	0.976458
Hahn,	Frank	66	905.1	1858.2	0.974169
Hanak,	Marian	49	910.88	1903.26	0.957179
Heidekrüger,	Ralf	54	876.2	1842.2	0.951254
Herbst,	Helmut	42	897.8	1893	0.948547
Holz,	Hermann	38	894.2	1841.4	0.971218
Knees,	Klaus	47	884.6	1842.4	0.960269
Kolmorgen,	Marco	71	856.94	1781.86	0.961849
Köster,	Thomas	59	912.23	1900.92	0.959777
Krüger,	Wolfgang	47	822.4	1699.2	0.967985
Kühne,	Michael	66	905.4	1857.29	0.974969
Kuhnigk,	Burkhard	44	905.6	1915.85	0.945377
Kührmann,	Frank	68	869.3	1793.1	0.969606
Kührmann,	Sven	70	869.29	1822.31	0.954053
Luck,	Matthias	68	843.99	1781.44	0.947537
Maier,	Ulrich	64	905.6	1840.8	0.98392
Mehlfeld,	Dennis	87	882.35	1916.3	0.920889
Milbach,	Frank	58	899.4	1897.2	0.948134
Militzer,	Thomas	56	903.8	1896.1	0.953325
Molero-Eichwein,	Miguel	68	896.7	1868.5	0.959807
Müller,	Simon	96	890.6	1858.17	0.958578
Murmann,	Sven	64	900.1	1853.2	0.971401
Nordhausen,	Günter	39	847.6	1785.8	0.949266
Olshausen,	Robert	48	888.4	1846.4	0.962305
Peters,	Dirk	67	906	1871.7	0.968104
Peucker,	Thomas	66	863.2	1797.1	0.960659
Philipp,	Lutz	40	824	1715.6	0.960597
Philipp,	Udo	46	868.6	1813	0.958191
Radtke,	Harald	58	912	1920.81	0.949599
Rahmlow,	Jochen	42	905.6	1908.6	0.948968
Rantzow,	Oleg	77	905	1884	0.960722
Ratje,	Ulf	66	846	1772.59	0.954535
Ratje,	Volker	66	867.45	1787.88	0.970367
Rauch,	Peter	37	917	1912.4	0.959004
Reif,	Jürgen	59	915.6	1839	0.995759
Ringeloth,	Jörg	66	903	1884.9	0.958141
Schildt,	Michael	60	903.3	1901.7	0.949992
Schimkus,	Uwe	69	883.5	1852.13	0.954037
Schmidt,	Ernst-Hermann	48	910.8	1908.8	0.954317
Schröder-Groeneveld,	Leif	89	894.53	1900.03	0.941596
Schwalm,	Lars-Christian	97	902.37	1849.12	0.975999
Schwarz,	Holger	60	868.8	1810.71	0.959624
Sellmer,	Lutz	60	910.6	1905.3	0.95586
Soukup,	Wolfgang	50	839.8	1735.8	0.967623
Speck,	Klaus-Jürgen	34	874.8	1919.2	0.91163
Szymaniak,	Roland	52	885.1	1842.9	0.960551
Thöming,	Bernd	69	918.6	1931.6	0.951129
Thomsen,	Ole	69	900.1	1846.2	0.975084
Ueing,	Jürgen	58	917.3	1921.2	0.954924
Uliczka,	Steffen	84	817.86	1808.66	0.904382
Venzke,	Peter	52	903.5	1877	0.962706
Viersbach,	Wilhelm	40	918.4	1867.6	0.983508
Vogt,	Arnold	38	904	1865.8	0.969021
Wenck,	Walter	52	916.4	1888.8	0.970352
Werner,	Volker	66	879.67	1892.1	0.929835
Ziplinsky,	Rainer	52	900.3	1852.02	0.972236
