# Supplementary material for: Special endurance coefficients enable the evaluation of running performance
Source: Sci Rep. 2025 Jun 20;15:20184. doi: 10.1038/s41598-025-06009-6 (PMC12181339; doi:10.1038/s41598-025-06009-6)
Supplement: Supplementary file 20 — Supplementary Information 20. [file 41598_2025_6009_MOESM20_ESM.xlsx]

## Sheet: 100-200-400
first name name	date of birth	country	sec 100m	sec 200m	sec 400m	KsA value 100m/400m
Calvin SMITH	1961-01-08	USAUSA	9.93	19.99	43.94	0.90396
Fred KERLEY	07 MAY 1995	USAUSA	9.76	19.76	44.68	0.873769
Kenneth BEDNAREK	14 OCT 1998	USAUSA	9.89	19.68	44.05	0.89807
Letsile TEBOGO	2003-06-07	BOTBOT	9.91	19.87	44.02	0.9005
Michael NORMAN	03 DEC 1997	USAUSA	9.86	19.7	44.69	0.882524
Rai BENJAMIN	1997-07-27	USAUSA	10.03	19.99	44.5	0.901573
Tyson GAY	1982-08-09	USAUSA	9.69	19.58	44.81	0.864985
Wayde VAN NIEKERK	1992-07-15	RSARSA	9.94	19.84	43.81	0.907555
Xavier CARTER	08 DEC 1985	USAUSA	10	19.63	44.77	0.893455

## Sheet: 800-1500-3000
first name name	date of birth	country	sec 800m	sec 1500m	sec 3000m	KsA value 800m/3000m
Saïd AOUITA	1959-11-02	MARMAR	103.86	209.46	449.45	0.866559
Noureddine MORCELI	1970-02-28	ALGALG	104.79	207.37	445.11	0.882844
Noah NGENY	1978-11-02	KENKEN	104.49	208.12	455.46	0.860312
Timothy CHERUIYOT	1995-11-20	KENKEN	103.11	208.28	456.72	0.846607

## Sheet: 1500-3000-5000
first name name	date of birth	country	sec 1500m	sec 3000m	sec 5000m	KsA value 1500m/5000m
Dieter BAUMANN	1965-02-09	GERGER	213.51	450.5	774.7	0.918678
Eliud KIPCHOGE	1984-11-05	KENKEN	213.2	447.66	766.53	0.927122
Haile GEBRSELASSIE	1973-04-18	ETHETH	213.73	445.09	759.36	0.938202
Kenenisa BEKELE	1982-06-13	ETHETH	212.35	445.79	757.35	0.934619
Lopez LOMONG	1985-01-01	USAUSA	212.2	459.81	778.78	0.908258
Mo FARAH	23 MAR 1983	GBRGBR	208.81	452.62	773.11	0.900303
Saïd AOUITA	1959-11-02	MARMAR	209.46	449.45	778.39	0.89698
Salah HISSOU	1972-01-16	MARMAR	213.95	448.93	770.8	0.925229
Selemon BAREGA	2000-01-20	ETHETH	212.97	447.16	763.02	0.930382
Stewart MCSWEYN	1995-06-01	AUSAUS	209.51	448.02	776.5	0.899378
Yomif KEJELCHA	1997-08-01	ETHETH	212.59	446.25	761.73	0.930295
Abdelaati IGUIDER	25 MAR 1987	MARMAR	208.79	450.09	779.25	0.893124
Adel MECHAAL	05 DEC 1990	ESPESP	210.77	455.28	786.02	0.893828
Ali SAIDI-SIEF	15 MAR 1978	ALGALG	209.51	445.02	770.86	0.905958
Andreas ALMGREN	1995-06-12	SWESWE	212	457.05	781.7	0.904013
Augustine Kiprono CHOGE	1987-01-21	KENKEN	209.47	448.76	773.66	0.902507
Bernard LAGAT	12 DEC 1974	KENKEN	206.34	449	773.6	0.88909
Bethwell BIRGEN	1988-08-06	KENKEN	210.77	452.48	784.66	0.895377
Caleb Mwangangi NDIKU	09 OCT 1992	KENKEN	209.5	450.99	779.17	0.896253
Craig MOTTRAM	1980-06-18	AUSAUS	213.97	452.19	775.76	0.919399
Daniel Kipchirchir KOMEN	1984-11-27	KENKEN	209.02	451.41	784.02	0.888668
Daniel KOMEN	17 MAY 1976	KENKEN	209.46	440.67	759.74	0.918999
David MOORCROFT	1953-04-10	GBRGBR	213.79	452.79	780.41	0.913152
Deresse MEKONNEN	20 OCT 1987	ETHETH	212.18	452.93	787.75	0.897831
Evan JAGER	08 MAR 1989	USAUSA	212.97	455.16	782.4	0.907336
Hailu MEKONNEN	1980-04-04	ETHETH	213.14	450.53	778.57	0.912528
Hicham BELLANI	1979-09-15	MARMAR	213.71	453.71	775.52	0.918566
Hicham EL GUERROUJ	1974-09-14	MARMAR	206	443.09	770.24	0.891497
Isaac Kiprono SONGOK	1984-04-25	KENKEN	210.99	448.72	768.66	0.914969
Jakob INGEBRIGTSEN	2000-09-19	NORNOR	207.14	444	768.45	0.898519
John Kemboi KIBOWEN	1969-04-21	KENKEN	210.18	449.09	774.07	0.905086
Lawi LALANG	1991-06-15	KENKEN	213.2	456.44	780.95	0.910003
Manuel PANCORBO	1966-07-07	ESPESP	214.03	451.59	788.44	0.904867
Markos GENETI	1984-06-07	ETHETH	213.83	458.11	780.25	0.913511
Mohamed KATIR	1998-02-17	ESPESP	208.76	447.64	770.79	0.902797
Moses KIPTANUI	01 OCT 1970	KENKEN	214	447.18	774.85	0.920608
Mulugeta WENDIMU	1985-01-07	ETHETH	211.13	457.97	777.05	0.90569
Noureddine MORCELI	1970-02-28	ALGALG	207.37	445.11	783.85	0.881844
Paul BITOK	1970-06-26	KENKEN	211.96	448.41	778.94	0.907045
Sydney MAREE	1956-09-09	USAUSA	209.77	453.37	781.15	0.895133
Vénuste NIYONGABO	09 DEC 1973	BDIBDI	209.18	454.03	783.29	0.890177
Yusuf Kibet BIWOTT	1986-11-12	KENKEN	214.04	451.68	778.49	0.916475

## Sheet: 3000-5000-10000
first name name	date of birth	country	sec 3000m	sec 5000m	sec 10000m	KsA value 3000m/10000m
Abadi HADIS	1997-11-06	ETHETH	459.1	776.27	1616.46	0.946719
Abderrahim GOUMRI	21 MAY 1976	MARMAR	452.36	770.25	1622.62	0.929279
Abebe DINKESA	06 MAR 1984	ETHETH	460	775.58	1590.74	0.963912
Abraham CHEBII	23 DEC 1979	KENKEN	453.42	772.99	1624.2	0.93055
Ali KAYA	1994-04-20	TURTUR	458.65	780.31	1644.09	0.929896
Arturo BARRIOS	12 DEC 1963	MEXMEX	455.71	787.79	1628.23	0.932935
Assefa MEZGEBU	1978-06-19	ETHETH	448.45	773.84	1609.9	0.928526
Ben TRUE	29 DEC 1985	USAUSA	455.53	782.74	1634.95	0.928734
Benjamin MAIYO	06 OCT 1978	KENKEN	452.36	782.28	1627.55	0.926464
Berihu AREGAWI	2001-02-28	ETHETH	446.81	760.45	1606.13	0.927301
Birhanu BALEW	1996-02-27	BRNBRN	453.05	776.26	1627.49	0.927911
Boniface KIPROP	12 OCT 1985	UGAUGA	456.95	777.11	1599.77	0.952116
Chesari Kirui JACOB	1984-04-06	KENKEN	454.71	779.72	1639.7	0.924376
Chris SOLINSKY	05 DEC 1984	USAUSA	454.32	775.53	1619.6	0.935046
Daniel Lemashon SALEL	11 DEC 1990	KENKEN	458.91	788.23	1627.85	0.939706
Dathan RITZENHEIN	30 DEC 1982	USAUSA	459.03	776.27	1642.28	0.931693
Dieter BAUMANN	1965-02-09	GERGER	450.5	774.7	1641.53	0.914797
Edwin Cheruiyot SOI	03 MAR 1986	KENKEN	447.55	771.34	1634.83	0.912531
Eliud KIPCHOGE	1984-11-05	KENKEN	447.66	766.53	1609.02	0.927397
Emmanuel KIPSANG	1991-06-13	KENKEN	457.05	788.55	1642.99	0.927273
Eric JENKINS	1991-11-24	USAUSA	458.19	787.33	1642.06	0.930112
Essa Ismail RASHED	14 DEC 1986	QATQAT	454.7	788.02	1640.97	0.923641
Evans RUTTO	1978-04-08	KENKEN	456.38	782.71	1641.32	0.926856
Fita BAYISSA	15 DEC 1972	ETHETH	455.32	785.4	1634.26	0.928698
Gebregziabher GEBREMARIAM	12 OCT 1984	ETHETH	459.48	772.8	1612.33	0.94993
Grant FISHER	1997-04-22	USAUSA	448.48	766.96	1593.84	0.937944
Hagos GEBRHIWET	11 MAY 1994	ETHETH	450.36	765.82	1608.95	0.933031
Haile GEBRSELASSIE	1973-04-18	ETHETH	445.09	759.36	1582.75	0.937377
Henry RONO	1952-02-12	KENKEN	452.1	786.2	1642.47	0.917521
Imane MERGA	15 OCT 1988	ETHETH	459.96	773.58	1608.35	0.953275
Isiah Kiplangat KOECH	19 DEC 1993	KENKEN	450.43	768.64	1637.03	0.917169
Ismael KIRUI	1975-02-20	KENKEN	459.82	782.75	1626.59	0.942299
Ismail SGHYR	16 MAR 1972	MARMAR	450.09	778.83	1632.39	0.919082
Jacob KIPLIMO	2000-11-14	UGAUGA	446.64	761.73	1593.93	0.934044
Joe KLECKER	1996-11-16	USAUSA	459.18	775.16	1627.57	0.94042
John Kemboi CHERUIYOT	1990-07-05	KENKEN	452.16	781.64	1642.09	0.917855
Joshua CHEPTEGEI	1996-09-12	UGAUGA	453.24	755.36	1571	0.96168
Josphat Machuka KIPRONO	12 DEC 1973	KENKEN	459.32	784.04	1630.34	0.939109
Julius GITAHI	1978-04-29	KENKEN	451.13	781.89	1631.17	0.921895
Kaan Kigen ÖZBILEN	1986-01-15	KENKEN	455.87	778.58	1623.49	0.935988
Kenenisa BEKELE	1982-06-13	ETHETH	445.79	757.35	1577.53	0.941958
Khalid EL AMRI	20 MAR 1977	MARMAR	454.77	786.13	1646.24	0.920826
Khalid SKAH	1967-01-29	MARMAR	456.76	780.54	1634.53	0.931481
Leonard Patrick KOMON	1988-01-10	KENKEN	453.27	778.24	1615.29	0.935374
Lopez LOMONG	1985-01-01	USAUSA	459.81	778.78	1624.72	0.943363
Lucas Kimeli ROTICH	1990-04-16	KENKEN	455.57	775.06	1603.98	0.946749
Luke KIPKOSGEI	1975-11-27	KENKEN	447.59	776.5	1632.37	0.913988
Marc SCOTT	21 DEC 1993	GBRGBR	456.08	785.13	1630.41	0.932444
Mark Kipkinyor BETT	22 DEC 1976	KENKEN	456.66	775.63	1612.93	0.943748
Mark Kosgei KIPTOO	1976-06-21	KENKEN	452.97	773.46	1614.64	0.935131
Mathew Kipkoech KISORIO	16 MAY 1989	KENKEN	454.29	777.83	1614.25	0.938083
Matt TEGENKAMP	1982-01-19	USAUSA	454.98	778.56	1648.22	0.920144
Micah Kemboi KOGO	1986-06-30	KENKEN	458.67	780.77	1595.63	0.95818
Mo FARAH	23 MAR 1983	GBRGBR	452.62	773.11	1606.57	0.939102
Mohamed AMYN	25 MAR 1976	MARMAR	455.35	781.98	1642.67	0.924004
Mohammed MOURHIT	10 OCT 1970	BELBEL	446.62	769.71	1612.3	0.92336
Moses MOSOP	1985-07-07	KENKEN	456.88	774.46	1609.55	0.946186
Moses Ndiema KIPSIRO	1986-09-02	UGAUGA	450.95	770.72	1624.48	0.925322
Muktar EDRIS	1994-01-14	ETHETH	450.96	774.83	1637.18	0.918164
Nicholas KIPKORIR	1998-09-29	KENKEN	451.19	766.33	1618.97	0.928965
Patrick Mutuku IVUTI	1978-07-30	KENKEN	458.69	782.68	1625.88	0.940393
Paul CHELIMO	27 OCT 1990	USAUSA	451.57	777.55	1632.73	0.921912
Paul KOECH	1969-06-25	KENKEN	453.79	776.29	1596.26	0.947611
Paul LONYANGATA	12 DEC 1992	KENKEN	459.72	788.01	1641.62	0.933468
Paul Malakwen KOSGEI	1978-04-22	KENKEN	459.15	785.44	1641.56	0.932345
Paul TERGAT	1969-06-17	KENKEN	448.7	769.87	1587.85	0.941945
Richard LIMO	1980-11-18	KENKEN	452.23	776.72	1610.2	0.936178
Robert Sigei KIPNGETICH	1982-01-03	KENKEN	459.02	786.71	1624.18	0.942055
Saïd AOUITA	1959-11-02	MARMAR	449.45	778.39	1646.11	0.910125
Salah HISSOU	1972-01-16	MARMAR	448.93	770.8	1598.08	0.936395
Sammy Alex MUTAHI	1989-06-01	KENKEN	451.41	780.12	1632.42	0.92176
Sammy KIPKETER	1981-09-29	KENKEN	453.62	772.33	1609.38	0.939534
Sean MCGORTY	08 MAR 1995	USAUSA	457.47	782.13	1638.15	0.930867
Selemon BAREGA	2000-01-20	ETHETH	447.16	763.02	1604.73	0.928837
Shem KORORIA	1972-09-25	KENKEN	453.13	782.8	1638.02	0.922109
Silas KIPRUTO	1984-09-26	KENKEN	452.25	782.86	1646.31	0.915684
Sileshi SIHINE	1983-01-29	ETHETH	449.92	767.04	1599.69	0.937515
Stewart MCSWEYN	1995-06-01	AUSAUS	448.02	776.5	1643.8	0.908505
Tariku BEKELE	1987-02-28	ETHETH	448.7	772.45	1623.24	0.921408
Terefe Zewdie MEREGA	23 OCT 1982	ETHETH	456.34	786.39	1634.13	0.930852
Vincent Kiprop CHEPKOK	1988-07-05	KENKEN	450.15	771.45	1611.68	0.931016
William KALYA	1974-08-04	KENKEN	451.14	783.08	1643.65	0.914915
William KINCAID	1992-09-21	USAUSA	458.81	774.4	1626.37	0.940356
William SIGEI	11 OCT 1969	KENKEN	457.73	786.15	1612.23	0.94637
Yemaneberhan CRIPPA	15 OCT 1996	ITAITA	457.9	782.26	1630.76	0.935964
Yenew ALAMIREW	27 MAY 1990	ETHETH	447.26	768.77	1639.86	0.909143
Yobes ONDIEKI	1961-02-21	KENKEN	454.18	781.82	1618.38	0.935462
Yomif KEJELCHA	1997-08-01	ETHETH	446.25	761.73	1609.34	0.924292
Zersenay TADESE	1982-01-01	ERIERI	459.93	779.27	1597.25	0.959837
