# Supplementary material for: Special endurance coefficients enable the evaluation of running performance
Source: Sci Rep. 2025 Jun 20;15:20184. doi: 10.1038/s41598-025-06009-6 (PMC12181339; doi:10.1038/s41598-025-06009-6)
Supplement: Supplementary file 21 — Supplementary Information 21. [file 41598_2025_6009_MOESM21_ESM.xlsx]

## Sheet: 100-200-400
first name name	date of birth	country	sec 100m	sec 200m	sec 400m	KsA values 100m/400m						19.97	0.998498
Bruno HORTELANO-ROIG	1991-09-18	ESPESP	10.06	20.04	44.69	0.900425						20.04	1.00399
John REGIS	13 OCT 1966	GBRGBR	10.15	19.87	45.48	0.8927						19.87	1.02164
Konstantinos KENTERIS	1973-07-11	GREGRE	10.15	19.85	45.6	0.890351						19.85	1.02267
Marek NIIT	1987-08-09	ESTEST	10.19	20.43	45.74	0.891124						20.43	0.997553
Pierfrancesco PAVONI	1963-02-21	ITAITA	10.22	20.38	45.71	0.894334						20.38	1.00294
Vladimir KRYLOV	1964-02-26	URSURS	10.13	20.23	45.2	0.89646						20.23	1.00148
												20.42	1
												20.27	0.99556
												20.58	0.990282
												20.35	0.994595
												20.41	1.00147
												19.98	1.00901
												20.43	0.992658
												20.61	0.989811
												20.36	0.998035
												20.21	1.00049
												20.53	0.994642
												20.6	0.993204
												20.52	0.989279
												20.53	0.992694
												20.61	0.983988
												20.43	0.9907
												20.48	0.995117
												20.11	1.00348
												19.96	1.02204
												20.36	0.998035
												20.55	0.99562
												20.47	0.99658
												20.39	0.976949
												20.46	0.993157
												20.08	1.00697
												20.45	0.999511
												20.41	1.00049
												19.8	1.00202
												20.59	0.992715
												19.81	1.0005
												20.2	0.992079
												20.16	1.00595
												20.59	0.985915
												20.47	0.988764
												20.13	0.997516
												20.43	0.994616
												20.3	0.990148
												20.51	0.987811
												20.61	0.98787
												20.56	0.994163
												20.59	0.976202
												20.31	0.981782
												20.47	0.995603
												20.42	0.996082
												20.13	1.01441
												20.37	0.993618
												20.1	0.99403
												20.01	0.985507
												20.23	0.994563
												20.49	0.992679
												20.17	0.999504
												20.38	1
												20.29	0.998521
												20.16	1.00893
												20.48	0.991211
												20.46	0.985337
												20.44	0.991194
												20.53	0.99659
												20.58	0.982507
												20.38	0.973503
												20.45	0.999511
												20.31	0.988676
												20.24	1.00099
												20.59	0.991744
												19.89	1.00452
												20.2	1.00891
												20.3	0.971429
												20.23	1.00939
												20.39	1.00245
												20.02	1.00999
												20.29	0.986693
												20.42	0.994123
												20.61	0.950995
												20.09	0.982578
												20.59	0.993686
												20.6	0.991262
												20.09	1.01145
												20.47	0.989741
												20.51	0.995612
												20.38	1.00294
												20.41	1.00245
												20.49	0.976086
												20.19	0.996533
												20.38	0.987242
												20.59	0.986887
												20.47	0.989741
												19.97	1.0005
												20.51	0.989761
												19.97	1.02454
												20.43	1.00049
												20.24	0.992095
												19.95	1.0015
												20.46	0.99218
												20.35	0.990663
												20.48	0.993164
												20.19	1.00446
												20.36	1.00491
												20.3	1.00296
												19.72	1.01521
												20.37	1.00049
												20.27	1.00543
												19.76	1.00911
												20.31	0.977843
												20.48	0.995117
												20.34	0.984267
												20.46	0.993157
												20.47	0.987787
												20.49	0.983895
												20.27	0.985693
												20.23	1.00247
												20.4	0.989216
												20.3	0.995074
												20.45	0.988753
												20.37	0.9946
												20.4	0.996078
												20.41	0.991671
												20.48	0.989258
												20.34	0.9941
												20.48	0.998047
												20.5	0.998049
												20.54	0.983447
												20.2	1.00396
												20.47	0.997557
												20.34	0.999017
												20.19	1.00644
												20	1.007
												20.59	0.987858
												20.34	1.00295
												20.33	1.00148
												20.24	1.00791
												20.46	1
												19.73	0.996452

## Sheet: 800-1500-3000
first name name	date of birth	country	sec 800m	sec 1500m	sec 3000m	KsA values 800m/3000m
Andreas ALMGREN	1995-06-12	SWESWE	105.59	212	457.05	0.866344
Anthony WHITEMAN	1971-11-13	GBRGBR	105.81	212.34	463.61	0.855865
Fermín CACHO	1969-02-16	ESPESP	105.37	208.95	457.02	0.864596
Gennaro DI NAPOLI	05 MAR 1968	ITAITA	105.84	212.78	459.54	0.86369
Gert-Jan LIEFERS	1978-09-26	NEDNED	105.47	212.89	457.48	0.864546
José Antonio REDOLAT	1976-02-17	ESPESP	105.39	211.21	466	0.848095
Juan Carlos HIGUERO	1978-08-03	ESPESP	105.87	211.57	458.71	0.865498
Marcus O'SULLIVAN	22 DEC 1961	IRLIRL	105.87	213.61	462.53	0.85835
Marko KOERS	1972-11-03	NEDNED	104.01	213.05	466.52	0.836057
Niels LAROS	2005-04-17	NEDNED	104.78	212.89	468.25	0.839135
Rui SILVA	1977-08-03	PORPOR	104.91	210.07	466.41	0.843491
Steve CRAM	14 OCT 1960	GBRGBR	102.88	209.67	465.45	0.828875
Steve OVETT	09 OCT 1955	GBRGBR	104.09	210.77	461.3	0.846168
Wolfram MÜLLER	1981-07-08	GERGER	105.14	215.5	465.05	0.847812

## Sheet: 1500-3000-5000
first name name	date of birth	country	sec 1500m	sec 3000m	sec 5000m	KsA values 1500m/5000m
Adel MECHAAL	05 DEC 1990	ESPESP	210.77	455.28	786.02	0.893828
Adrian PASSEY	1964-09-02	GBRGBR	214.5	468.09	800.09	0.893649
Alberto GARCÍA	1971-02-22	ESPESP	215.69	456.53	782.54	0.91876
Alistair Ian CRAGG	1980-06-13	IRLIRL	216.18	452.49	783.53	0.919684
Anacleto JIMÉNEZ	1967-02-24	ESPESP	214.47	455.83	788.3	0.906888
Andreas ALMGREN	1995-06-12	SWESWE	212	457.05	781.7	0.904013
Andrew BADDELEY	1982-06-20	GBRGBR	214.36	459.86	800.85	0.892219
Bashir ABDI	1989-02-10	BELBEL	216.55	460.44	784.91	0.919638
Bouabdellah TAHRI	20 DEC 1978	FRAFRA	212.73	453.18	792.22	0.89508
Carlos GARCÍA	1975-08-20	ESPESP	216.41	463.91	796.4	0.905784
Carlos MAYO	1995-09-18	ESPESP	216.44	468.29	798.15	0.903924
Cyrille LAVENTURE	29 MAR 1964	FRAFRA	216.37	457.74	798.29	0.903473
David MOORCROFT	1953-04-10	GBRGBR	213.79	452.79	780.41	0.913152
Dieter BAUMANN	1965-02-09	GERGER	213.51	450.5	774.7	0.918678
Dmitriy DMITRIYEV	03 MAR 1956	URSURS	216.5	462.05	797.37	0.905059
Eamonn COGHLAN	1952-11-21	IRLIRL	216.57	457.6	799.13	0.903357
Elzan BIBIĆ	1999-01-08	SRBSRB	215.07	459.45	804.42	0.891201
Filip INGEBRIGTSEN	1993-04-20	NORNOR	210.01	454	791.75	0.88416
Florian ORTH	1989-07-24	GERGER	214.54	464.65	803.67	0.889835
Francis GONZALEZ	1952-02-06	FRAFRA	216.2	461	800.24	0.900563
Frank O'MARA	1960-07-17	IRLIRL	214.02	460.41	793.02	0.899599
Gennaro DI NAPOLI	05 MAR 1968	ITAITA	212.78	459.54	797.46	0.889407
Gert-Jan LIEFERS	1978-09-26	NEDNED	212.89	457.48	802.26	0.884543
Günther WEIDLINGER	1978-04-05	AUTAUT	214.69	468.46	793.44	0.901938
Henrik INGEBRIGTSEN	1991-02-24	NORNOR	211.46	456.85	793.99	0.887753
Isaac KIMELI	09 MAR 1994	BELBEL	216.51	467.48	784.72	0.919691
Isaac VICIOSA	26 DEC 1969	ESPESP	210.94	449.34	789.63	0.890459
Jack BUCKNER	1961-09-22	GBRGBR	215.28	460.43	790.15	0.908182
Jakob INGEBRIGTSEN	2000-09-19	NORNOR	207.14	444	768.45	0.898519
Jesús ESPAÑA	1978-08-21	ESPESP	216.53	458.26	784.73	0.919764
Jimmy GRESSIER	04 MAY 1997	FRAFRA	213.9	460.21	776.09	0.918708
John MAYOCK	26 OCT 1970	GBRGBR	211.86	467.28	799.43	0.883379
José Antonio REDOLAT	1976-02-17	ESPESP	211.21	466	803.14	0.876601
José Luis GONZÁLEZ	08 DEC 1957	ESPESP	210.92	462.93	792.34	0.88733
Juan Carlos HIGUERO	1978-08-03	ESPESP	211.57	458.71	802.68	0.878598
Karl FLESCHEN	28 MAY 1955	FRGFRG	216.2	461.2	793.88	0.907778
Mahiedine MEKHISSI	15 MAR 1985	FRAFRA	213.12	464.98	800.53	0.887412
Manuel PANCORBO	1966-07-07	ESPESP	214.03	451.59	788.44	0.904867
Marc SCOTT	21 DEC 1993	GBRGBR	215.93	456.08	785.13	0.916748
Mark CARROLL	1972-01-15	IRLIRL	214.91	450.36	783.93	0.913815
Mike FOPPEN	1996-11-29	NEDNED	215.67	459.75	785.66	0.915027
Mo FARAH	23 MAR 1983	GBRGBR	208.81	452.62	773.11	0.900303
Mohamed ABDILAAHI	24 MAR 1999	GERGER	215.69	458.98	783.18	0.918009
Mohamed KATIR	1998-02-17	ESPESP	208.76	447.64	765.01	0.909618
Mohammed MOURHIT	10 OCT 1970	BELBEL	216.14	446.62	769.71	0.936024
Morhad AMDOUNI	1988-06-21	FRAFRA	214.05	457.5	794.19	0.8984
Narve Gilje NORDÅS	1998-09-30	NORNOR	209.47	461.31	785.38	0.889039
Niels LAROS	2005-04-17	NEDNED	212.89	468.25	803.01	0.883717
Pascal THIÉBAUT	1959-06-06	FRAFRA	214.08	462.64	794.6	0.898062
Pierre DÉLÈZE	1958-08-25	SUISUI	211.75	463.46	795.31	0.887495
Rachid CHEKHEMANI	01 OCT 1973	FRAFRA	215.22	458.57	800.14	0.896593
Ray FLYNN	1957-01-22	IRLIRL	214.65	461.6	799.52	0.894912
Rui SILVA	1977-08-03	PORPOR	210.07	466.41	799.2	0.876168
Sam PARSONS	1994-06-18	GERGER	216.22	462.58	801.17	0.899601
Stefano MEI	1963-02-03	ITAITA	214.57	462.85	791.57	0.903563
Steve OVETT	09 OCT 1955	GBRGBR	210.77	461.3	800.06	0.878142
Thomas WESSINGHAGE	1952-02-22	FRGFRG	211.58	456.75	792.78	0.889612
Vincent ROUSSEAU	1962-07-29	BELBEL	216.38	459.41	790.99	0.911853
Yemaneberhan CRIPPA	15 OCT 1996	ITAITA	215.26	457.9	782.26	0.917257

## Sheet: 3000-5000-10000
first name name	date of birth	country	sec 3000m	sec 5000m	sec 10000m	KsA values 3000m/10000m
Abdellah BÉHAR	1963-07-05	FRAFRA	455.8	793.33	1662.57	0.913846
Abel ANTÓN	24 OCT 1962	ESPESP	466.08	795.17	1671.37	0.929537
Adel MECHAAL	05 DEC 1990	ESPESP	455.28	786.02	1670.56	0.908438
Alberto COVA	01 DEC 1958	ITAITA	466.4	790.06	1657.59	0.937908
Alberto GARCÍA	1971-02-22	ESPESP	456.53	782.54	1666.12	0.91336
Alejandro GOMEZ	1967-04-11	ESPESP	467.7	800.91	1659.38	0.939508
Aleksandr FEDOTKIN	1955-11-03	URSURS	466.3	797.66	1661.89	0.935281
Ali KAYA	1994-04-20	TURTUR	458.65	780.31	1644.09	0.929896
Alistair Ian CRAGG	1980-06-13	IRLIRL	452.49	783.53	1659.55	0.908861
Andrew BUTCHART	14 OCT 1991	GBRGBR	455.18	786.21	1656.77	0.915798
Andy VERNON	1986-01-07	GBRGBR	465.75	791.5	1662.62	0.933767
Antonio ABADÍA	1990-07-02	ESPESP	468.14	792.68	1687.14	0.924918
Antonio Bordello MARTINS	1963-08-23	FRAFRA	467.22	794.47	1642.78	0.948027
António PINTO	22 MAR 1966	PORPOR	461.33	782.86	1632.47	0.941988
Antonio SERRANO	08 MAR 1965	ESPESP	467.73	802.4	1667.33	0.935088
Are NAKKIM	1964-02-13	NORNOR	465.03	799.82	1652.52	0.938022
Arne GABIUS	22 MAR 1981	GERGER	455.43	792.5	1663.93	0.912358
Bashir ABDI	1989-02-10	BELBEL	460.44	784.91	1644.41	0.933344
Bouabdellah TAHRI	20 DEC 1978	FRAFRA	453.18	792.22	1651.46	0.914706
Brendan FOSTER	1948-01-12	GBRGBR	455.2	794.6	1650.3	0.919429
Carles CASTILLEJO	1978-08-18	ESPESP	462.02	791.5	1659.79	0.927868
Carlos MAYO	1995-09-18	ESPESP	468.29	798.15	1645	0.948916
Charles HICKS	2001-07-25	GBRGBR	463.84	804.58	1660.16	0.931316
Chris THOMPSON	1981-04-17	GBRGBR	463.34	791.51	1647.36	0.93754
Christoph HERLE	1955-11-19	FRGFRG	466.9	799.25	1670.27	0.931785
Daniele MEUCCI	07 OCT 1985	ITAITA	461.74	799	1652.86	0.931194
David BEDFORD	30 DEC 1949	GBRGBR	466.4	797.21	1650.8	0.941766
David Richard NERURKAR	1964-01-06	GBRGBR	468	803.36	1660.03	0.939742
Detlef UHLEMANN	1949-09-24	FRGFRG	465.6	801.07	1662.09	0.933764
Dieter BAUMANN	1965-02-09	GERGER	450.5	774.7	1641.53	0.914797
Dietmar MILLONIG	1955-06-01	AUTAUT	463.66	795.31	1662.98	0.929376
Dionisio CASTRO	1963-11-22	PORPOR	463.82	793.59	1662.84	0.929775
Domingos CASTRO	1963-11-22	PORPOR	461.02	794.41	1654.53	0.928804
Driss EL HIMER	1974-04-04	FRAFRA	454.46	790.99	1668	0.908193
Eamonn MARTIN	09 OCT 1958	GBRGBR	460.94	797.84	1643.06	0.935125
Emiel PUTTEMANS	08 OCT 1947	BELBEL	457.6	793	1659.58	0.919108
Enrique MOLINA	1968-02-25	ESPESP	452.32	787.34	1669.71	0.902991
Fabián RONCERO	19 OCT 1970	ESPESP	461.48	802.46	1634.44	0.941158
Fernando MAMEDE	1951-11-01	PORPOR	463.94	788.54	1633.81	0.94654
Francesco PANETTA	1963-01-10	ITAITA	462.73	786.76	1644.16	0.938128
Franco FAVA	1952-09-03	ITAITA	466.2	801.98	1662.65	0.934653
Frank O'MARA	1960-07-17	IRLIRL	460.41	793.02	1678.01	0.914595
Frank ZIMMERMANN	1955-08-10	FRGFRG	465.17	798.2	1662.8	0.932503
Gary STAINES	1963-07-03	GBRGBR	461.79	794.28	1668.73	0.922438
Gerard TEBROKE	1949-11-09	NEDNED	467.2	801.68	1656.64	0.940055
Günther WEIDLINGER	1978-04-05	AUTAUT	468.46	793.44	1656.46	0.942693
Hansjörg KUNZE	28 DEC 1959	GDRGDR	464.05	790.4	1646	0.939753
Ian HAMER	1965-04-18	GBRGBR	466.4	789.8	1677.77	0.926627
Ian STEWART	1960-09-22	GBRGBR	463.9	802.08	1663.03	0.929829
Ilias FIFA	16 MAY 1989	ESPESP	460.55	791.83	1679.76	0.91392
Isaac KIMELI	09 MAR 1994	BELBEL	467.48	784.72	1642.7	0.948601
Ismail SGHYR	16 MAR 1972	FRAFRA	458.37	781.64	1665.14	0.917581
Jan FITSCHEN	02 MAY 1977	GERGER	466.22	794.85	1682.55	0.923638
Jimmy GRESSIER	04 MAY 1997	FRAFRA	460.21	776.09	1644.51	0.932821
João CAMPOS	1958-09-22	PORPOR	465.7	799.1	1687.86	0.919705
Joao JUNQUIERA	1965-04-24	PORPOR	467.26	802.3	1673.74	0.930571
John DOHERTY	1961-07-22	IRLIRL	461.59	794.17	1669.74	0.921481
John NUTTALL	1967-01-11	GBRGBR	456.4	796.7	1687.43	0.901568
John TREACY	1957-06-04	IRLIRL	465.22	796.81	1668.7	0.929306
Jon BROWN	1971-02-27	GBRGBR	465.41	799.03	1638.14	0.947029
Jonny DANIELSSON	1964-09-04	SWESWE	462.41	800.29	1675.74	0.919813
Jos HERMENS	1950-01-08	NEDNED	464.4	801.9	1661.25	0.931828
José Manuel MARTÍNEZ	22 OCT 1971	ESPESP	459.64	791.13	1650.56	0.928251
José RAMOS	1968-07-28	PORPOR	468.67	803.77	1676.3	0.931953
José REGALO	1963-11-22	PORPOR	463	795.62	1682.4	0.91734
José RÍOS	15 MAR 1974	ESPESP	462.08	787.59	1642.2	0.937929
Juan Carlos DE LA OSSA	1976-11-25	ESPESP	462.16	789.84	1647.8	0.934903
Julian GOATER	1953-01-12	GBRGBR	468.66	795.59	1654.58	0.944167
Julien WANDERS	18 MAR 1996	SUISUI	463.62	793.84	1637.29	0.943877
Kamiel MAASE	20 OCT 1971	NEDNED	465.44	793.06	1646.29	0.942402
Karl FLESCHEN	28 MAY 1955	FRGFRG	461.2	793.88	1656.8	0.927893
Knut KVALHEIM	1950-06-14	NORNOR	462.4	800.54	1661.26	0.92781
Larbi ZEROUAL	1971-01-10	FRAFRA	460.46	800.2	1654.05	0.927945
Lasse VIRÉN	1949-07-22	FINFIN	463.2	796.3	1658.35	0.931046
Luigi ZARCONE	1950-06-18	ITAITA	467.54	803.7	1684.5	0.925181
Magnus Tuv MYHRE	2000-06-15	NORNOR	468.07	789.44	1682.18	0.927507
Manuel Ángel PEÑAS	1977-11-09	ESPESP	464.7	802.83	1678.76	0.922705
Manuel PANCORBO	1966-07-07	ESPESP	451.59	788.44	1685.86	0.892897
Marc SCOTT	21 DEC 1993	GBRGBR	456.08	785.13	1630.41	0.932444
Mark CARROLL	1972-01-15	IRLIRL	450.36	783.93	1666.82	0.900637
Markus RYFFEL	1955-02-05	SUISUI	461.05	787.54	1674.29	0.917902
Martti VAINIO	30 DEC 1950	FINFIN	466.24	800.07	1650.99	0.941334
Mats ERIXON	19 MAR 1958	SWESWE	468.2	804.2	1676.56	0.930874
Mike FOPPEN	1996-11-29	NEDNED	459.75	785.66	1679.1	0.912691
Mike MCLEOD	1952-01-25	GBRGBR	468.18	803.26	1659.76	0.940256
Mo FARAH	23 MAR 1983	GBRGBR	452.62	773.11	1606.57	0.939102
Mohammed MOURHIT	10 OCT 1970	BELBEL	446.62	769.71	1612.3	0.92336
Monder RIZKI	1979-08-16	BELBEL	462.84	784.06	1687.1	0.914469
Morhad AMDOUNI	1988-06-21	FRAFRA	457.5	794.19	1643.39	0.92796
Mustapha ESSAÏD	1970-01-20	FRAFRA	450.78	782.15	1681.7	0.893501
Narve Gilje NORDÅS	1998-09-30	NORNOR	461.31	785.38	1684.42	0.912896
Nick ROSE	30 DEC 1951	GBRGBR	460.4	798.91	1651.19	0.929431
Patrick DEVER	1996-09-05	GBRGBR	457.39	799.85	1643.88	0.92746
Paul ARPIN	1960-02-20	FRAFRA	463.58	802.03	1659.36	0.931243
Pietro RIVA	01 MAY 1997	ITAITA	465.52	802.73	1670.51	0.928898
Polat Kemboi ARIKAN	12 DEC 1990	TURTUR	462.31	785.98	1655.5	0.930857
Richard RINGER	1989-02-27	GERGER	466.59	790.94	1656.52	0.938896
Risto ULMALA	07 MAY 1963	FINFIN	464.3	801.9	1673	0.925085
Robert DENMARK	1968-11-23	GBRGBR	459.55	790.24	1683.31	0.910013
Róbert ŠTEFKO	28 MAY 1968	SVKSVK	466.83	799.4	1662.98	0.93573
Robin HENDRIX	1995-01-14	BELBEL	468.72	794.32	1681.65	0.929088
Rui SILVA	1977-08-03	PORPOR	466.41	799.2	1673.55	0.928983
Salvatore ANTIBO	1962-02-07	ITAITA	463.57	785.59	1636.5	0.944231
Sam ATKIN	14 MAR 1993	GBRGBR	459.71	795.31	1646.58	0.930636
Simon DEBOGNIES	1996-07-16	BELBEL	466.24	803.58	1677.29	0.926574
Simone ZANON	30 MAY 1975	ITAITA	466.47	802.48	1676.65	0.927385
Stefano BALDINI	25 MAY 1971	ITAITA	463.14	803.43	1663.98	0.927776
Stefano MEI	1963-02-03	ITAITA	462.85	791.57	1663.97	0.9272
Stephane FRANKE	1964-02-12	GERGER	459.78	783.76	1668.88	0.91834
Thierry PANTEL	1964-07-06	FRAFRA	463.4	797.71	1651.16	0.935504
Tim HUTCHINGS	04 DEC 1958	GBRGBR	463.03	791.5	1687.57	0.914589
Valeriy ABRAMOV	1956-08-22	URSURS	466.8	791.99	1675.17	0.928861
Vincent ROUSSEAU	1962-07-29	BELBEL	459.41	790.99	1643.18	0.931953
Willy POLLEUNIS	27 DEC 1947	BELBEL	464.35	803.2	1687.6	0.91718
Yemaneberhan CRIPPA	15 OCT 1996	ITAITA	457.9	782.26	1630.76	0.935964
Yevgeni IGNATOV	1959-06-25	BULBUL	466.34	793.15	1676.26	0.927342
