# Supplementary material for: Special endurance coefficients enable the evaluation of running performance
Source: Sci Rep. 2025 Jun 20;15:20184. doi: 10.1038/s41598-025-06009-6 (PMC12181339; doi:10.1038/s41598-025-06009-6)
Supplement: Supplementary file 22 — Supplementary Information 22. [file 41598_2025_6009_MOESM22_ESM.xlsx]

## Sheet: 100-200-400
first name name	date of birth	sec 100m	sec 200m	sec 400m	KsA values 100m/400m
Adrian PATRICK	1973-06-15	10.38	20.43	45.63	0.909928
Ainsley BENNETT	1954-07-22	10.21	20.42	46.15	0.88494
Ben SNAITH	1995-09-17	10.4	20.88	46.21	0.900238
Charles DOBSON	20 OCT 1999	10.28	20.19	45.11	0.91155
Chris CLARKE	1990-01-25	10.45	20.22	45.59	0.916868
Conrad WILLIAMS	20 MAR 1982	10.4	20.96	45.06	0.923213
Dan PUTMAN	30 DEC 1991	10.47	21.02	46.02	0.910039
David JENKINS	25 MAY 1952	10.36	20.66	44.93	0.922324
Du'aine LADEJO	1971-02-14	10.45	20.96	44.66	0.935961
Edmond AMANING	27 OCT 1993	10.31	20.43	46.49	0.887072
Ian MACKIE	1975-02-27	10.17	20.85	45.58	0.892497
Jamal RHODEN-STEVENS	1994-04-27	10.29	20.8	45.86	0.897514
John REGIS	13 OCT 1966	10.15	19.87	45.48	0.8927
Mark RICHARDSON	1972-07-26	10.35	20.62	44.37	0.933063
Michael OHIOZE	1995-02-06	10.39	20.71	46.18	0.899957
Miguel FRANCIS	28 MAR 1995	10.23	19.97	46.48	0.880379
Nick STEWART	1998-06-22	10.42	20.94	46.44	0.897502
Niclas BAKER	1994-09-09	10.51	21.04	46.05	0.912921
Rio MITCHAM	1999-08-30	10.41	21.12	45.6	0.913158
Roger BLACK	31 MAR 1966	10.48	20.56	44.37	0.944783
Rory EVANS	1989-11-19	10.43	20.75	46.26	0.901859
Solomon WARISO	1966-11-11	10.33	20.5	44.68	0.924799
Tim BENJAMIN	02 MAY 1982	10.52	20.67	44.56	0.944345
Todd BENNETT	1962-07-06	10.46	20.36	45.27	0.924232

## Sheet: 800-1500-3000
first name name	date of birth	sec 800m	sec 1500m	sec 3000m	KsA values 800m/3000m
Andrew BADDELEY	1982-06-20	106.32	214.36	459.86	0.867003
Anthony WHITEMAN	1971-11-13	105.81	212.34	463.61	0.855865
David MOORCROFT	1953-04-10	106.64	213.79	452.79	0.883191
Neil CADDY	18 MAR 1975	107.89	219.03	468.76	0.863102
Paul LARKINS	19 MAY 1963	107.13	215.94	467.54	0.859258
Steve CRABB	1963-11-30	105.69	213.34	472.98	0.837958
Steve CRAM	14 OCT 1960	102.88	209.67	465.45	0.828875
Steve OVETT	09 OCT 1955	104.09	210.77	461.3	0.846168
Thomas LANCASHIRE	1985-07-02	105.76	213.96	469.35	0.844998

## Sheet: 1500-3000-5000
first name name	date of birth	sec 1500m	sec 3000m	sec 5000m	KsA values 1500m/5000m
Adam BOWDEN	1982-08-05	220.83	471.33	830.86	0.885949
Adrian PASSEY	1964-09-02	214.5	468.09	800.09	0.893649
Alex GEORGE	1996-02-06	221.84	471.06	813.25	0.909273
Andrew BADDELEY	1982-06-20	214.36	459.86	800.85	0.892219
Andrew BUTCHART	14 OCT 1991	218.84	455.18	786.21	0.927827
Andrew GRAFFIN	20 DEC 1977	215.53	472.26	811.64	0.885163
Anthony SIMMONS	06 OCT 1948	221.1	471.53	805.67	0.914767
Barry SMITH	1953-04-16	220.84	469.64	801.14	0.918857
Brendan FOSTER	1948-01-12	217.64	455.2	794.6	0.912996
Chris THOMPSON	1981-04-17	221.04	463.34	791.51	0.930879
Christian STEPHENSON	1974-07-22	221.94	473.23	828.31	0.893144
Colin REITZ	1960-04-06	217.55	464.4	817.31	0.88726
David LEWIS	15 OCT 1961	219	462.47	801.13	0.911213
David MOORCROFT	1953-04-10	213.79	452.79	780.41	0.913152
Eamonn MARTIN	09 OCT 1958	220.54	460.94	797.84	0.921404
Gary STAINES	1963-07-03	220.25	461.79	794.28	0.924317
Geoff TURNBULL	1961-04-15	219.84	465.49	801.73	0.914023
Ian CROWE-WRIGHT	17 MAR 1995	220.21	474.73	808.08	0.908367
Ian GILLESPIE	18 MAY 1970	219.8	468.28	798.06	0.91806
Ian HAMER	1965-04-18	218.9	466.4	789.8	0.923863
Ian STEWART	1960-09-22	218.65	463.9	802.08	0.908679
Jack BUCKNER	1961-09-22	215.28	460.43	790.15	0.908182
Jack ROWE	1996-01-30	221.23	462.15	800	0.921792
James WEST	1996-01-30	214.07	463.79	822.03	0.868054
John MAYOCK	26 OCT 1970	211.86	467.28	799.43	0.883379
John NUTTALL	1967-01-11	220.6	456.4	796.7	0.922974
John ROBSON	1957-01-31	213.83	465.81	814.02	0.875613
Jon BROWN	1971-02-27	220.53	465.41	799.03	0.91999
Jonathan DAVIES	28 OCT 1994	219	465.75	796.66	0.916326
Jonathan MELLOR	27 DEC 1986	221.95	471.88	811.21	0.912012
Jonathan RICHARDS	19 MAY 1964	220.5	468.28	811.38	0.905864
Jonathan SHIELDS	1998-02-01	221.04	474.23	818.56	0.900117
Lee EMANUEL	1985-01-24	216.29	471.3	811.56	0.888371
Marc SCOTT	21 DEC 1993	215.93	456.08	785.13	0.916748
Mark ROWLAND	07 MAR 1963	214.53	469.82	801.83	0.891835
Mark SCRUTTON	1960-04-14	218.78	470.38	812.2	0.897891
Michael OPENSHAW	1972-04-08	219.7	474.1	804.44	0.910364
Mo FARAH	23 MAR 1983	208.81	452.62	773.11	0.900303
Nathaniel MUIR	12 MAR 1958	221.75	469.3	797.9	0.92639
Neil CADDY	18 MAR 1975	219.03	468.76	828	0.881763
Nick MCCORMICK	1981-09-11	215.74	471.17	798.81	0.900256
Nick ROSE	30 DEC 1951	220.41	460.4	798.91	0.919628
Patrick DEVER	1996-09-05	221.18	457.39	799.85	0.921756
Paul LARKINS	19 MAY 1963	215.94	467.54	830.68	0.866519
Philip SESEMANN	03 OCT 1992	220.93	472.42	825.73	0.891857
Ray SMEDLEY	1951-09-03	218.52	469.72	815	0.893742
Richard CALLAN	1955-11-15	220.21	467.56	807.14	0.909425
Robert DENMARK	1968-11-23	217.99	459.55	790.24	0.91951
Robert WHALLEY	1968-02-11	220.7	471.4	821.08	0.895974
Ross MILLINGTON	1989-09-19	220.09	472.4	816.39	0.898631
Scott OVERALL	1983-02-09	221.9	468.92	808.33	0.915055
Simon MUGGLESTONE	1968-01-24	220.66	467.12	808.29	0.909987
Spencer BARDEN	31 MAR 1973	219.64	473.2	821.99	0.890684
Steve CRAM	14 OCT 1960	209.67	465.45	808.58	0.864355
Steve EMSON	1956-11-05	221.18	472.32	808.99	0.911342
Steve OVETT	09 OCT 1955	210.77	461.3	800.06	0.878142
Thomas HANLON	20 MAY 1967	218.08	471.31	819.95	0.886558
Thomas LANCASHIRE	1985-07-02	213.96	469.35	814.44	0.875694
Tim HUTCHINGS	04 DEC 1958	218.06	463.03	791.5	0.918341
Tom MORTIMER	1999-01-07	219.22	458.73	808.12	0.904239

## Sheet: 3000-5000-10000
first name name	date of birth	sec 3000m	sec 5000m	sec 10000m	KsA values 3000m/10000m
Adrian ROYLE	1959-02-12	466.39	806.19	1667.16	0.932504
Alexander YEE	1998-02-18	465.81	809.18	1671.94	0.928682
Andres JONES	1977-02-03	474.12	819.43	1680.5	0.940434
Andrew BUTCHART	14 OCT 1991	455.18	786.21	1656.77	0.915798
Andy VERNON	1986-01-07	465.75	791.5	1662.62	0.933767
Anthony SIMMONS	06 OCT 1948	471.53	805.67	1663.59	0.944804
Barry SMITH	1953-04-16	469.64	801.14	1686.13	0.928438
Ben CONNOR	17 OCT 1992	474.01	799.47	1671.82	0.945098
Billy DEE	18 DEC 1961	462.77	807.41	1680.64	0.917845
Brendan FOSTER	1948-01-12	455.2	794.6	1650.3	0.919429
Charles HICKS	2001-07-25	463.84	804.58	1660.16	0.931316
Chris THOMPSON	1981-04-17	463.34	791.51	1647.36	0.93754
David BEDFORD	30 DEC 1949	466.4	797.21	1650.8	0.941766
David BLACK	02 OCT 1952	469.92	803.52	1656.27	0.94574
David LEWIS	15 OCT 1961	462.47	801.13	1688.44	0.913012
David Richard NERURKAR	1964-01-06	468	803.36	1660.03	0.939742
Dick TAYLOR	1945-01-03	467.6	806.2	1686.6	0.924147
Eamonn MARTIN	09 OCT 1958	460.94	797.84	1643.06	0.935125
Emile CAIRESS	27 DEC 1997	464.74	806.4	1654.08	0.936553
Gary STAINES	1963-07-03	461.79	794.28	1668.73	0.922438
Geoff SMITH	24 OCT 1953	472.68	806.33	1663.76	0.947012
Ian HAMER	1965-04-18	466.4	789.8	1677.77	0.926627
Ian STEWART	1960-09-22	463.9	802.08	1663.03	0.929829
Jack BUCKNER	1961-09-22	460.43	790.15	1693.36	0.906344
Jack ROWE	1996-01-30	462.15	800	1700.31	0.906011
John DAVIES	1952-11-20	473.31	819.8	1698.6	0.928824
John NUTTALL	1967-01-11	456.4	796.7	1687.43	0.901568
Jon BROWN	1971-02-27	465.41	799.03	1638.14	0.947029
Jonathan MELLOR	27 DEC 1986	471.88	811.21	1722.2	0.913328
Jonathan RICHARDS	19 MAY 1964	468.28	811.38	1694.08	0.921405
Jonathan SOLLY	1963-06-28	470.2	802.39	1671.76	0.937535
Julian GOATER	1953-01-12	468.66	795.59	1654.58	0.944167
Karl KESKA	07 MAY 1972	470.04	800.3	1664.09	0.941536
Keith PENNY	1950-01-29	473.89	817.24	1709.6	0.923978
Lawrie SPENCE	1953-07-16	472.82	817.73	1691.85	0.931564
Luke TRAYNOR	1993-07-06	473.88	819.95	1748.52	0.903393
Marc SCOTT	21 DEC 1993	456.08	785.13	1630.41	0.932444
Mark SCRUTTON	1960-04-14	470.38	812.2	1703.04	0.920667
Mike MCLEOD	1952-01-25	468.18	803.26	1659.76	0.940256
Mo FARAH	23 MAR 1983	452.62	773.11	1606.57	0.939102
Nathaniel MUIR	12 MAR 1958	469.3	797.9	1719.69	0.90966
Nick GOOLAB	1990-01-30	462.22	813.48	1690.49	0.911412
Nick ROSE	30 DEC 1951	460.4	798.91	1651.19	0.929431
Patrick DEVER	1996-09-05	457.39	799.85	1643.88	0.92746
Paul DAVIES-HALE	1962-06-21	464.76	801.6	1704.46	0.90891
Paul LARKINS	19 MAY 1963	467.54	830.68	1733.25	0.899159
Ray SMEDLEY	1951-09-03	469.72	815	1704.15	0.918777
Robert DENMARK	1968-11-23	459.55	790.24	1683.31	0.910013
Ross MILLINGTON	1989-09-19	472.4	816.39	1675.06	0.940066
Sam ATKIN	14 MAR 1993	459.71	795.31	1646.58	0.930636
Scott BEATTIE	04 DEC 1998	472.64	805.53	1678.92	0.938381
Steve BINNS	1960-08-25	471.84	803.71	1675.66	0.938615
Steve EMSON	1956-11-05	472.32	808.99	1714.75	0.918151
Steve JONES	1955-08-04	469.8	798.6	1659.14	0.943862
Tim HUTCHINGS	04 DEC 1958	463.03	791.5	1687.57	0.914589
Tom ANDERSON	1990-01-12	469.85	808.07	1715.47	0.912967
