# Supplementary material for: Special endurance coefficients enable the evaluation of running performance
Source: Sci Rep. 2025 Jun 20;15:20184. doi: 10.1038/s41598-025-06009-6 (PMC12181339; doi:10.1038/s41598-025-06009-6)
Supplement: Supplementary file 23 — Supplementary Information 23. [file 41598_2025_6009_MOESM23_ESM.xlsx]

## Sheet: 100-200-400
name	first name	year of birth	sec 100m	sec 200m	sec 400m	KsA values 100m/400m
Itt	Edgar	1967	10.64	20.81	45.38	0.937858
Schmid	Harald	1957	10.54	20.68	44.92	0.938557
Biaesch	Stefan	1961	10.63	21.23	47.51	0.894969
Biedermann	Egbert	1958	10.54	20.94	46.93	0.898359
Bittner	Daniel	1971	10.4	20.82	46.05	0.903366
Carlowitz	Jens	1964	10.61	20.94	44.86	0.946054
Christ	Rouven	1988	10.5	21.13	47.57	0.882909
Dobeleit	Norbert	1964	10.42	20.43	45.15	0.923145
Ehl	Klaus	1949	10.34	20.84	46.64	0.886792
Eicker	Benno	1962	10.64	21.24	46.78	0.909791
Emmelmann	Frank	1961	10.06	20.23	47.16	0.853265
Evers	Jürgen	1965	10.31	20.37	46.64	0.88422
Fegert	Uwe	1956	10.64	21.14	46.57	0.913893
Franke	Matthias	1967	10.65	21.14	46.75	0.91123
Gaba	Kamghe	1984	10.57	20.88	45.47	0.929844
Gamper	Florian	1972	10.46	20.94	47.57	0.879546
Gatzka	Sebastian	1982	10.49	21.03	45.88	0.91456
Geuyen	Thomas	1959	10.44	20.84	46.29	0.902139
Gladitz	Alexander	1994	10.44	20.64	45.94	0.909012
Gollnow	David	1989	10.56	21.06	45.72	0.923885
Grimmiger	Friedhelm	1955	10.64	21.24	47.34	0.899028
Grupen	Maximilian	1997	10.63	21.28	46.91	0.906417
Haas	Hans-Joachim	1961	10.64	21.34	47.56	0.89487
Haas	Karl-Friedrich	1931	10.64	20.94	46.29	0.919421
Hartmann	Joshua	1999	10.11	20.33	46.96	0.861158
Haß	Alexander	1990	10.52	21.12	47.03	0.894748
Hauke	Klaus	1946	10.54	20.84	46.24	0.911765
Hein	Andreas	1972	10.57	21.11	46.07	0.917734
Hind	Robert	1992	10.64	21.1	46.86	0.908237
Hofmeister	Franz-Peter	1951	10.34	20.57	45.12	0.916667
Holz	Stefan	1979	10.48	20.43	45.11	0.929284
Honz	Karl	1951	10.64	20.84	44.7	0.952125
Jellinghaus	Martin	1944	10.64	20.65	45.06	0.944518
Juretzko	Alexander	1990	10.53	20.94	46.28	0.910112
Just	Klaus	1964	10.63	20.94	45.52	0.934095
Kazmirek	Kai	1991	10.62	21.42	46.75	0.908663
Kirch	Simon	1979	10.57	20.74	45.57	0.927803
Kistner	Rolf	1962	10.39	20.79	47.48	0.875316
Klann	Günter	1942	10.64	21.24	46.34	0.918429
Knebel	Andreas	1960	10.4	20.88	45.29	0.918525
Koffler	Jürgen	1960	10.39	21.21	46.27	0.898206
Kriese	Maximilian	1990	10.53	21.17	47.57	0.885432
Krüger	Eric	1988	10.62	20.86	45.77	0.928119
Kurnicki	Robert	1965	10.32	20.46	46.45	0.888698
Lange	Tobias	1993	10.57	20.99	46.27	0.913767
Lieske	Guido	1964	10.41	20.63	45.87	0.907783
Lübke	Ralf	1965	10.42	20.38	44.98	0.926634
Lutz	Holger	1967	10.67	21.2	47.39	0.900612
Malucha	Markus	1983	10.61	20.79	47.34	0.896493
Meggle	Robert	1971	10.67	21.08	46.35	0.92082
Metz	Gert	1942	10.24	21.14	47.44	0.863406
Möller	Frank	1960	10.34	20.73	45.95	0.900109
Müller	Helmar	1939	10.64	21.34	45.78	0.929664
Müller	Jörg	1966	10.64	21.4	47.37	0.898459
Nerlich	Hans	1947	10.64	21.24	47.44	0.897133
Neumaier	Peter	1967	10.64	21.25	47.14	0.902843
Pfennig	Jürgen	1952	10.38	20.84	46	0.902609
Pohle	Matthias	1957	10.58	21.11	47.26	0.895472
Rehbein	Jannik	1993	10.51	21.17	47.1	0.892569
Rigau	Miguel	1985	10.63	21.13	46.13	0.921743
Rizzi	Andreas	1959	10.35	20.7	46.79	0.884804
Rizzi	Thomas	1959	10.65	21.2	47.05	0.90542
Roderfeld	Friedrich	1943	10.54	21.04	46.44	0.907838
Schauerhammer	Dietmar	1955	10.64	21.44	47.03	0.904954
Schlegel	Marvin		10.64	20.75	45.76	0.93007
Schneider	Patrick	1972	10.28	21.02	45.44	0.90493
Schultz	Henry	1955	10.44	21.28	46.97	0.889078
Schultz	Ingo	1975	10.53	20.65	44.66	0.943126
Schwab	Michael	1968	10.54	20.97	46.78	0.90124
Schwara	Roland	1953	10.54	21.14	46.33	0.909994
Stöckel	Volker	1945	10.44	21.24	47.54	0.878418
Stroot	Eberhard	1951	10.65	21.34	46.9	0.908316
Thiele	Klaus	1958	10.67	20.54	45.34	0.941332
Thiel	Udo	1954	10.54	21.03	47.11	0.894927
Weber	Hartmut	1960	10.52	20.75	44.72	0.940966
Wischerhoff	Johannes	1968	10.54	21.24	47.59	0.8859
Zügel	Andreas	1965	10.57	21.09	46.88	0.901877

## Sheet: 800-1500-3000
name	first name	year of birth	sec 800m	sec 1500m	sec 3000m	KsA values 800m/3000m
Baumann	Dieter	1965	108.4	213.51	450.5	0.902331
Dießner	Bernd	1946	108.9	219.8	469.4	0.869994
Rettig	Andreas	1964	108.81	220.49	475.95	0.857312
Herrmann	Siegfried	1932	108.5	219.8	466	0.873122
Orth	Florian	1989	107.41	214.54	464.65	0.866862
May	Jürgen	1942	106.3	216.4	474.6	0.839918
Lederer	Michael	1955	108.1	216.8	471.4	0.859938
Becker	Uwe	1955	105.9	214.84	471.37	0.842491
Belger	Peter	1955	109.1	220.2	472.3	0.86624
Busch	Michael	1966	107.33	216.3	476.2	0.845207
Fehr	Marcel	1992	108.84	220.06	474.63	0.859933
Fuhlbrügge	Hauke	1966	105.15	214.15	476.47	0.82757
Gottschall	Daniel	1963	109.32	221.7	478.88	0.85606
Hudak	Harald	1957	108.4	211.96	475.2	0.855429
Justus	Klaus-Peter	1951	107.5	218.1	470.51	0.856783
Mönkemeyer	Uwe	1959	108.28	215.26	469.86	0.864194
Müller	Wolfram	1981	105.14	215.5	465.05	0.847812
Nabein	Klaus-Peter	1960	106.03	215.98	473.51	0.839713
Norpoth	Harald	1942	109.3	219.7	465.1	0.881262
Sperlich	Martin	1991	108.54	217.18	479.06	0.849633
Stenzel	Rüdiger	1968	106.05	213.6	471.34	0.843738
Straub	Jürgen	1953	106	213.68	478.2	0.831242
Tümmler	Bodo	1943	106.3	216.46	479.4	0.831508
Wessinghage	Thomas	1952	106.56	211.58	456.75	0.874877
Aechtle	Reinhard	1953	107.8	221.23	481.4	0.839738
Baranski	Andreas	1960	107.33	216.43	483.9	0.831758
Beyer	Olaf	1957	103.84	215.58	482.17	0.807599
Busse	Andreas	1959	104.72	214.1	471.17	0.833457
Eckert	Ralf	1959	109.12	217.76	478.2	0.855709
Exner	Bernd	1949	108.9	220	473	0.863372
Gatzke	Bernhard	1959	109.4	222.7	476.1	0.861689
Haschke	Franek	1980	106.63	216.99	477.67	0.83711
Lohse	Christoph	1983	108.75	217.6	480.02	0.849574
Löser	Dominique	1973	109.32	217.21	477.44	0.858642
Meyer	Christoph	1966	108.31	217.84	484.31	0.838642
Nellesen	Manfred	1957	108.08	218.39	481.5	0.841745
Probst	Marius	1995	107.56	215.88	475.3	0.848622
Reinnagel	Helfried	1934	107.7	222.5	482.6	0.836873
Schlangen	Carsten	1980	106.81	213.64	471.17	0.850091
Stifel	Jonas	1980	108.9	219.36	471.74	0.865678
Sudau	Rainer	1964	106.78	219.36	483.88	0.82753
Tortell	Marc	1997	107.56	217.41	470.88	0.856588
Wellmann	Paul-Heinz	1952	106.7	216.23	472	0.847722
Wülbeck	Willi	1954	103.65	213.74	480.3	0.80926

## Sheet: 1500-3000-5000
name	first name	year of birth	sec 1500m	sec 3000m	sec 5000m	KsA values 1500m/5000m
Arndt	Jirka	1973	224.06	471.95	801.47	0.931871
Bauermeister	Kim-Lars	1970	224.12	476.02	827.38	0.902931
Baumann	Dieter	1965	213.51	450.5	774.7	0.918678
Cierpinski	Waldemar	1950	222.2	476.2	816.6	0.907013
Dießner	Bernd	1946	219.8	469.4	811.2	0.903189
Dietz	Oliver	1977	223.82	475.19	827.58	0.901504
Döring	Mirko	1971	218.75	476.82	823.72	0.885212
Dreißigacker	Maik	1964	219.05	477.5	829.46	0.880292
Eisenberg	Frank	1943	219.9	475.8	809	0.906057
Eisenberg	Gert	1943	220.3	474.8	812.4	0.903906
Fitschen	Jan Gerrit	1977	221.39	466.22	794.85	0.928435
Fleschen	Karl	1955	216.2	461.22	793.88	0.907778
Franke	Stephane Olivier	1964	218.88	459.78	783.76	0.930897
Gabius	Niels Arne	1981	221.17	455.43	792.5	0.930263
Ghirmai	Filmon	1979	222.46	473.65	819.61	0.904739
Girke	Werner	1940	224.3	475.4	817	0.915137
Green	Andre	1973	221.85	471.08	817.12	0.905008
Grodotzki	Hans	1936	221.6	474.2	824.6	0.895788
Haase	Jürgen	1945	219.1	474	809.4	0.902314
Hallmann	Sebastian	1977	220.46	470.75	806.43	0.911259
Hannemann	Arthur	1935	223.5	484.8	839.8	0.887116
Heiserer	Klaus	1962	223.43	481.83	821.47	0.906627
Herle	Christoph	1955	220.17	466.9	799.25	0.918236
Herrmann	Siegfried	1932	219.8	466	810	0.904527
Hildenbrand	Klaus-Peter	1952	221.43	467.8	793.69	0.92996
Karst	Michael	1952	220.7	472.45	818.8	0.898469
Kröckert	Mario	1978	221.74	469.67	814.3	0.907692
Kunze	Hansjörg	1959	220.1	464.05	790.4	0.928222
Kuschmann	Manfred	1950	223	468.8	799.51	0.929736
Lederer	Michael	1955	216.8	471.4	824.8	0.876172
Lenfers	Ansgar	1968	222.35	481.2	835.31	0.887295
May	Jürgen	1942	216.4	474.6	813	0.887249
May	Michael	1979	223.56	470.44	813.8	0.915704
Melzer	Hagen	1959	220.68	471.43	811.64	0.906313
Nagel	Dietmar	1945	220.5	480	821.4	0.894814
Neukirch	Markus	1968	222.95	476.85	816.39	0.910308
Orth	Florian	1989	214.54	464.65	803.67	0.889835
Orthmann	Hans-Jürgen	1954	222.3	468.09	810.53	0.914217
Peter	Jörg	1955	219.2	470.51	803.5	0.909355
Pflieger	Philipp	1987	223.03	472.85	811.24	0.916416
Pollack	Hans-Jürgen	1955	220.8	476.4	825.4	0.891689
Pollmächer	Andre	1983	223.65	477.18	827.74	0.900645
Rettig	Andreas	1964	220.49	475.95	830.99	0.884447
Ringer	Richard	1989	218.83	466.59	790.94	0.922236
Schildhauer	Werner	1959	218.57	470.26	792.54	0.919281
Scholz	Wilfried	1950	222.5	474.2	812.2	0.913158
Sensburg	Ingo	1949	222.8	476.3	812.98	0.913512
Stenzel	Kurt	1962	224	476.01	819.68	0.910925
Stephan	Herbert	1959	223.1	468.8	802.09	0.927161
Strege	Martin	1966	224.41	469.38	833.5	0.897461
Stützel	Simon	1986	222.11	478.69	821.13	0.901644
Uhlemann	Detlef	1949	222.4	465.6	801.07	0.925429
Wachenbrunner	Rainer	1962	220.55	470.87	811.52	0.905913
Wagner	Jörn Klaus	1970	224.12	482.48	827.87	0.902396
Weippert	Klaus-Peter	1954	219.7	480.85	815.3	0.898238
Weyel	Eberhard	1954	222.7	477.3	820.19	0.905075
Zimmermann	Frank	1955	221.23	465.17	798.2	0.92387
Arndt	Siegfried	1953	219.1	471	810.9	0.900645
Aßmus	Ralf	1977	218.18	470.75	825.97	0.8805
Bäsig	Andreas	1955	220.9	479.5	813.9	0.904698
Baumgartl	Frank	1955	221.4	472.48	809.7	0.911449
Becker	Uwe	1955	214.84	471.37	831.56	0.861193
Belger	Peter	1955	220.2	472.3	825.5	0.889158
Bialluch	Frank	1962	222.2	473.26	827.41	0.895163
Bleistein	Clemens	1990	223.2	480.56	820.95	0.906267
Brand	Steffen	1965	217.85	471.64	809.25	0.897333
Buhl	Hermann	1935	224.2	476.4	830.6	0.899751
Busch	Michael	1966	216.3	476.2	830.58	0.868068
Fehr	Marcel	1992	220.06	474.63	811.29	0.904157
Fuhlbrügge	Hauke	1966	214.15	476.47	813.49	0.877495
Gombert	Thorsten	1978	223.54	474.24	822.27	0.906191
Gottschall	Daniel	1963	221.7	478.88	830.57	0.88975
Grund	Oliver	1970	224.4	480.47	838.76	0.891793
Hudak	Harald	1957	211.96	475.2	831	0.850221
Justus	Klaus-Peter	1951	218.1	470.51	815.62	0.891346
Kampe	Olaf	1961	223.35	476.29	825.36	0.902031
Kreth	Friedrich	1952	223.93	476.4	816.59	0.914086
Lohmann	Horst	1951	221.2	477.6	830.9	0.887391
Loy	Rico	1986	223.18	483.02	820.03	0.907203
Maasch	Erk	1942	222.4	483.7	839.8	0.88275
Mönkemeyer	Uwe	1959	215.26	469.86	801.14	0.89564
Müller	Wolfram	1981	215.5	465.05	821.76	0.87414
Nabein	Klaus-Peter	1960	215.98	473.51	822.8	0.87498
Norpoth	Harald	1942	219.7	465.1	800.49	0.914856
Nothacker	Paul	1958	221.4	477.97	834.08	0.884807
Parsons	Sam	1994	216.22	464.43	801.17	0.899601
Pflügner	Uwe	1966	222.7	471.82	822.81	0.902193
Pönitzsch	Ralf	1957	218.72	474.4	806.88	0.903563
Schreml	Elias	2000	220.57	477.2	838.48	0.876864
Schulz	Detlef	1960	221.16	480.07	837	0.880765
Schütz	Carsten	1975	222.77	476.67	806.81	0.920374
Sperlich	Martin	1991	217.18	479.06	809.54	0.894253
Stenzel	Rüdiger	1968	213.6	471.34	829.15	0.858711
Straub	Jürgen	1953	213.68	478.2	839.8	0.848138
Thorwirth	Maximilian	1995	217.61	468.98	802.66	0.903704
Tümmler	Bodo	1943	216.46	479.4	829.6	0.869736
Uliczka	Steffen	1984	221.85	475.41	817.86	0.904189
Welzel	Volker	1961	219.56	471.77	820.5	0.891976
Wessinghage	Thomas	1952	211.58	456.75	792.78	0.889612
Wetzig	Gerhard	1954	222.81	479.8	822.5	0.902979

## Sheet: 3000-5000-10000
name	first name	year of birth	sec 3000m	sec 5000m	sec 10000m	KsA values 3000m/10000m
Angenvoorth	Paul	1945	476.6	822.2	1741.3	0.912345
Arndt	Jirka	1973	471.95	801.47	1702.17	0.924212
Bauermeister	Kim-Lars	1970	476.02	827.38	1764.16	0.899427
Baumann	Dieter	1965	450.5	774.7	1641.53	0.914797
Baumbach	Karl-Heinz	1955	484.2	831.9	1764	0.914966
Betz	Volkmar	1958	480.6	831	1799.3	0.890346
Boch	Simon	1994	476.87	814.97	1691.69	0.939632
Bredow	Axel	1955	484.8	836.4	1751.27	0.922759
Burkhardt	Dominik	1977	482.28	828.06	1759.77	0.913528
Cierpinski	Waldemar	1950	476.2	816.6	1708.2	0.929243
Collisy	Christian	1952	482.3	834.5	1741.43	0.923188
Dießner	Bernd	1946	469.4	811.2	1704.6	0.917908
Dietz	Oliver	1977	475.19	827.58	1726.34	0.917529
Döring	Mirko	1971	476.82	823.72	1791.64	0.88712
Dreißigacker	Maik	1964	477.5	829.46	1740.37	0.914556
Ehmcke	Johannes	1958	482.18	839.36	1731.89	0.928042
Eich	Lothar Carsten	1970	466.51	807.9	1661.94	0.935674
Eisenberg	Frank	1943	475.8	809	1753.2	0.904632
Eisenberg	Gert	1943	474.8	812.4	1706.78	0.927282
Fietz	Michael	1967	471.36	821.74	1693.42	0.927827
Fitschen	Jan Gerrit	1977	466.22	794.85	1682.55	0.923638
Fleschen	Karl	1955	461.22	793.88	1656.8	0.927933
Flosbach	Horst	1936	477.8	832.4	1760.8	0.904513
Fontana	Gerhard	1947	484.6	827.2	1719.4	0.939475
Franke	Stephane Olivier	1964	459.78	783.76	1668.88	0.91834
Franz	Engelbert Mathias	1963	481.8	823.67	1728.1	0.929344
Gabius	Niels Arne	1981	455.43	792.5	1663.93	0.912358
Gerlach	Hans	1939	477.4	822.6	1792.2	0.887922
Ghirmai	Filmon	1979	473.65	819.61	1721.36	0.917201
Girke	Werner	1940	475.4	817	1722	0.920248
Glatting	Christian	1986	474.84	837.75	1720.18	0.920136
Green	Andre	1973	471.08	817.12	1799.59	0.872569
Greger	Thomas	1972	480.59	837.66	1720.46	0.931127
Grodotzki	Hans	1936	474.2	824.6	1717	0.920598
Grommisch	Werner	1956	472.3	822.4	1722	0.914247
Grüning	Martin	1962	478.15	827.68	1739.26	0.916386
Haase	Jürgen	1945	474	809.4	1673.36	0.944208
Haferkamp	Lars	1979	478.4	833.59	1793.84	0.888968
Hallmann	Sebastian	1977	470.75	806.43	1749.3	0.897025
Hannemann	Arthur	1935	484.8	839.8	1756.6	0.919959
Hedrit	Embaye	1976	484.86	831.45	1761.01	0.917769
Heine	Frank	1963	470.03	811.7	1663.89	0.941629
Heiserer	Klaus	1962	481.83	821.47	1740.26	0.922908
Herle	Christoph	1955	466.9	799.25	1670.27	0.931785
Herrmann	Siegfried	1932	466	810	1751.8	0.886707
Hildenbrand	Klaus-Peter	1952	467.8	793.69	1700.8	0.916823
Hiller	Rudolf	1951	483.31	838.6	1797.4	0.896313
Horak	Peter	1960	477.11	820.06	1725.64	0.92161
Husmann	Christian	1963	475.74	827.93	1765.8	0.898063
Hyzy	Torsten	1962	481.32	839.45	1775.08	0.903847
Ilg	Patriz-Richard	1957	465.06	804.4	1727.6	0.897314
Janke	Friedrich	1931	479.8	822.4	1741.6	0.918313
Jungbluth	Wilhelm	1952	475.2	820.8	1728.2	0.916561
Karraß	Jens	1968	473.75	820.18	1695.28	0.931508
Karst	Michael	1952	472.45	818.8	1731	0.909782
Kase	Frank	1960	484.4	830.5	1725.08	0.935995
Klabuhn	Michael	1958	481.9	834.1	1763.57	0.910842
Koha	Valdur	1955	478.3	826.4	1718.3	0.927855
Krausse	Lutz	1938	484.8	838.4	1777.4	0.909193
Krebs	Joachim	1949	483.2	820	1706.67	0.943748
Krippschock	Axel	1962	475.78	817.3	1677.68	0.945313
Kröckert	Mario	1978	469.67	814.3	1707.72	0.916758
Krüger	Wolfgang	1947	474	822.4	1699.2	0.929849
Kubicki	Peter	1938	483.4	833.4	1727.8	0.932593
Kunze	Hansjörg	1959	464.05	790.4	1646	0.939753
Kuschmann	Manfred	1950	468.8	799.51	1689.56	0.924896
Lautzschmann	Joachim	1952	480.4	823.67	1698.4	0.942848
Lederer	Michael	1955	471.4	824.8	1794	0.875883
Leiteritz	Karl-Heinz	1947	475.2	813	1693.6	0.935286
Lenfers	Ansgar	1968	481.2	835.31	1769.86	0.906286
Letzerich	Manfred	1942	483.8	822.2	1694.41	0.951757
Lubina	Alexander	1979	474.8	818.66	1709.15	0.925996
Maier	Willi	1948	473.8	831.8	1730.8	0.912487
Mann	Karl	1948	482	816	1747.6	0.919356
Manz	Robert	1955	483.6	830.8	1787.2	0.90197
Marx	Thomas	1964	482.59	833.47	1732.82	0.928333
May	Jürgen	1942	474.6	813	1772	0.892777
May	Michael	1979	470.44	813.8	1765.35	0.888285
Meier	Karsten	1991	482.52	831.32	1747.78	0.920253
Melzer	Hagen	1959	471.43	811.64	1730.6	0.908028
Miko	Wolfgang	1958	483.58	827.71	1770.4	0.910491
Mintzlaff	Oliver	1975	484.09	836.69	1761.39	0.916114
Motschmann	Johannes	1994	479.87	829.63	1790.61	0.893308
Müller	Ludwig	1932	484.6	833.6	1792.6	0.901112
Nagel	Dietmar	1945	480	821.4	1720.8	0.9298
Naumann	Thorsten	1971	467.46	821.5	1697.93	0.917706
Neukirch	Markus	1968	476.85	816.39	1781.58	0.892186
Obschonka	Lutz	1952	480.2	819.8	1702.2	0.940352
Orth	Florian	1989	464.65	803.67	1769.09	0.875497
Orthmann	Hans-Jürgen	1954	468.09	810.53	1682.92	0.927139
Peter	Jörg	1955	470.51	803.5	1675.5	0.936059
Petros	Amanal	1995	483.33	802.52	1672.25	0.963433
Pflieger	Philipp	1987	472.85	811.24	1720.27	0.916232
Philipp	Lutz	1940	480.8	824	1703.4	0.940863
Pingpank	Markus	1964	479.1	822.15	1716.88	0.930176
Pollack	Hans-Jürgen	1955	476.4	825.4	1769.92	0.897216
Pollmächer	Andre	1983	477.18	827.74	1675.56	0.949295
Popow	Konstantin	1946	482.4	825.6	1733.6	0.92755
Poschmann	Wolf-Dieter	1951	474.5	815.07	1708.64	0.925687
Rettig	Andreas	1964	475.95	830.99	1748.56	0.907318
Ringer	Richard	1989	466.59	790.94	1656.52	0.938896
Salzmann	Ralf	1955	478.19	813	1682.37	0.947453
Sander	Dirk	1956	475.6	823.7	1701.26	0.931858
Scheytt	Michael-Robert	1959	483.76	822.5	1695.68	0.950966
Schieber	Christian	1959	484.24	839.4	1792.5	0.900493
Schiemenz	Klaus-Dieter	1954	478.6	822.4	1718.39	0.928388
Schildhauer	Werner	1959	470.26	792.54	1644.95	0.952937
Schinkitz	Heiko	1956	480.42	837.73	1736.1	0.922412
Schirmer	Jochen	1951	477.8	835.1	1727.59	0.921901
Schneider	Robert	1960	476.82	815.15	1768	0.898982
Schoeneberg	Manfred	1954	478.7	818.4	1720.16	0.927627
Scholz	Wilfried	1950	474.2	812.2	1701	0.929257
Schuff	Carlo	1980	482.5	839.7	1789.18	0.898922
Schwarz	Detlef	1964	482.28	827.46	1765.01	0.910816
Schwarz	Rico	1988	477.64	837.67	1793.19	0.887878
Sensburg	Ingo	1949	476.3	812.98	1722	0.92199
Spöttel	Michael-Christian	1956	476.3	825.4	1724.3	0.92076
Stenzel	Kurt	1962	476.01	819.68	1693.61	0.936874
Stephan	Herbert	1959	468.8	802.09	1716.53	0.910364
Strege	Martin	1966	469.38	833.5	1776.76	0.880592
Streit	Guido	1974	476.14	832.17	1767.74	0.897832
Stützel	Simon	1986	478.69	821.13	1736.24	0.919017
Tebrügge	Jörg	1963	472.94	814.85	1724.3	0.914265
Uhlemann	Detlef	1949	465.6	801.07	1662.09	0.933764
Voigt	Nils	1997	471.07	811.2	1669.04	0.9408
Wachenbrunner	Rainer	1962	470.87	811.52	1696.2	0.925343
Wagner	Jörn Klaus	1970	482.48	827.87	1769.23	0.909021
Wagner	Willi	1941	476.2	826.8	1745	0.909647
Weigt	Peter	1948	462.38	794.54	1704.79	0.90408
Weippert	Klaus-Peter	1954	480.85	815.3	1708.64	0.938076
Weniger	Andreas	1958	484	838.4	1756	0.918755
Weßel	Andre	1965	476.42	831.61	1712.47	0.927354
Weyel	Eberhard	1954	477.3	820.19	1713.39	0.928569
Wille	Sven	1965	482.53	825.68	1713.72	0.938563
Zahn	Günter	1954	484.7	834.4	1726.6	0.93575
Zimmermann	Frank	1955	465.17	798.2	1662.8	0.932503
