# Supplementary material for: Special endurance coefficients enable the evaluation of running performance
Source: Sci Rep. 2025 Jun 20;15:20184. doi: 10.1038/s41598-025-06009-6 (PMC12181339; doi:10.1038/s41598-025-06009-6)
Supplement: Supplementary file 24 — Supplementary Information 24. [file 41598_2025_6009_MOESM24_ESM.xlsx]

## Sheet: 100-200-400
name, first name	year of birth	sec 100m	sec 200m	sec 400m	KsA values 100m/400m
Sinnhuber, Björn	1968	10,33	20,68	48.54	0.851257
Bittner, Olaf	1971	10,55	21,57	46,84	0.900939
Budig, Bernd	1955	10.74	21.44	48.64	0.883224
Engesser, Reinhard	1969	10,69	21,71	48.64	0.879112
Geier, Oliver	1970	10,71	21,33	48,15	0.88972
Götz, Siegfried	1949	10.74	21,08	46.94	0.915211
Heel, Thomas	1968	10,73	21,26	48,00	0.894167
Hiemenz, Markus	1970	10.74	21,48	48,62	0.883587
Keim, Uwe	1963	10.74	21,46	48.44	0.88687
Knobloch, Andreas	1968	10,71	21,63	48,20	0.888797
Neumaier, Peter	1967	10,54	21,25	47,77	0.882562
Nückles, Georg	1948	10.74	21.44	46,11	0.931685
Rizzi, Andreas	1959	10,35	20,70	46,79	0.884804
Scheuring, Jakob	1912	10.54	21.24	48.64	0.866776
Schwer, Bernd	1949	10.64	21.64	48.64	0.875
Schwirkosch, Joachim	1943	10.74	21.64	48.34	0.888705
Seigel, Quentin	1988	10,74	21,55	47,51	0.904231
Waigel, Alexander	1967	10,73	21,64	48,17	0.891011
Weichenrieder, Johannes	1954	10.64	21.64	47.94	0.887776
Weigand, Klaus	1941	10.64	21.44	48.44	0.878613
Weisenseel, Karlheinz	1954	10,60	20,89	47.74	0.888144

## Sheet: 800-1500-3000
name, first name	year of birth	sec 800m	sec 1500m	sec 3000m	KsA values 800m/3000m
Aechtle, Reinhard	1953	108.3	222.3	483.21	0.840473
Stang, Christian	1969	111.78	227.55	487.36	0.860093
Wodopia, Ralf	1968	112.09	228.5	505.25	0.83194
Frey, Roland	1958	111.4	224.14	493.8	0.84599
Klement, Friedel	1954	111.8	228.95	498.3	0.841361
Schirmeier, Karlheinz	1944	111.1	220.7	489.4	0.851298
Wammetsberger, Felix	1995	111.25	220.35	488.56	0.853913
Benitz, Timo	1991	107.99	220.36	506.4	0.799689
Haas, Jörg	1968	105.3	217.14	502.6	0.785665
Hock, Sebastian	1979	109.96	225.54	506.37	0.814325
Lenz, Martin	1964	111.68	226.82	507.65	0.824978
Olbrich, Harald	1959	109.9	221.25	495.86	0.831132
Reinhardt, Michael	1961	110	227.81	510.7	0.807715
Tölke, Olaf	1961	111.9	228.38	508.94	0.824508

## Sheet: 1500-3000-5000
name, first name	year of birth	sec 1500m	sec 3000m	sec 5000m	KsA values 1500m/5000m
Aechtle, Reinhard	1953	222.3	483.21	851.03	0.87071
Arbogast, Jannik	1992	230.94	488.92	832.05	0.925185
Flum, Thomas	1954	233.17	507.2	872.2	0.891118
Görger, Markus	1998	226.89	485.48	825.31	0.916383
Graf, Alfons	1949	230	494.63	857.23	0.894354
Herzog, Jürgen	1961	228	487.2	849.61	0.894528
Keller, Markus	1964	230.6	493.26	861.46	0.892284
Krebs, Armin	1966	230.5	508.65	866.92	0.886279
Krogmeier, Henning	1942	231.1	500.8	867.6	0.88789
Post, Jonathan	1976	231.68	494.75	872.62	0.884998
Potthin, Hartwig	1970	230.24	491.75	838.12	0.9157
Stang, Christian	1969	227.55	487.36	851.62	0.890655
Steffny, Herbert	1953	229.5	485.95	826.74	0.925321
Stucky, Günter	1947	223.5	495.6	858.2	0.868096
Wodopia, Ralf	1968	228.5	505.25	882.66	0.862922
Allmer, Henning	1940	228.5	507	870.6	0.874876
Förster, Jan	1982	224.68	498	846.62	0.884616
Frey, Roland	1958	224.14	493.8	865.93	0.86281
Heintz, Fritz	1951	225	484.2	854	0.87822
Keller, Heiner	1936	229.1	511.2	885.6	0.862316
Klement, Friedel	1954	228.95	498.3	860.9	0.886475
Mutschler, Fritz	1946	228.4	511.2	866.6	0.878529
Schirmeier, Karlheinz	1944	220.7	489.4	864	0.851466
Schnaider, Bruno	1956	229.4	492	865.4	0.883599
Schwarz, Rainer	1945	227.6	494.6	854.6	0.887745
Tubbesing, Gerrit	1961	229.22	493.66	859.77	0.888687
Wammetsberger, Felix	1995	220.35	488.56	859.67	0.854398

## Sheet: 3000-5000-10000
name, first name	year of birth	sec 3000m	sec 5000m	sec 10000m	KsA values 3000m/10000m
Aechtle, Reinhard	1953	483.21	851.03	1778.04	0.905885
Arbogast, Jannik	1992	488.92	832.05	1763.13	0.924341
Becht, Lukas	1986	510.93	861	1875.09	0.908276
Buhrow, Christian	1970	502.56	853.48	1819.8	0.920541
Denzer, Alfred	1943	504.5	875.2	1819.9	0.924043
Dold, Guido	1963	503.1	851.59	1774.57	0.945018
Dury, Georg	1954	509.1	874.5	1816.2	0.934368
Fischer, Alexander	1962	491.5	845.59	1772.76	0.924171
Flum, Thomas	1954	507.2	872.2	1820.1	0.928887
Fontana, Gerhard	1947	484.6	827.2	1719.4	0.939475
Frei, Max	1977	506.43	863.11	1845.83	0.914548
Freudenberger, Holger	1977	499.18	873.06	1813.07	0.917744
Görger, Markus	1998	485.48	825.31	1749.19	0.925152
Graf, Alfons	1949	494.63	857.23	1795	0.918533
Gysakov, Igor	1957	493.3	863.86	1770.3	0.928844
Herzog, Jürgen	1961	487.2	849.61	1819.28	0.892661
Keller, Markus	1964	493.26	861.46	1783.3	0.921999
Kossmann, Olaf	1961	509.28	863.48	1824	0.930702
Kotter, Herbert	1946	495	842.3	1777	0.928531
Krebs, Armin	1966	508.65	866.92	1795.09	0.944521
Krogmeier, Henning	1942	500.8	867.6	1822.2	0.916109
Melcher, Christoph	1974	505.06	863.58	1796.99	0.936863
Mielke, Günter	1942	506.8	843.5	1749.7	0.965499
Müller, Michael	1964	505.39	885.03	1826.21	0.922475
Pfisterer, Hans	1953	504.2	869.39	1793	0.937349
Post, Jonathan	1976	494.75	872.62	1844.57	0.894066
Potthin, Hartwig	1970	491.75	838.12	1750.23	0.936544
Röser, Florian	1993	502.67	859.16	1757.89	0.953169
Russ, Reinhold	1940	501.6	869.8	1863.4	0.897285
Schmidt, Wilfried	1943	504.6	884.6	1834.8	0.916721
Schneider, Wolf-Ulrich	1958	501.45	877.84	1811.55	0.922691
Seyfried, Kurt	1938	502.6	873.4	1803.4	0.928986
Sickinger, Joshua	1993	503.1	881.69	1858.15	0.902511
Stang, Christian	1969	487.36	851.62	1797.75	0.903648
Steffny, Herbert	1953	485.95	826.74	1711.33	0.946535
Stucky, Günter	1947	495.6	858.2	1879.8	0.878817
Teklebrhan, Filmon	1996	506.36	865.98	1813.09	0.930934
Ulmrich, Steffen	1998	511.19	868.91	1820.54	0.935968
Weißenberger, Stefan	1933	503.2	869.2	1856.2	0.903638
Wodopia, Ralf	1968	505.25	882.66	1839.9	0.915358
