# Supplementary material for: Special endurance coefficients enable the evaluation of running performance
Source: Sci Rep. 2025 Jun 20;15:20184. doi: 10.1038/s41598-025-06009-6 (PMC12181339; doi:10.1038/s41598-025-06009-6)
Supplement: Supplementary file 25 — Supplementary Information 25. [file 41598_2025_6009_MOESM25_ESM.xlsx]

## Sheet: 100-200-400
name	first name	year of birth	sec 100m	sec 200m	sec 400m	KsA values 100m/400m
Brummund,	Willi	60	10.84	22.14	49.24	0.880585
Dorloff,	Manfred	56	11.04	22.14	49.04	0.900489
Drews,	Stefan	79	10.65	21.66	47.08	0.904843
Fick,	Mathias	63	10.94	21.84	49.04	0.892333
Gabriel,	Heinz	39	11.04	22.24	48.84	0.904177
Glöe,	Jens	45	10.74	21.54	48.84	0.879607
Hannemann,	Henrik	97	10.82	21.34	48.55	0.891452
Hennige,	Gerhard	40	11.04	21.84	47.94	0.921151
Höreth,	Uwe	40	10.94	22.14	49.24	0.888708
Krause,	Michael	59	10.94	21.94	48.73	0.898009
Krüger,	Ronald	34	11.04	22.24	49.54	0.891401
Kuschewitz,	Henning	81	10.79	21.41	47.75	0.903874
Lorenzen,	Uwe	45	10.94	22.04	49.24	0.888708
Loth,	Stefan	71	10.91	22.06	49.18	0.887353
Meixelsperger,	Frank	64	11.02	22.08	47.47	0.928586
Nabow,	Pascal	89	10.79	21.52	46.32	0.931779
Nadziczny,	Jan	80	10.86	21.74	49.44	0.878641
Nerlich,	Hans	47	10.64	21.24	47.44	0.897133
Nowotschin,	Peter	58	10.88	21.39	48.54	0.89658
Ohrt,	Andreas	67	10.74	21.94	48.28	0.889809
Petersen,	Jan	66	10.94	22.04	47.84	0.914716
Repenning,	Detlev	47	10.84	22.04	47.54	0.912074
Salander,	Axel	55	10.94	21.84	46.94	0.932254
Schiel,	Erhard	43	10.94	22.24	48.84	0.895987
Schmidt,	Manfred	38	11.04	22.14	49.04	0.900489
Schulze,	Jens	56	10.81	22.04	47.74	0.905739
Schütt,	Martin	65	10.94	22.02	49.17	0.889974
Schweinert,	Michael	62	10.71	21.17	46.77	0.915972
Thieme,	Frank	51	10.94	22.34	47.83	0.914907
Urbschat,	Ralf	66	11.04	22.44	49.3	0.89574
Weingarten,	Joachim	50	10.94	22.44	48.94	0.894156

## Sheet: 800-1500_3000
name	first name	year of birth	sec 800m	sec 1500m	sec 3000m	KsA values 800m/3000m
Bräuer,	Hartmut	47	113.1	225.3	482.4	0.879198
Luck,	Matthias	68	111.54	230.4	496.31	0.84277
Uliczka,	Steffen	84	114.11	221.85	475.41	0.900091
Werner,	Volker	66	110	223.7	490.3	0.841322
Milbach,	Frank	58	110.5	228.39	506.8	0.81763
Baade,	Jan	63	112.8	230.55	509.16	0.83078
Böthling,	Heinz	38	114.2	227.5	494.6	0.865851
Braun,	Ronald	45	114.4	229.9	503	0.852883
Edzards,	Tim	95	114.44	229.37	507.24	0.846049
Green,	Andre	73	113.2	221.85	471.08	0.901121
Lipp,	Matthias	66	111.5	227.8	503.4	0.830602
Möller,	Marc	68	111.47	225.25	486.1	0.859931
Pankow,	Alfred	52	112.6	227.3	511.5	0.825513
Ratje,	Ulf	66	113.5	230.52	487.89	0.872379
Ratje,	Volker	66	114.4	233.1	497.8	0.861792
Rösner,	Martin	66	114.4	234.46	512.4	0.837237
Schmittat,	Gert-Willi	42	110.8	227.6	515.6	0.805857
Vehling,	Falko	85	113.24	229.22	510.1	0.832484
Voß,	Thorsten	70	111.72	239.5	519.81	0.805968
Bretag,	Sebastian	77	111.01	224.1	495	0.840985
Damitz,	Marc	71	112.92	230.49	513.82	0.824121
Güssow,	Christian	76	110.21	221.1	493.63	0.837241
Hamm,	Jonas	80	107.84	220.45	485.37	0.833179
Hauschild,	Axel	62	111.6	229.29	523.86	0.798878
Klatt,	Joachim	53	113.5	234.33	523.8	0.812572
Lange,	Carsten	70	112.3	233	518.4	0.812355
Meichsner,	Maximilian	60	114.3	229.7	498.4	0.860002
Meyer,	Ralph	56	109.9	229.7	511.5	0.805718

## Sheet: 1500-3000_5000
name	first name	year of birth	sec 1500m	sec 3000m	sec 5000m	KsA values 1500m/5000m
Bartz,	Jürgen	70	239.4	517.58	894.49	0.892128
Beutel,	Christian	65	234.67	509.06	886.24	0.882643
Bräuer,	Hartmut	47	225.3	482.4	841	0.892985
Buchholz,	Michael	64	234.92	508.2	902.7	0.867472
Donndorf,	Peter	81	234.95	510.76	878.6	0.89138
Elbeshausen,	Mischa	80	237.7	518.1	885.58	0.894706
Frähmcke,	Gerd	50	227.3	473.2	819.6	0.924435
Gauger,	Jens	65	235.3	510.4	868.4	0.903194
Groß,	Gerhart	42	238.9	502.6	872.8	0.912389
Kolmorgen,	Marco	71	233.39	508.95	856.94	0.907843
Krüger,	Wolfgang	47	225.8	474	822.4	0.915208
Kührmann,	Frank	68	239.5	506.2	869.3	0.918363
Luck,	Matthias	68	230.4	496.31	843.99	0.909963
Milbach,	Frank	58	228.39	506.8	899.4	0.846453
Nordhausen,	Günter	39	237.1	496.8	847.6	0.932437
Olshausen,	Robert	48	234.6	516	888.4	0.880234
Philipp,	Lutz	40	231	480.8	824	0.934466
Philipp,	Udo	46	239.9	503	868.6	0.920639
Ratje,	Ulf	66	230.52	487.89	846	0.908274
Ratje,	Volker	66	233.1	497.8	867.45	0.895729
Schimkus,	Uwe	69	239.26	515.2	883.5	0.902698
Schröder-Groeneveld,	Leif	89	232.4	502.18	894.53	0.866004
Soukup,	Wolfgang	50	227.3	488.6	839.8	0.902199
Speck,	Klaus-Jürgen	34	235.2	506	874.8	0.896205
Thomsen,	Ole	69	239.7	518.6	900.1	0.887679
Uliczka,	Steffen	84	221.85	475.41	817.86	0.904189
Werner,	Volker	66	223.7	490.3	879.67	0.847666
Albrecht,	Konstantin	83	235.36	520.69	899.62	0.872072
Baade,	Jan	63	230.55	509.16	884.02	0.869324
Baudewig,	Uwe	56	233.6	510.6	908	0.857562
Böthling,	Heinz	38	227.5	494.6	877.6	0.864099
Braun,	Ronald	45	229.9	503	910.6	0.84157
Dorn,	Lutz	66	234.38	508.4	876.57	0.891277
Edzards,	Tim	95	229.37	507.24	889.9	0.85916
Green,	Andre	73	221.85	471.08	817.12	0.905008
Heinsohn,	Nils	67	239.31	512.96	893.04	0.893241
Hübner,	Andreas	75	238.83	522	913.6	0.871388
Jeske,	Manfred	42	239.2	518.8	915	0.871403
Kellermann,	Jannis	82	239.58	520.85	886.45	0.900897
Kohn,	Tade	99	239.65	512.75	900.78	0.886824
Kriebel,	Henning	43	239.4	524.2	908.4	0.878468
Kuenzel,	Thore	84	235.65	509.55	899.88	0.872894
Legband,	Michael	52	238.3	499.8	899.8	0.882789
Lipp,	Matthias	66	227.8	503.4	897.8	0.845771
Meier,	Karsten	91	239.98	511.31	901.49	0.887346
Möller,	Marc	68	225.25	486.1	886	0.847442
Pankow,	Alfred	52	227.3	511.5	883.8	0.857283
Pape,	Horst	39	232.9	521	911.2	0.85199
Rehberg,	Stig	92	230.01	499.26	872.96	0.878276
Rodriguez	Eicke,	Manuel	238.96	518.81	891.9	0.893075
Rösner,	Martin	66	234.46	512.4	899.9	0.868467
Schaumlöffel,	Klaus	55	239.8	514	908	0.880323
Schmittat,	Gert-Willi	42	227.6	515.6	897.2	0.845594
Seidenschnur,	Rolf	16	231.4	506.6	893.2	0.863562
Untiedt,	Klaus	54	239	521.3	905.31	0.879993
Vehling,	Falko	85	229.22	510.1	856.25	0.892341
Voß,	Thorsten	70	239.5	519.81	918.7	0.868982
Warnemünde,	Ludwig	16	235	501	918.6	0.852747
Weiß,	Sebastian	85	234.32	516.46	903.62	0.864375
Wendler,	Ulf	79	235	501.7	878.93	0.891235

## Sheet: 3000-5000-10000
name	first name	year of birth	sec 3000m	sec 5000m	sec 10000m	KsA values 3000m/10000m
Albrecht,	Dirk-Godber	62	510.5	890.9	1851.2	0.919224
Bäcker,	Simon	96	519.87	865.34	1899.73	0.912182
Bartz,	Jürgen	70	517.58	894.49	1915	0.900923
Beutel,	Christian	65	509.06	886.24	1903.1	0.891633
Bräuer,	Hartmut	47	482.4	841	1757.2	0.915092
Buchholz,	Michael	64	508.2	902.7	1876.59	0.902701
Cardel,	Harald	51	508.2	875	1829.4	0.925987
Donndorf,	Peter	81	510.76	878.6	1896.81	0.897577
Eckeberg,	Arno	58	522.1	907.9	1925.4	0.903881
Elbeshausen,	Mischa	80	518.1	885.58	1914.4	0.90211
Feddern,	Dierk	42	510.4	880.4	1820.8	0.934388
Frähmcke,	Gerd	50	473.2	819.6	1725.8	0.913972
Frank,	Michael	57	523.4	897.7	1908.9	0.913964
Gassert,	Ulrich	36	523	917.8	1933.8	0.901507
Gauger,	Jens	65	510.4	868.4	1850.8	0.919242
Groß,	Gerhart	42	502.6	872.8	1828.8	0.916083
Grube,	Rüdiger	50	510.68	873.1	1788.3	0.951891
Heidekrüger,	Ralf	54	510.2	876.2	1842.2	0.923172
Herbst,	Helmut	42	518	897.8	1893	0.912132
Holz,	Hermann	38	517.2	894.2	1841.4	0.936244
Knees,	Klaus	47	517.4	884.6	1842.4	0.936098
Kolmorgen,	Marco	71	508.95	856.94	1781.86	0.952095
Krüger,	Wolfgang	47	474	822.4	1699.2	0.929849
Kühne,	Michael	66	522.3	905.4	1857.29	0.937387
Kührmann,	Frank	68	506.2	869.3	1793.1	0.941015
Luck,	Matthias	68	496.31	843.99	1781.44	0.928668
Maier,	Ulrich	64	517.9	905.6	1840.8	0.937817
Mehlfeld,	Dennis	87	523.4	882.35	1916.3	0.910435
Milbach,	Frank	58	506.8	899.4	1897.2	0.890435
Militzer,	Thomas	56	520.4	903.8	1896.1	0.91486
Molero-Eichwein,	Miguel	68	522.1	896.7	1868.5	0.931407
Murmann,	Sven	64	511.5	900.1	1853.2	0.92003
Nordhausen,	Günter	39	496.8	847.6	1785.8	0.927315
Olshausen,	Robert	48	516	888.4	1846.4	0.931542
Peters,	Dirk	67	521.1	906	1871.7	0.928033
Peucker,	Thomas	66	502.63	863.2	1797.1	0.932298
Philipp,	Lutz	40	480.8	824	1715.6	0.934173
Philipp,	Udo	46	503	868.6	1813	0.924802
Radtke,	Harald	58	517.7	912	1920.81	0.898406
Ratje,	Ulf	66	487.89	846	1772.59	0.917471
Ratje,	Volker	66	497.8	867.45	1787.88	0.928101
Reif,	Jürgen	59	521.6	915.6	1839	0.945441
Schimkus,	Uwe	69	515.2	883.5	1852.13	0.927221
Schmidt,	Ernst-Hermann	48	524.6	910.8	1908.8	0.916108
Schröder-Groeneveld,	Leif	89	502.18	894.53	1900.03	0.881004
Schwarz,	Holger	60	509.12	868.8	1810.71	0.937238
Sellmer,	Lutz	60	519	910.6	1905.3	0.907993
Soukup,	Wolfgang	50	488.6	839.8	1735.8	0.93828
Speck,	Klaus-Jürgen	34	506	874.8	1919.2	0.878838
Thöming,	Bernd	69	512.9	918.6	1931.6	0.885104
Thomsen,	Ole	69	518.6	900.1	1846.2	0.936338
Uliczka,	Steffen	84	475.41	817.86	1808.66	0.876174
Venzke,	Peter	52	520.8	903.5	1877	0.92488
Werner,	Volker	66	490.3	879.67	1892.1	0.863767
Ziplinsky,	Rainer	52	519.9	900.3	1852.02	0.935735
