# Supplementary material for: Special endurance coefficients enable the evaluation of running performance
Source: Sci Rep. 2025 Jun 20;15:20184. doi: 10.1038/s41598-025-06009-6 (PMC12181339; doi:10.1038/s41598-025-06009-6)
Supplement: Supplementary file 26 — Supplementary Information 26. [file 41598_2025_6009_MOESM26_ESM.xlsx]

## Sheet: BLV_no3000
name, first name	year of birth	sec 800m	sec 1500m	KsA 800m/1500m
Arnold, Tobias	1990	112	230.28	0.911933
Assmann, Tim	2000	108.31	227.57	0.89239
Bach, Alexander	1959	110.9	231.82	0.896978
Bodemer, Jens	1965	110.61	225.88	0.918159
Brenneisen, Wolfram	1953	110.9	232.6	0.89397
Fischer, Roland	1956	108.8	228	0.894737
Frombold, Wolfgang	1959	108.43	222.26	0.914723
Gamer, Erhard	1956	110.7	230.29	0.901309
Geißler, Thomas	1960	109.41	230.99	0.888107
Gier, Daniel	1970	108.52	226.82	0.897077
Herrmann, Lorenz	2000	109.79	229.86	0.895572
Heydgen, Joachim	1963	107.72	231.11	0.873934
Hildebrandt, Ulrich	1957	108.43	225.23	0.902661
Hoberg, Timo	1990	110.69	229.13	0.90579
Jammeh, Omar	1995	108.58	229.59	0.886744
Kastner, Raimund	1948	111.2	229	0.91048
Kessler, Christoph	1995	106.11	220.1	0.903936
Kleyer, Pascal	1998	107.83	227.21	0.889843
Lakal, Said	1970	106.42	224.2	0.889998
Lindenmeyer, Bernd	1964	110.76	226.63	0.916361
Lowell, Dr. Paul	1944	106.7	221.9	0.901589
Neumann, Dominic	1985	111.79	231.59	0.905075
Rohrbacher, Michael	1956	111	229.6	0.906468
Schneider, Christoph	1972	110.48	228.81	0.905336
Schoch, Gernot	1944	107.9	227.8	0.888115
Schöchlin, Simon	1985	110.4	228.47	0.906027
Stadler, Peter	1961	111.4	231.7	0.901489
Strittmatter, Wolfgang	1949	110.2	230.6	0.896032
Wintersteiner, Martin	1966	110.77	229.5	0.904984
Wörner, Klaus	1969	110.57	225.24	0.920435
Wullings, Michael	1976	111.11	229.62	0.907287

## Sheet: BLV_+3000m
name, first name	year of birth	sec 800m	sec 1500m	sec 3000m	KsA 800m/1500m
Aechtle, Reinhard	1953	108.3	222.3	483.21	0.913462
Stang, Christian	1969	111.78	227.55	487.36	0.921061
Wodopia, Ralf	1968	112.09	228.5	505.25	0.919776
Frey, Roland	1958	111.4	224.14	493.8	0.931895
Klement, Friedel	1954	111.8	228.95	498.3	0.915593
Schirmeier, Karlheinz	1944	111.1	220.7	489.4	0.943872
Wammetsberger, Felix	1995	111.25	220.35	488.56	0.946647
Benitz, Timo	1991	107.99	220.36	506.4	0.918866
Haas, Jörg	1968	105.3	217.14	502.6	0.909264
Hock, Sebastian	1979	109.96	225.54	506.37	0.914139
Lenz, Martin	1964	111.68	226.82	507.65	0.923199
Olbrich, Harald	1959	109.9	221.25	495.86	0.931356
Reinhardt, Michael	1961	110	227.81	510.7	0.90536
Tölke, Olaf	1961	111.9	228.38	508.94	0.918699

## Sheet: SHLV_no3000m
name	first name	year of birth	sec 800m	sec 1500m	KsA 800m/1500m
Neumann,	Lars	1982	110.89	238.06	0.873388									0.879198
Bischoff,	Harm	1940	113.8	238.5	0.894654									0.84277
Detlefsen,	Torben	1977	112.24	235.4	0.89401									0.900091
Hoyer,	Holger	1968	112.29	234.6	0.897458									0.841322
Hummel,	Kay	1953	110.8	231.8	0.896247									0.81763
Jeskulke,	Klaus	1941	114.3	235.4	0.910418									0.83078
Knäsche,	Thomas	1963	109.03	227.99	0.896668									0.865851
Lentzsch,	Rainer	1943	113.5	239.3	0.889313									0.852883
Niss,	Uwe	1941	113.2	237	0.89557									0.846049
Petersen,	Frerk	1954	109.61	238.7	0.860992									0.901121
Pieper,	Thorsten	1964	113.9	236.99	0.901146									0.830602
Redepenning,	Martin	1950	114	235.5	0.907643									0.859931
Reimann,	Arno	1949	111.1	237.4	0.877475									0.825513
Repenning,	Jürgen	1951	110.6	236.4	0.877221									0.872379
Schultz,	Sigmar	1971	112.3	236.77	0.889312									0.861792
Sendowski,	Ulrich	1938	110.7	227.3	0.913165									0.837237
Smrcka,	Bernd	1957	108.7	238.4	0.854918									0.805857
Solga,	Jürgen	1941	109.7	229.2	0.897415									0.832484
Stahr,	Klaus	1962	110.87	230.6	0.90148									0.805968
Struppeck,	Bernd-Olaf	1965	108.27	238	0.852967									0.840985
Vollbehr,	Jochen	1946	109.7	236	0.871557									0.824121
Wenderoth,	Heino	1951	114.2	236.7	0.904626									0.837241
Wessel,	Maximilian	1985	108.58	228.9	0.889417									0.833179
Wilckens,	Klaus	1938	112.4	236.2	0.892252									0.798878
														0.812572
														0.812355
														0.860002
														0.805718

## Sheet: SHLV_+3000m
name	first name	year of birth	sec 800m	sec 1500m	sec 3000m	KsA 800m/1500m
Bräuer,	Hartmut	47	113.1	225.3	482.4	0.941245
Luck,	Matthias	68	111.54	230.4	496.31	0.907715
Uliczka,	Steffen	84	114.11	221.85	475.41	0.964419
Werner,	Volker	66	110	223.7	490.3	0.921994
Milbach,	Frank	58	110.5	228.39	506.8	0.907165
Baade,	Jan	63	112.8	230.55	509.16	0.917372
Böthling,	Heinz	38	114.2	227.5	494.6	0.941209
Braun,	Ronald	45	114.4	229.9	503	0.933014
Edzards,	Tim	95	114.44	229.37	507.24	0.935497
Green,	Andre	1947	113.2	221.85	471.08	0.956728
Lipp,	Matthias	1968	111.5	227.8	503.4	0.917746
Möller,	Marc	1984	111.47	225.25	486.1	0.927886
Pankow,	Alfred	1966	112.6	227.3	511.5	0.928839
Ratje,	Ulf	1958	113.5	230.52	487.89	0.923185
Ratje,	Volker	1963	114.4	233.1	497.8	0.920206
Rösner,	Martin	1938	114.4	234.46	512.4	0.914868
Schmittat,	Gert-Willi	1945	110.8	227.6	515.6	0.912786
Vehling,	Falko	1995	113.24	229.22	510.1	0.926294
Voß,	Thorsten	1973	111.72	239.5	519.81	0.874635
Bretag,	Sebastian	1966	111.01	224.1	495	0.928799
Damitz,	Marc	1968	112.92	230.49	513.82	0.918586
Güssow,	Christian	1952	110.21	221.1	493.63	0.934617
Hamm,	Jonas	1966	107.84	220.45	485.37	0.917215
Hauschild,	Axel	1966	111.6	229.29	523.86	0.9126
Klatt,	Joachim	1966	113.5	234.33	523.8	0.908174
Lange,	Carsten	1942	112.3	233	518.4	0.903702
Meichsner,	Maximilian	1985	114.3	229.7	498.4	0.93301
Meyer,	Ralph	1970	109.9	229.7	511.5	0.897094
		1977
		1971
		1976
		1980
		1962
		1953
		1970
		1960
		1956
